# Supplementary material for: “SHANK3 deficiency alters early progenitor dynamics and reveals shared pathways with neurodegeneration”
Source: Mol Psychiatry. 2026 Jan 31;31(6):3033–48. doi: 10.1038/s41380-025-03433-y (PMC13190290; doi:10.1038/s41380-025-03433-y)
Supplement: Supplementary file 3 — Table S1. Clinical aspects and genetic characteristics of PMS patients. [file 41380_2025_3433_MOESM3_ESM.xlsx]

## Sheet: Sheet1
Table S1. Clinical aspects and genetic characteristics of PMS patients.
ID	Sex	Age	Genetic alteration	Location (hg38)	Size	Seizures	Speech	ID	Feeding dificults	Hypotonia	ASD	ADHD	Psychosis	Regression (Age - First episode)	Number of domains - regression	Rescue of characteristics - regression	Gastrointestinal problems	Constipation	Increased pain tolerance	Recurrent infections	Apraxia of Speech	Vineland	SCQ
P1	M	22.9	Deletion	chr22:50684575-50745217	110kb	N	Y	N	N	N	Y	Y	N	NA	NA	NA	N	N	Y	Y	N	70	16
P2	F	12.2	Deletion	chr22:50684575-50745217	100kb	Y	N	Y	Y	Y	Y	N	N	4	3	Y	Y	NA	Y	Y	NA	20	26
P4	F	10.6	Deletion	chr22:50684024-50755252	71kb	N	Y	Y	N	N	Y	Y	N	3	2	Y	Y	Y	Y	Y	Y	58	NA
P5	M	5.8	Deletion	chr22:50687369-50757300	70kb	N	N	Y	Y	N	Y	Y	N	1.5	2	N	N	N	Y	N	Y	44	27
*P6	M	39	Deletion	chr22:50689896-50759338	69kb	N	Y	Y	Y	Y	Y	N	Y	16	3	N	Y	Y	Y	Y	NA	NA	NA
P9	M	10.3	Deletion	chr22:50683932-50733250	49kb	N	N	Y	Y	Y	Y	Y	N	4	2	N	N	N	Y	N	N	35	10
P11	F	29	Sequence variant	c.3383_3384del (chr22:50721253-50721254)	p.Pro1128Hisfs*167	N	Y	Y	N	Y	N	N	Y	17	2	N	N	N	Y	N	N	21	17
P12	F	7.4	Sequence variant	c.3679dupG (chr22:50721504)	p.Ala1297Glyfs*69	Y	N	Y	Y	Y	Y	Y	N	4	1	Y	N	Y	Y	Y	Y	40	20
P14	M	17.6	Sequence variant	c.2216-16_2216del (chr22: 51,144,483)	c.2216-16_2216del: p.?	Y	N	Y	N	N	N	Y	N	7	1	N	N	Y	Y	N	NA	20	23
*Patient passed away during the period of this work.
