# Supplementary material for: “SHANK3 deficiency alters early progenitor dynamics and reveals shared pathways with neurodegeneration”
Source: Mol Psychiatry. 2026 Jan 31;31(6):3033–48. doi: 10.1038/s41380-025-03433-y (PMC13190290; doi:10.1038/s41380-025-03433-y)
Supplement: Supplementary file 4 — Table S4. List of differentially expressed genes (DEGs) Shank3-mutated X Controls [file 41380_2025_3433_MOESM4_ESM.xlsx]

## Sheet: all
Table S4. List of differentially expressed genes (DEGs) Shank3-mutated X Controls
gene	baseMean	log2FoldChange	lfcSE	stat	pvalue	padj	significative	up	symbol
ENSG00000261845.2_ENSG00000261845	54.0637	6.9559	1.49159	4.66342	3.11e-06	0.0023371	yes	patient	ENSG00000261845
ENSG00000188002.13_PDCD6P1	16.4032	5.13586	1.0299	4.98674	6.14e-07	0.000955895	yes	patient	PDCD6P1
ENSG00000260412.1_ENSG00000260412	32.5497	4.9664	1.56824	3.16686	0.00154095	0.0437264	yes	patient	ENSG00000260412
ENSG00000139629.16_GALNT6	28.1179	-3.4013	0.711076	-4.78331	1.72e-06	0.00148818	yes	control	GALNT6
ENSG00000251569.1_ENSG00000251569	23.0026	3.30062	0.668919	4.93426	8.05e-07	0.00115606	yes	patient	ENSG00000251569
ENSG00000122584.13_NXPH1	569.492	2.92933	0.839159	3.49079	0.000481596	0.0259877	yes	patient	NXPH1
ENSG00000267506.7_ENSG00000267506	56.3576	2.85777	0.872476	3.27547	0.00105485	0.0367226	yes	patient	ENSG00000267506
ENSG00000264545.2_ENSG00000264545	17.4735	2.78779	0.659879	4.2247	2.39e-05	0.00592516	yes	patient	ENSG00000264545
ENSG00000091128.13_LAMB4	15.7412	2.76645	0.648476	4.26609	1.99e-05	0.00563028	yes	patient	LAMB4
ENSG00000226854.1_ENSG00000226854	23.2598	2.68661	0.57835	4.6453	3.4e-06	0.00238725	yes	patient	ENSG00000226854
ENSG00000144227.5_NXPH2	103.075	2.60673	0.815908	3.19488	0.00139888	0.0419337	yes	patient	NXPH2
ENSG00000183032.12_SLC25A21	16.306	2.46595	0.612918	4.02329	5.74e-05	0.00928142	yes	patient	SLC25A21
ENSG00000183671.13_CMKLR2	74.1439	2.42386	0.496763	4.87931	1.06e-06	0.00115606	yes	patient	CMKLR2
ENSG00000278766.2_ENSG00000278766	21.5645	2.39166	0.471372	5.07383	3.9e-07	0.000869473	yes	patient	ENSG00000278766
ENSG00000288030.1_ENSG00000288030	16.0856	2.33659	0.576141	4.05559	5e-05	0.00885307	yes	patient	ENSG00000288030
ENSG00000277954.1_ENSG00000277954	99.4498	2.30022	0.528712	4.35061	1.36e-05	0.00485006	yes	patient	ENSG00000277954
ENSG00000262655.4_SPON1	1193.18	2.22994	0.540057	4.12908	3.64e-05	0.00734959	yes	patient	SPON1
ENSG00000233063.2_SAR1AP4	13.0151	2.21475	0.64294	3.44473	0.000571641	0.0283117	yes	patient	SAR1AP4
ENSG00000260537.2_ENSG00000260537	28.8028	2.21323	0.696916	3.17575	0.00149452	0.0433826	yes	patient	ENSG00000260537
ENSG00000241170.3_RPL31P46	13.048	2.16716	0.544192	3.98235	6.82e-05	0.00998066	yes	patient	RPL31P46
ENSG00000272679.1_ENSG00000272679	51.0509	2.10143	0.610583	3.44167	0.000578127	0.0283248	yes	patient	ENSG00000272679
ENSG00000230615.8_ENSG00000230615	26.8916	-2.05201	0.629408	-3.26023	0.00111322	0.037272	yes	control	ENSG00000230615
ENSG00000187416.13_LHFPL3	395.857	2.04753	0.534099	3.83361	0.000126277	0.0134242	yes	patient	LHFPL3
ENSG00000286404.1_ENSG00000286404	40.7824	-2.0042	0.642783	-3.11801	0.00182077	0.0472577	yes	control	ENSG00000286404
ENSG00000158887.19_MPZ	25.8886	-1.98966	0.464644	-4.28211	1.85e-05	0.00551947	yes	control	MPZ
ENSG00000260391.2_ENSG00000260391	293.543	1.97561	0.49721	3.9734	7.09e-05	0.0100804	yes	patient	ENSG00000260391
ENSG00000285918.1_ENSG00000285918	21.7446	1.94813	0.626293	3.11058	0.00186723	0.0476447	yes	patient	ENSG00000285918
ENSG00000280134.1_ENSG00000280134	42.6224	1.90435	0.571318	3.33325	0.000858375	0.0333143	yes	patient	ENSG00000280134
ENSG00000205176.3_REXO1L1P	63.1835	-1.90252	0.579442	-3.28336	0.00102577	0.0362926	yes	control	REXO1L1P
ENSG00000122012.14_SV2C	500.203	1.84584	0.464698	3.97213	7.12e-05	0.0100804	yes	patient	SV2C
ENSG00000134853.12_PDGFRA	1068.76	1.83607	0.509048	3.60688	0.000309904	0.0208449	yes	patient	PDGFRA
ENSG00000206727.1_SNORD116-9	13.2646	-1.83311	0.57251	-3.20188	0.00136535	0.0414302	yes	control	SNORD116-9
ENSG00000207014.1_SNORD116-3	13.2646	-1.83311	0.57251	-3.20188	0.00136535	0.0414302	yes	control	SNORD116-3
ENSG00000173376.14_NDNF	322.659	1.82571	0.578332	3.15686	0.00159479	0.044426	yes	patient	NDNF
ENSG00000174145.8_NWD2	82.1896	1.82565	0.452951	4.03058	5.56e-05	0.00928142	yes	patient	NWD2
ENSG00000104361.10_NIPAL2	27.3117	1.81423	0.574017	3.16059	0.00157452	0.0443002	yes	patient	NIPAL2
ENSG00000239381.7_ENSG00000239381	43.9088	1.78856	0.551857	3.24099	0.00119114	0.0385646	yes	patient	ENSG00000239381
ENSG00000180116.15_C12orf40	12.7192	1.77288	0.551269	3.216	0.00129992	0.0407613	yes	patient	C12orf40
ENSG00000253767.3_PCDHGA8	327.44	-1.7726	0.495082	-3.58042	0.000343043	0.0217957	yes	control	PCDHGA8
ENSG00000105376.5_ICAM5	61.7716	-1.7619	0.553025	-3.18594	0.00144286	0.0425498	yes	control	ICAM5
ENSG00000175718.10_RBMXL3	22.3584	-1.74078	0.55753	-3.12231	0.00179437	0.0468881	yes	control	RBMXL3
ENSG00000168477.19_TNXB	309.242	-1.74058	0.356253	-4.8858	1.03e-06	0.00115606	yes	control	TNXB
ENSG00000100583.5_SAMD15	158.901	1.74028	0.375872	4.62997	3.66e-06	0.00249068	yes	patient	SAMD15
ENSG00000291142.1_ENSG00000291142	415.68	1.72672	0.466029	3.70518	0.000211239	0.0169314	yes	patient	ENSG00000291142
ENSG00000178458.5_H3P16	14.6429	1.72048	0.544071	3.16223	0.00156565	0.0441972	yes	patient	H3P16
ENSG00000183783.7_KCTD8	55.2461	1.71619	0.385651	4.45011	8.58e-06	0.003597	yes	patient	KCTD8
ENSG00000083067.25_TRPM3	1617.39	1.69515	0.518989	3.26625	0.00108982	0.0371683	yes	patient	TRPM3
ENSG00000123977.10_DAW1	14.6413	1.69499	0.52283	3.24196	0.00118712	0.0384983	yes	patient	DAW1
ENSG00000182348.7_ZNF804B	30.8277	1.68734	0.471562	3.5782	0.00034597	0.0218543	yes	patient	ZNF804B
ENSG00000181215.16_C4orf50	186.151	1.68133	0.527562	3.18698	0.00143767	0.0425261	yes	patient	C4orf50
ENSG00000283064.1_ENSG00000283064	76.2161	-1.67039	0.541581	-3.08427	0.0020405	0.0496302	yes	control	ENSG00000283064
ENSG00000185920.18_PTCH1	3292.28	1.66474	0.539824	3.08387	0.00204329	0.0496425	yes	patient	PTCH1
ENSG00000134627.12_PIWIL4	28.8699	1.66132	0.385988	4.30408	1.68e-05	0.00524504	yes	patient	PIWIL4
ENSG00000152578.14_GRIA4	1279.11	1.62062	0.513467	3.15623	0.00159822	0.044426	yes	patient	GRIA4
ENSG00000261819.1_ENSG00000261819	26.4749	-1.59465	0.395553	-4.03144	5.54e-05	0.00928142	yes	control	ENSG00000261819
ENSG00000169894.18_MUC3A	72.4384	-1.58792	0.357302	-4.44418	8.82e-06	0.00362776	yes	control	MUC3A
ENSG00000155428.12_TRIM74	15.6007	-1.58528	0.40203	-3.94319	8.04e-05	0.0104981	yes	control	TRIM74
ENSG00000187773.9_DIPK1C	69.7703	1.57989	0.457267	3.45507	0.000550148	0.0278176	yes	patient	DIPK1C
ENSG00000176840.14_MIR7-3HG	625.687	-1.55938	0.391517	-3.98291	6.81e-05	0.00998066	yes	control	MIR7-3HG
ENSG00000013364.19_MVP	430.17	-1.54411	0.469442	-3.28924	0.0010046	0.036187	yes	control	MVP
ENSG00000282381.2_ENSG00000282381	20.6066	1.54156	0.440022	3.50336	0.000459425	0.0254498	yes	patient	ENSG00000282381
ENSG00000179603.18_GRM8	374.734	1.54101	0.352713	4.36902	1.25e-05	0.00468941	yes	patient	GRM8
ENSG00000288957.2_ENSG00000288957	69.5413	-1.53693	0.357173	-4.30304	1.68e-05	0.00524504	yes	control	ENSG00000288957
ENSG00000113319.13_RASGRF2	284.471	1.53627	0.411986	3.72892	0.0001923	0.0163066	yes	patient	RASGRF2
ENSG00000155530.4_LRGUK	184.287	1.53607	0.307164	5.00083	5.71e-07	0.000955895	yes	patient	LRGUK
ENSG00000277701.5_ENSG00000277701	1326.26	1.52795	0.475457	3.21365	0.00131061	0.0408099	yes	patient	ENSG00000277701
ENSG00000166840.14_GLYATL1	43.4318	-1.51281	0.429267	-3.52417	0.000424818	0.0244922	yes	control	GLYATL1
ENSG00000228716.7_DHFR	1477.04	1.50396	0.346892	4.33552	1.45e-05	0.00485006	yes	patient	DHFR
ENSG00000111834.13_RSPH4A	140.276	1.48887	0.378418	3.93445	8.34e-05	0.0107139	yes	patient	RSPH4A
ENSG00000174697.5_LEP	12.0481	-1.48453	0.469592	-3.16131	0.00157061	0.0442797	yes	control	LEP
ENSG00000175097.9_RAG2	12.9116	-1.47549	0.366413	-4.02684	5.65e-05	0.00928142	yes	control	RAG2
ENSG00000121380.12_BCL2L14	33.5513	1.47056	0.456542	3.22108	0.00127709	0.0403356	yes	patient	BCL2L14
ENSG00000186056.11_MATN1-AS1	18.8343	-1.47029	0.448152	-3.28078	0.0010352	0.0362926	yes	control	MATN1-AS1
ENSG00000289410.2_ENSG00000289410	18.9214	-1.46437	0.323064	-4.53276	5.82e-06	0.00314299	yes	control	ENSG00000289410
ENSG00000275552.1_ENSG00000275552	12.9692	-1.46353	0.326286	-4.48543	7.28e-06	0.00352399	yes	control	ENSG00000275552
ENSG00000289018.2_ENSG00000289018	18.0862	-1.45925	0.356823	-4.08955	4.32e-05	0.0082624	yes	control	ENSG00000289018
ENSG00000160188.10_RSPH1	41.9954	1.45898	0.459027	3.17842	0.00148078	0.0433163	yes	patient	RSPH1
ENSG00000289227.1_ENSG00000289227	17.7102	1.45713	0.397978	3.66132	0.000250919	0.0185365	yes	patient	ENSG00000289227
ENSG00000184451.5_CCR10	19.7278	-1.45465	0.388977	-3.73968	0.000184256	0.0161265	yes	control	CCR10
ENSG00000139364.11_TMEM132B	2026.62	1.4544	0.286894	5.06945	3.99e-07	0.000869473	yes	patient	TMEM132B
ENSG00000213411.2_RBM22P2	24.5926	1.45059	0.357827	4.05389	5.04e-05	0.00885307	yes	patient	RBM22P2
ENSG00000186675.7_MAGEE2	41.5068	1.44167	0.442724	3.25635	0.00112854	0.0375486	yes	patient	MAGEE2
ENSG00000189410.12_SH2D5	134.171	-1.44146	0.400167	-3.60214	0.000315613	0.021049	yes	control	SH2D5
ENSG00000244953.1_ENSG00000244953	28.1622	-1.43699	0.388588	-3.69798	0.00021732	0.017142	yes	control	ENSG00000244953
ENSG00000229359.2_PIN1P1	12.2753	-1.43195	0.44515	-3.21678	0.00129636	0.0407084	yes	control	PIN1P1
ENSG00000108551.5_RASD1	129.92	-1.41648	0.396105	-3.57604	0.000348843	0.0219721	yes	control	RASD1
ENSG00000285999.1_ENSG00000285999	23.3583	1.41108	0.422087	3.3431	0.000828485	0.0328091	yes	patient	ENSG00000285999
ENSG00000236083.2_OR13E1P	32.0592	-1.40631	0.417746	-3.36641	0.000761527	0.0314914	yes	control	OR13E1P
ENSG00000258584.2_FAM181A-AS1	22.8388	1.40436	0.442281	3.17527	0.00149698	0.0433826	yes	patient	FAM181A-AS1
ENSG00000286522.2_H3C2	4453.46	1.40154	0.361167	3.88058	0.000104209	0.011962	yes	patient	H3C2
ENSG00000185519.9_FAM131C	12.2215	-1.39681	0.412614	-3.38527	0.000711093	0.0309029	yes	control	FAM131C
ENSG00000254539.1_ENSG00000254539	15.0196	1.3957	0.45317	3.07986	0.00207099	0.0499813	yes	patient	ENSG00000254539
ENSG00000114812.13_VIPR1	25.352	-1.39094	0.270477	-5.14254	2.71e-07	0.000738361	yes	control	VIPR1
ENSG00000198576.4_ARC	304.912	-1.38824	0.447984	-3.09885	0.00194272	0.0484141	yes	control	ARC
ENSG00000170396.9_ZNF804A	449.964	1.3864	0.323098	4.29097	1.78e-05	0.00544887	yes	patient	ZNF804A
ENSG00000082482.14_KCNK2	288.978	1.38432	0.374479	3.69665	0.000218462	0.017142	yes	patient	KCNK2
ENSG00000183914.15_DNAH2	947.126	-1.38385	0.437255	-3.16486	0.00155156	0.0439701	yes	control	DNAH2
ENSG00000239519.1_CADM2-AS1	41.7429	1.38324	0.311877	4.43521	9.2e-06	0.00371226	yes	patient	CADM2-AS1
ENSG00000147437.10_GNRH1	96.2095	-1.38156	0.438546	-3.15031	0.00163095	0.0446523	yes	control	GNRH1
ENSG00000272980.5_ENSG00000272980	134.867	1.37927	0.363706	3.79227	0.000149277	0.0146462	yes	patient	ENSG00000272980
ENSG00000112414.15_ADGRG6	144.884	1.36892	0.443237	3.08846	0.00201194	0.0492101	yes	patient	ADGRG6
ENSG00000263424.1_ENSG00000263424	108.995	1.36659	0.319567	4.27639	1.9e-05	0.00551947	yes	patient	ENSG00000263424
ENSG00000174371.17_EXO1	389.575	1.36635	0.296674	4.60556	4.11e-06	0.00263673	yes	patient	EXO1
ENSG00000120088.16_CRHR1	68.1667	-1.36554	0.417512	-3.27066	0.00107297	0.0369007	yes	control	CRHR1
ENSG00000253431.1_SRPK2P	20.9278	1.36513	0.371061	3.67899	0.000234156	0.0177943	yes	patient	SRPK2P
ENSG00000158406.6_H4C8	3101.39	1.35586	0.340836	3.97806	6.95e-05	0.0100804	yes	patient	H4C8
ENSG00000171189.18_GRIK1	284.195	1.3535	0.393071	3.44339	0.000574465	0.0283242	yes	patient	GRIK1
ENSG00000260924.3_LINC01311	21.1903	-1.35251	0.406474	-3.32742	0.000876536	0.0336902	yes	control	LINC01311
ENSG00000290727.1_ALMS1P1	71.0515	1.34721	0.424767	3.17164	0.00151579	0.0435225	yes	patient	ALMS1P1
ENSG00000273387.1_ENSG00000273387	23.532	-1.34696	0.409876	-3.28626	0.00101527	0.0362926	yes	control	ENSG00000273387
ENSG00000257242.9_LINC01619	31.9063	1.34347	0.381663	3.52003	0.000431495	0.0246823	yes	patient	LINC01619
ENSG00000174307.7_PHLDA3	304.355	-1.33866	0.315683	-4.24052	2.23e-05	0.00574237	yes	control	PHLDA3
ENSG00000065328.17_MCM10	617.89	1.33051	0.31098	4.27845	1.88e-05	0.00551947	yes	patient	MCM10
ENSG00000197943.12_PLCG2	601.835	-1.32856	0.408238	-3.25438	0.00113639	0.0376946	yes	control	PLCG2
ENSG00000167608.12_TMC4	21.4999	-1.32612	0.372593	-3.55918	0.000372017	0.0224581	yes	control	TMC4
ENSG00000010310.9_GIPR	175.578	-1.32305	0.383262	-3.45209	0.000556255	0.0279242	yes	control	GIPR
ENSG00000269837.1_IPO5P1	332.58	1.31632	0.386866	3.40253	0.000667639	0.0301239	yes	patient	IPO5P1
ENSG00000234617.2_SNRK-AS1	77.5243	1.3114	0.293767	4.46406	8.04e-06	0.00359283	yes	patient	SNRK-AS1
ENSG00000244560.8_ENSG00000244560	14.229	-1.30642	0.406368	-3.21486	0.00130506	0.0408021	yes	control	ENSG00000244560
ENSG00000007968.7_E2F2	176.574	1.30588	0.40718	3.20712	0.00134069	0.0411517	yes	patient	E2F2
ENSG00000272097.2_TMEM14B-DT	29.3578	-1.30487	0.377145	-3.45985	0.000540468	0.0275197	yes	control	TMEM14B-DT
ENSG00000188596.11_CFAP54	293.634	1.3028	0.385636	3.37832	0.000729313	0.0309976	yes	patient	CFAP54
ENSG00000272906.1_ENSG00000272906	25.1826	-1.29639	0.350836	-3.69516	0.000219752	0.017165	yes	control	ENSG00000272906
ENSG00000152253.9_SPC25	403.028	1.29491	0.344172	3.76238	0.000168301	0.0155415	yes	patient	SPC25
ENSG00000173805.16_HAP1	391.316	-1.29243	0.413261	-3.1274	0.00176361	0.0464744	yes	control	HAP1
ENSG00000286196.1_ENSG00000286196	15.6422	-1.29162	0.409197	-3.15647	0.00159691	0.044426	yes	control	ENSG00000286196
ENSG00000183111.12_ARHGEF37	67.744	1.29146	0.345288	3.74024	0.000183844	0.0161265	yes	patient	ARHGEF37
ENSG00000171848.16_RRM2	1490.31	1.28559	0.303426	4.23692	2.27e-05	0.00574237	yes	patient	RRM2
ENSG00000125657.5_TNFSF9	35.0359	-1.27603	0.406243	-3.14104	0.00168347	0.0452172	yes	control	TNFSF9
ENSG00000211448.14_DIO2	94.3438	1.2758	0.393495	3.24223	0.001186	0.0384983	yes	patient	DIO2
ENSG00000253302.1_STAU2-AS1	33.1643	1.27531	0.389847	3.27131	0.00107049	0.0369007	yes	patient	STAU2-AS1
ENSG00000289375.1_ENSG00000289375	25.5058	-1.26491	0.369355	-3.42464	0.000615605	0.0290031	yes	control	ENSG00000289375
ENSG00000274104.2_ENSG00000274104	16.4975	-1.26459	0.311172	-4.06395	4.82e-05	0.00877491	yes	control	ENSG00000274104
ENSG00000288736.2_ENSG00000288736	27.7995	-1.26154	0.323134	-3.90409	9.46e-05	0.0115152	yes	control	ENSG00000288736
ENSG00000132434.10_LANCL2	864.365	1.2606	0.323379	3.8982	9.69e-05	0.0116401	yes	patient	LANCL2
ENSG00000071127.18_WDR1	3093.14	1.26047	0.282421	4.4631	8.08e-06	0.00359283	yes	patient	WDR1
ENSG00000131951.11_LRRC9	55.9127	1.26038	0.381546	3.30335	0.000955388	0.0352868	yes	patient	LRRC9
ENSG00000124299.16_PEPD	303.53	1.25594	0.322566	3.89359	9.88e-05	0.0116401	yes	patient	PEPD
ENSG00000127252.7_PLAAT1	36.5979	1.25005	0.322617	3.87471	0.000106751	0.0121802	yes	patient	PLAAT1
ENSG00000233871.2_DLG5-AS1	44.3211	1.24898	0.316198	3.94999	7.82e-05	0.0103227	yes	patient	DLG5-AS1
ENSG00000286000.1_ENSG00000286000	227.376	-1.24732	0.395317	-3.15524	0.00160363	0.0444424	yes	control	ENSG00000286000
ENSG00000105327.18_BBC3	153.794	-1.24543	0.346371	-3.59566	0.000323571	0.0211125	yes	control	BBC3
ENSG00000079215.15_SLC1A3	6868.06	1.24322	0.351266	3.53924	0.000401276	0.0235081	yes	patient	SLC1A3
ENSG00000257576.1_HSPD1P4	72.9315	1.23878	0.367018	3.37525	0.000737487	0.0310871	yes	patient	HSPD1P4
ENSG00000169220.18_RGS14	39.3855	-1.23664	0.360827	-3.42724	0.000609743	0.0288873	yes	control	RGS14
ENSG00000243915.1_THAP12P2	45.6257	1.23509	0.29817	4.14225	3.44e-05	0.00718633	yes	patient	THAP12P2
ENSG00000118513.20_MYB	116.131	1.22424	0.336901	3.63383	0.000279246	0.019631	yes	patient	MYB
ENSG00000263412.3_NFE2L1-DT	101.544	-1.22128	0.371991	-3.28309	0.00102677	0.0362926	yes	control	NFE2L1-DT
ENSG00000093009.11_CDC45	169.619	1.2159	0.325777	3.73231	0.000189734	0.0162571	yes	patient	CDC45
ENSG00000129422.15_MTUS1	1626.26	1.2153	0.318032	3.8213	0.000132749	0.0138898	yes	patient	MTUS1
ENSG00000273356.1_LINC02019	26.6056	-1.21271	0.32494	-3.73211	0.000189885	0.0162571	yes	control	LINC02019
ENSG00000282876.1_ENSG00000282876	16.5928	-1.21142	0.391448	-3.09472	0.00197001	0.0487869	yes	control	ENSG00000282876
ENSG00000244295.2_RPS20P21	35.4752	1.20828	0.35225	3.43016	0.000603218	0.0288182	yes	patient	RPS20P21
ENSG00000287548.1_ENSG00000287548	24.3355	-1.20395	0.320414	-3.75748	0.000171635	0.0157162	yes	control	ENSG00000287548
ENSG00000234118.1_RPL13AP6	18.8916	-1.20328	0.366544	-3.28278	0.00102791	0.0362926	yes	control	RPL13AP6
ENSG00000104738.19_MCM4	2521.17	1.19762	0.257701	4.64733	3.36e-06	0.00238725	yes	patient	MCM4
ENSG00000254531.3_FLJ20021	51.3841	-1.19646	0.318839	-3.75255	0.000175045	0.0158289	yes	control	FLJ20021
ENSG00000059804.16_SLC2A3	2997.76	-1.19593	0.284723	-4.20032	2.67e-05	0.00636395	yes	control	SLC2A3
ENSG00000254595.1_ENSG00000254595	46.8655	-1.19465	0.295291	-4.04569	5.22e-05	0.00902334	yes	control	ENSG00000254595
ENSG00000291080.1_ZNF252P	934.288	1.19231	0.281925	4.22916	2.35e-05	0.00587569	yes	patient	ZNF252P
ENSG00000259417.3_CTXND1	50.8541	1.19116	0.354507	3.36004	0.000779306	0.0318351	yes	patient	CTXND1
ENSG00000164588.8_HCN1	197.308	1.1893	0.352546	3.37345	0.000742319	0.0312123	yes	patient	HCN1
ENSG00000289855.1_ENSG00000289855	21.4556	-1.18513	0.327817	-3.61523	0.000300082	0.0206299	yes	control	ENSG00000289855
ENSG00000106333.13_PCOLCE	48.0417	-1.18412	0.333154	-3.55426	0.000379038	0.0225807	yes	control	PCOLCE
ENSG00000187098.18_MITF	119.092	1.18098	0.371737	3.17692	0.00148847	0.0433628	yes	patient	MITF
ENSG00000287009.1_ENSG00000287009	18.0624	-1.17472	0.321225	-3.65701	0.000255176	0.0187873	yes	control	ENSG00000287009
ENSG00000248564.1_ENSG00000248564	19.2145	-1.17076	0.364217	-3.21447	0.00130683	0.0408021	yes	control	ENSG00000248564
ENSG00000121211.8_MND1	188.811	1.16957	0.270037	4.33113	1.48e-05	0.00485006	yes	patient	MND1
ENSG00000224858.5_RPL29P11	29.0112	-1.16691	0.254011	-4.59392	4.35e-06	0.00270859	yes	control	RPL29P11
ENSG00000285287.1_ENSG00000285287	22.2884	-1.16585	0.357408	-3.26197	0.00110643	0.037268	yes	control	ENSG00000285287
ENSG00000260942.1_CAPN10-DT	116.593	-1.16513	0.321928	-3.61924	0.000295474	0.0203774	yes	control	CAPN10-DT
ENSG00000289067.1_ENSG00000289067	180.254	-1.16335	0.371529	-3.13126	0.00174061	0.046348	yes	control	ENSG00000289067
ENSG00000223956.5_LINC01767	22.9919	1.16284	0.345534	3.36535	0.000764467	0.0315488	yes	patient	LINC01767
ENSG00000235904.3_RBMS3-AS3	18.3813	1.15869	0.360972	3.20993	0.00132768	0.0409252	yes	patient	RBMS3-AS3
ENSG00000247982.7_LINC00926	44.8899	1.15826	0.308505	3.75442	0.00017374	0.0157764	yes	patient	LINC00926
ENSG00000133019.12_CHRM3	254.063	1.15749	0.353806	3.27154	0.00106962	0.0369007	yes	patient	CHRM3
ENSG00000111671.10_SPSB2	44.8852	-1.15639	0.326661	-3.54001	0.000400107	0.0235028	yes	control	SPSB2
ENSG00000099834.19_CDHR5	96.9436	-1.15613	0.345914	-3.34225	0.000831031	0.0328091	yes	control	CDHR5
ENSG00000260400.1_ENSG00000260400	532.77	1.1521	0.307542	3.74616	0.000179562	0.0160377	yes	patient	ENSG00000260400
ENSG00000112699.11_GMDS	157.317	1.15158	0.328745	3.50296	0.000460112	0.0254498	yes	patient	GMDS
ENSG00000197299.13_BLM	470.781	1.15155	0.246811	4.66571	3.08e-06	0.0023371	yes	patient	BLM
ENSG00000092853.14_CLSPN	1141	1.1503	0.257295	4.47073	7.8e-06	0.00359283	yes	patient	CLSPN
ENSG00000188316.15_ENO4	52.8238	1.14961	0.361906	3.17656	0.00149033	0.0433628	yes	patient	ENO4
ENSG00000268854.1_ENSG00000268854	65.8618	1.1493	0.352001	3.26505	0.00109445	0.0372097	yes	patient	ENSG00000268854
ENSG00000152348.16_ATG10	149.433	1.14443	0.277435	4.12504	3.71e-05	0.00741088	yes	patient	ATG10
ENSG00000167508.12_MVD	942.4	-1.13989	0.267767	-4.25703	2.07e-05	0.00574237	yes	control	MVD
ENSG00000283154.3_IQCJ-SCHIP1	274.135	1.13873	0.283091	4.02249	5.76e-05	0.00928142	yes	patient	IQCJ-SCHIP1
ENSG00000163072.16_NOSTRIN	61.7313	1.13485	0.338842	3.3492	0.000810457	0.0325872	yes	patient	NOSTRIN
ENSG00000289192.1_ENSG00000289192	41.7747	1.13442	0.330333	3.43418	0.000594346	0.0285929	yes	patient	ENSG00000289192
ENSG00000266998.2_ENSG00000266998	41.5123	-1.12558	0.324824	-3.4652	0.000529842	0.0273839	yes	control	ENSG00000266998
ENSG00000268750.7_ENSG00000268750	68.3686	-1.1245	0.330624	-3.40115	0.000671028	0.0301662	yes	control	ENSG00000268750
ENSG00000287193.1_ENSG00000287193	24.119	-1.12005	0.34572	-3.23977	0.00119625	0.038595	yes	control	ENSG00000287193
ENSG00000134297.8_PLEKHA8P1	72.0603	1.11968	0.269655	4.15228	3.29e-05	0.00696477	yes	patient	PLEKHA8P1
ENSG00000241634.1_ENSG00000241634	19.8931	1.1196	0.35913	3.11754	0.00182369	0.0472577	yes	patient	ENSG00000241634
ENSG00000214248.2_ENSG00000214248	21.2849	-1.11656	0.331926	-3.36389	0.000768518	0.0315488	yes	control	ENSG00000214248
ENSG00000231105.2_ECE1-AS1	22.0516	-1.11652	0.360308	-3.09879	0.00194313	0.0484141	yes	control	ECE1-AS1
ENSG00000289354.1_ENSG00000289354	30.0898	-1.11544	0.331997	-3.35977	0.000780064	0.0318351	yes	control	ENSG00000289354
ENSG00000123989.15_CHPF	271.155	-1.11419	0.360238	-3.09291	0.00198202	0.0488856	yes	control	CHPF
ENSG00000266290.1_DYNLL2-DT	16.4093	-1.11193	0.352283	-3.15634	0.00159762	0.044426	yes	control	DYNLL2-DT
ENSG00000132646.11_PCNA	1622.85	1.11073	0.221002	5.02588	5.01e-07	0.000938307	yes	patient	PCNA
ENSG00000273703.2_H2BC14	1711.09	1.1106	0.280649	3.95726	7.58e-05	0.0103227	yes	patient	H2BC14
ENSG00000138639.18_ARHGAP24	164.144	1.10991	0.326901	3.39526	0.00068564	0.0304366	yes	patient	ARHGAP24
ENSG00000186326.4_RGS9BP	26.768	-1.10769	0.347278	-3.18962	0.0014246	0.042471	yes	control	RGS9BP
ENSG00000289015.1_ENSG00000289015	32.8532	-1.1069	0.277565	-3.9879	6.67e-05	0.00995015	yes	control	ENSG00000289015
ENSG00000230513.4_THAP7-AS1	97.7473	-1.10356	0.227614	-4.8484	1.24e-06	0.00123292	yes	control	THAP7-AS1
ENSG00000287710.1_ENSG00000287710	15.3656	-1.10114	0.34983	-3.14764	0.00164596	0.0448941	yes	control	ENSG00000287710
ENSG00000145721.12_LIX1	1062.08	1.09939	0.22573	4.87035	1.11e-06	0.00115606	yes	patient	LIX1
ENSG00000276180.2_H4C9	330.324	1.09922	0.346846	3.16919	0.00152867	0.0436051	yes	patient	H4C9
ENSG00000269378.1_ITGB1P1	964.554	1.09738	0.27246	4.02766	5.63e-05	0.00928142	yes	patient	ITGB1P1
ENSG00000229222.1_KRT18P4	34.6861	-1.09548	0.294689	-3.71741	0.000201275	0.0166782	yes	control	KRT18P4
ENSG00000186866.17_POFUT2	575.466	-1.0932	0.252472	-4.33	1.49e-05	0.00485006	yes	control	POFUT2
ENSG00000113368.12_LMNB1	6944.11	1.09305	0.226461	4.82667	1.39e-06	0.00131546	yes	patient	LMNB1
ENSG00000228915.3_OR7E128P	40.2115	1.09255	0.281556	3.88039	0.00010429	0.011962	yes	patient	OR7E128P
ENSG00000085840.13_ORC1	210.929	1.08951	0.257039	4.23869	2.25e-05	0.00574237	yes	patient	ORC1
ENSG00000107242.20_PIP5K1B	304.454	1.0895	0.319554	3.40944	0.00065097	0.0296759	yes	patient	PIP5K1B
ENSG00000139572.4_GPR84	28.9639	-1.08905	0.261349	-4.16704	3.09e-05	0.00669278	yes	control	GPR84
ENSG00000122952.17_ZWINT	437.255	1.08791	0.309061	3.52004	0.00043148	0.0246823	yes	patient	ZWINT
ENSG00000289001.1_ENSG00000289001	13.654	-1.08254	0.315128	-3.43523	0.000592046	0.0285453	yes	control	ENSG00000289001
ENSG00000125650.5_PSPN	80.5375	-1.08041	0.265292	-4.07255	4.65e-05	0.00858821	yes	control	PSPN
ENSG00000185669.6_SNAI3	81.7826	-1.07949	0.300089	-3.59722	0.000321632	0.021049	yes	control	SNAI3
ENSG00000187266.14_EPOR	67.4552	-1.07792	0.294162	-3.66436	0.000247955	0.0185058	yes	control	EPOR
ENSG00000167487.12_KLHL26	173.943	-1.07484	0.344623	-3.11888	0.00181539	0.0472577	yes	control	KLHL26
ENSG00000228526.8_MIR34AHG	342.353	-1.07395	0.326497	-3.2893	0.00100437	0.036187	yes	control	MIR34AHG
ENSG00000274810.4_NPHP3-ACAD11	288.903	1.07216	0.289075	3.70892	0.000208145	0.0168671	yes	patient	NPHP3-ACAD11
ENSG00000231881.2_ENSG00000231881	373.579	-1.07095	0.267951	-3.99679	6.42e-05	0.00984411	yes	control	ENSG00000231881
ENSG00000286648.1_ENSG00000286648	58.9017	1.07022	0.296683	3.60728	0.000309428	0.0208449	yes	patient	ENSG00000286648
ENSG00000255224.2_ENSG00000255224	22.5369	-1.0689	0.339711	-3.1465	0.00165237	0.0450125	yes	control	ENSG00000255224
ENSG00000157927.17_RADIL	150.011	-1.06395	0.318312	-3.34246	0.000830386	0.0328091	yes	control	RADIL
ENSG00000101003.12_GINS1	607.729	1.06047	0.168831	6.28126	3.36e-10	7.32e-06	yes	patient	GINS1
ENSG00000289031.1_ENSG00000289031	23.6426	-1.05843	0.328117	-3.22578	0.00125632	0.0398528	yes	control	ENSG00000289031
ENSG00000185507.21_IRF7	70.1931	-1.05784	0.340406	-3.10758	0.00188629	0.0478554	yes	control	IRF7
ENSG00000136824.19_SMC2	2419.3	1.05392	0.233837	4.50708	6.57e-06	0.00325536	yes	patient	SMC2
ENSG00000116396.15_KCNC4	539.719	-1.05345	0.277861	-3.79129	0.000149869	0.0146462	yes	control	KCNC4
ENSG00000128039.13_SRD5A3	190.814	1.05307	0.312199	3.37308	0.00074332	0.0312123	yes	patient	SRD5A3
ENSG00000279348.1_ENSG00000279348	1185.08	1.04945	0.331862	3.1623	0.00156528	0.0441972	yes	patient	ENSG00000279348
ENSG00000263823.2_ENSG00000263823	86.2818	-1.04551	0.305634	-3.42078	0.00062442	0.0290149	yes	control	ENSG00000263823
ENSG00000171208.10_NETO2	2341.02	1.04497	0.291305	3.58719	0.000334258	0.0214882	yes	patient	NETO2
ENSG00000267293.1_ENSG00000267293	19.681	-1.04482	0.281674	-3.70932	0.00020782	0.0168671	yes	control	ENSG00000267293
ENSG00000243960.1_ENSG00000243960	77.8006	1.04407	0.335858	3.10868	0.00187928	0.0477332	yes	patient	ENSG00000243960
ENSG00000104325.7_DECR1	341.25	1.04383	0.281441	3.70886	0.000208198	0.0168671	yes	patient	DECR1
ENSG00000235363.1_SNRPGP10	47.0304	1.04228	0.25688	4.05745	4.96e-05	0.00885307	yes	patient	SNRPGP10
ENSG00000214756.8_CSKMT	321.123	-1.038	0.302123	-3.43568	0.000591073	0.0285453	yes	control	CSKMT
ENSG00000123104.12_ITPR2	430.506	1.03691	0.327034	3.17066	0.00152095	0.0435558	yes	patient	ITPR2
ENSG00000289155.2_ENSG00000289155	47.062	-1.03354	0.272183	-3.79722	0.000146329	0.0144521	yes	control	ENSG00000289155
ENSG00000270194.2_GOLGA4-AS1	78.058	-1.0298	0.259889	-3.96247	7.42e-05	0.0102968	yes	control	GOLGA4-AS1
ENSG00000142544.7_CTU1	19.0561	-1.02891	0.324324	-3.17249	0.00151139	0.0434789	yes	control	CTU1
ENSG00000143499.14_SMYD2	345.081	1.02473	0.171475	5.97596	2.29e-09	2.49e-05	yes	patient	SMYD2
ENSG00000277806.1_ENSG00000277806	36.4941	1.02451	0.283909	3.6086	0.000307848	0.0208449	yes	patient	ENSG00000277806
ENSG00000276744.1_ENSG00000276744	19.6641	-1.0204	0.324884	-3.14082	0.00168478	0.0452172	yes	control	ENSG00000276744
ENSG00000206530.11_CFAP44	518.728	1.01872	0.275975	3.69136	0.000223057	0.0172992	yes	patient	CFAP44
ENSG00000178295.15_GEN1	546.974	1.01837	0.327024	3.11404	0.00184543	0.0474504	yes	patient	GEN1
ENSG00000238058.2_CAMSAP1-DT	81.406	1.01735	0.328037	3.10133	0.00192651	0.0483692	yes	patient	CAMSAP1-DT
ENSG00000233087.8_RAB6D	39.6109	1.0161	0.305143	3.32993	0.000868686	0.0335067	yes	patient	RAB6D
ENSG00000150551.11_LYPD1	1165.34	1.01608	0.324789	3.12844	0.00175736	0.0463657	yes	patient	LYPD1
ENSG00000272884.1_ENSG00000272884	50.1825	-1.01486	0.301893	-3.36165	0.00077479	0.0317387	yes	control	ENSG00000272884
ENSG00000237188.5_ENSG00000237188	54.7798	1.01356	0.29919	3.38768	0.000704858	0.0308453	yes	patient	ENSG00000237188
ENSG00000204305.16_AGER	222.124	-1.01282	0.273029	-3.70956	0.000207621	0.0168671	yes	control	AGER
ENSG00000196922.13_ZNF252P	246.536	1.01137	0.323783	3.12359	0.00178659	0.0467408	yes	patient	ZNF252P
ENSG00000225937.3_PCA3	37.6216	-1.00951	0.326719	-3.08983	0.00200271	0.0491657	yes	control	PCA3
ENSG00000173991.6_TCAP	35.0085	-1.00904	0.299969	-3.36382	0.000768707	0.0315488	yes	control	TCAP
ENSG00000184224.3_NDUFV1-DT	14.809	-1.00758	0.311515	-3.23445	0.00121876	0.0389619	yes	control	NDUFV1-DT
ENSG00000163050.18_COQ8A	215.744	-1.00307	0.259789	-3.86111	0.000112874	0.0126904	yes	control	COQ8A
ENSG00000112511.18_PHF1	477.968	-1.00234	0.224926	-4.45633	8.34e-06	0.003597	yes	control	PHF1
ENSG00000270585.1_SNX2P1	30.1251	-1.00025	0.259221	-3.85866	0.000114011	0.0127417	yes	control	SNX2P1
ENSG00000232882.1_PHKA1P1	97.1758	0.999383	0.284348	3.51465	0.000440331	0.0248892	yes	patient	PHKA1P1
ENSG00000271755.1_ENSG00000271755	84.4002	-0.996426	0.315918	-3.15406	0.00161016	0.0444711	yes	control	ENSG00000271755
ENSG00000131480.9_AOC2	104.241	-0.995708	0.303513	-3.28061	0.00103584	0.0362926	yes	control	AOC2
ENSG00000120318.16_ARAP3	422.604	-0.995683	0.316818	-3.14276	0.00167364	0.0451802	yes	control	ARAP3
ENSG00000117724.14_CENPF	15816.9	0.994536	0.238735	4.16586	3.1e-05	0.00669278	yes	patient	CENPF
ENSG00000196814.15_MVB12B	1357.58	0.992238	0.197656	5.02002	5.17e-07	0.000938307	yes	patient	MVB12B
ENSG00000112118.20_MCM3	1237.22	0.991437	0.236877	4.18545	2.85e-05	0.00651175	yes	patient	MCM3
ENSG00000269399.2_ENSG00000269399	36.3096	-0.990447	0.300015	-3.30133	0.000962291	0.0354009	yes	control	ENSG00000269399
ENSG00000012048.24_BRCA1	1136.41	0.9899	0.242976	4.07406	4.62e-05	0.00858821	yes	patient	BRCA1
ENSG00000223901.2_ENSG00000223901	76.5294	-0.989422	0.279772	-3.53653	0.000405413	0.0235865	yes	control	ENSG00000223901
ENSG00000188921.14_HACD4	467.678	0.989082	0.262838	3.76309	0.000167829	0.0155415	yes	patient	HACD4
ENSG00000289943.1_ENSG00000289943	29.316	-0.988572	0.316427	-3.12417	0.00178307	0.046705	yes	control	ENSG00000289943
ENSG00000172661.20_WASHC2C	1009.3	0.988482	0.291369	3.39254	0.000692469	0.0305324	yes	patient	WASHC2C
ENSG00000151012.13_SLC7A11	956.313	0.987038	0.304451	3.24202	0.00118685	0.0384983	yes	patient	SLC7A11
ENSG00000138668.20_HNRNPD	10763.8	0.986026	0.238444	4.13525	3.55e-05	0.00725844	yes	patient	HNRNPD
ENSG00000119559.17_C19orf25	154.094	-0.985906	0.290963	-3.38843	0.000702952	0.0308238	yes	control	C19orf25
ENSG00000136213.10_CHST12	452.818	-0.985459	0.256929	-3.83553	0.000125293	0.0134242	yes	control	CHST12
ENSG00000117054.15_ACADM	1659.45	0.985292	0.24988	3.94307	8.04e-05	0.0104981	yes	patient	ACADM
ENSG00000188690.15_UROS	652.965	0.984009	0.221018	4.45216	8.5e-06	0.003597	yes	patient	UROS
ENSG00000138400.13_MDH1B	49.7666	0.983456	0.274536	3.58225	0.000340644	0.0217066	yes	patient	MDH1B
ENSG00000272606.2_PPP4R3B-DT	32.3269	-0.982904	0.24509	-4.01039	6.06e-05	0.00943624	yes	control	PPP4R3B-DT
ENSG00000215045.9_GRID2IP	43.7494	-0.982111	0.245423	-4.0017	6.29e-05	0.00972009	yes	control	GRID2IP
ENSG00000259781.1_HMGB1P6	2185.53	0.980143	0.224293	4.36993	1.24e-05	0.00468941	yes	patient	HMGB1P6
ENSG00000143476.18_DTL	603.801	0.978912	0.285587	3.42772	0.000608669	0.0288873	yes	patient	DTL
ENSG00000275437.1_ENSG00000275437	38.565	-0.978192	0.300236	-3.25808	0.0011217	0.0373778	yes	control	ENSG00000275437
ENSG00000123427.17_EEF1AKMT3	72.9997	-0.976393	0.278878	-3.50115	0.000463251	0.0255585	yes	control	EEF1AKMT3
ENSG00000278705.3_H4C2	1000.98	0.975892	0.284293	3.43269	0.00059762	0.0286871	yes	patient	H4C2
ENSG00000136161.13_RCBTB2	390.707	0.975651	0.249377	3.91236	9.14e-05	0.0112534	yes	patient	RCBTB2
ENSG00000095370.20_SH2D3C	259.652	-0.975478	0.288862	-3.37697	0.000732883	0.031013	yes	control	SH2D3C
ENSG00000163507.15_CIP2A	858.579	0.973334	0.242309	4.01692	5.9e-05	0.00931149	yes	patient	CIP2A
ENSG00000160813.7_PPP1R35	44.1333	-0.972024	0.297544	-3.26682	0.00108761	0.0371683	yes	control	PPP1R35
ENSG00000137812.21_KNL1	2742.57	0.971237	0.28593	3.39676	0.000681886	0.0304366	yes	patient	KNL1
ENSG00000205959.4_ENSG00000205959	69.2303	-0.969963	0.300907	-3.22347	0.0012665	0.0401174	yes	control	ENSG00000205959
ENSG00000105372.8_RPS19	4040.06	-0.966513	0.277519	-3.4827	0.000496393	0.0263209	yes	control	RPS19
ENSG00000276966.3_H4C5	10239	0.965007	0.252849	3.81653	0.000135342	0.0139351	yes	patient	H4C5
ENSG00000187066.9_TMEM262	47.6621	-0.961436	0.304711	-3.15524	0.00160365	0.0444424	yes	control	TMEM262
ENSG00000132780.17_NASP	6658.51	0.960349	0.218773	4.3897	1.14e-05	0.00441716	yes	patient	NASP
ENSG00000130733.11_YIPF2	257.08	-0.957426	0.29029	-3.29817	0.000973165	0.0356013	yes	control	YIPF2
ENSG00000227929.4_SRGAP3-AS3	21.2884	-0.950626	0.280925	-3.38391	0.000714611	0.0309029	yes	control	SRGAP3-AS3
ENSG00000148773.14_MKI67	11662.1	0.949446	0.27852	3.4089	0.000652264	0.0296759	yes	patient	MKI67
ENSG00000289966.1_ENSG00000289966	19.2265	-0.948034	0.289761	-3.27178	0.00106872	0.0369007	yes	control	ENSG00000289966
ENSG00000188312.14_CENPP	364.706	0.947354	0.29109	3.25451	0.00113589	0.0376946	yes	patient	CENPP
ENSG00000236015.1_ENSG00000236015	24.3692	-0.944763	0.276031	-3.42266	0.000620105	0.0290031	yes	control	ENSG00000236015
ENSG00000121454.6_LHX4	286.157	0.944072	0.295197	3.19811	0.00138332	0.0416964	yes	patient	LHX4
ENSG00000276043.5_UHRF1	1128.19	0.941461	0.288491	3.26339	0.00110086	0.0372533	yes	patient	UHRF1
ENSG00000273117.1_INSIG1-DT	69.1616	-0.94009	0.298332	-3.15116	0.00162626	0.0446362	yes	control	INSIG1-DT
ENSG00000228203.8_GRASLND	83.8926	-0.939841	0.257876	-3.64455	0.000267859	0.0190593	yes	control	GRASLND
ENSG00000227741.1_ENSG00000227741	59.6887	-0.936175	0.262252	-3.56976	0.000357309	0.0221217	yes	control	ENSG00000227741
ENSG00000095397.17_WHRN	407.261	-0.934895	0.245274	-3.81163	0.000138054	0.0140091	yes	control	WHRN
ENSG00000290357.1_ENSG00000290357	28.8979	0.934767	0.30254	3.08973	0.00200336	0.0491657	yes	patient	ENSG00000290357
ENSG00000234219.1_CDCA4P4	34.604	-0.934599	0.270959	-3.44922	0.000562199	0.0280366	yes	control	CDCA4P4
ENSG00000260317.1_LINC02986	72.5168	0.934566	0.281679	3.31784	0.000907164	0.0343226	yes	patient	LINC02986
ENSG00000291272.1_ENSG00000291272	287.792	-0.933821	0.247202	-3.77757	0.000158369	0.0149103	yes	control	ENSG00000291272
ENSG00000287665.1_ENSG00000287665	43.3308	-0.930135	0.294682	-3.1564	0.00159729	0.044426	yes	control	ENSG00000287665
ENSG00000283563.1_ENSG00000283563	30.1034	0.927987	0.258177	3.59438	0.00032517	0.0211535	yes	patient	ENSG00000283563
ENSG00000169126.16_ODAD2	99.0763	0.927476	0.216279	4.28833	1.8e-05	0.00544887	yes	patient	ODAD2
ENSG00000066468.24_FGFR2	3885.92	0.927264	0.237943	3.897	9.74e-05	0.0116401	yes	patient	FGFR2
ENSG00000227782.2_ENSG00000227782	34.4045	-0.926969	0.250609	-3.69886	0.000216566	0.017142	yes	control	ENSG00000227782
ENSG00000171790.16_SLFNL1	76.5911	-0.923448	0.272989	-3.38273	0.000717703	0.0309029	yes	control	SLFNL1
ENSG00000270878.1_GCATP1	20.758	-0.920945	0.263229	-3.49865	0.000467627	0.0256055	yes	control	GCATP1
ENSG00000179094.16_PER1	493.239	-0.920066	0.289456	-3.17861	0.00147985	0.0433163	yes	control	PER1
ENSG00000090889.12_KIF4A	1220.09	0.919593	0.234601	3.91982	8.86e-05	0.0110354	yes	patient	KIF4A
ENSG00000089280.19_FUS	11388.3	0.917874	0.28154	3.26019	0.00111339	0.037272	yes	patient	FUS
ENSG00000272853.2_SUV39H2-DT	32.3677	-0.915974	0.296793	-3.08624	0.00202706	0.0493583	yes	control	SUV39H2-DT
ENSG00000225518.3_LINC01703	20.5489	-0.912537	0.273735	-3.33366	0.000857123	0.0333143	yes	control	LINC01703
ENSG00000071539.14_TRIP13	190.153	0.911002	0.274859	3.31443	0.000918302	0.0345044	yes	patient	TRIP13
ENSG00000279529.2_ENSG00000279529	295.064	-0.909733	0.244631	-3.7188	0.000200169	0.0166782	yes	control	ENSG00000279529
ENSG00000267322.4_SNHG22	2241.38	-0.909326	0.208373	-4.36392	1.28e-05	0.00471872	yes	control	SNHG22
ENSG00000260267.1_ENSG00000260267	382.946	-0.909145	0.217029	-4.18906	2.8e-05	0.00651175	yes	control	ENSG00000260267
ENSG00000131153.9_GINS2	522.328	0.907424	0.260296	3.48612	0.000490081	0.0261133	yes	patient	GINS2
ENSG00000138193.17_PLCE1	2021.86	0.905091	0.268765	3.36759	0.000758278	0.0314914	yes	patient	PLCE1
ENSG00000102362.16_SYTL4	105.605	0.90484	0.23896	3.78657	0.000152738	0.0147284	yes	patient	SYTL4
ENSG00000072571.20_HMMR	534.768	0.902108	0.264838	3.40626	0.000658586	0.0299012	yes	patient	HMMR
ENSG00000136932.15_TRMO	202.589	0.900323	0.240747	3.73971	0.000184229	0.0161265	yes	patient	TRMO
ENSG00000225793.5_TMEM30A-DT	177.709	-0.899985	0.282811	-3.18229	0.00146116	0.043031	yes	control	TMEM30A-DT
ENSG00000158062.21_UBXN11	233.72	0.898625	0.217022	4.1407	3.46e-05	0.00718633	yes	patient	UBXN11
ENSG00000163568.16_AIM2	243.719	0.897654	0.265352	3.38288	0.000717292	0.0309029	yes	patient	AIM2
ENSG00000128581.17_IFT22	504.632	0.897015	0.226986	3.95185	7.75e-05	0.0103227	yes	patient	IFT22
ENSG00000177951.18_BET1L	276.212	-0.896756	0.262402	-3.41748	0.000632031	0.0292311	yes	control	BET1L
ENSG00000288759.2_ENSG00000288759	61.9579	-0.896668	0.279862	-3.20396	0.00135551	0.0413155	yes	control	ENSG00000288759
ENSG00000232434.3_AJM1	140.161	-0.89619	0.269667	-3.32332	0.00088953	0.0339501	yes	control	AJM1
ENSG00000103042.9_SLC38A7	164.747	0.895601	0.256665	3.48938	0.000484146	0.0259877	yes	patient	SLC38A7
ENSG00000115993.13_TRAK2	1409.36	0.890836	0.217998	4.08644	4.38e-05	0.00829059	yes	patient	TRAK2
ENSG00000250371.1_ENSG00000250371	40.5279	0.889184	0.27247	3.26343	0.00110074	0.0372533	yes	patient	ENSG00000250371
ENSG00000182916.8_TCEAL7	968.622	-0.883678	0.277153	-3.18841	0.00143058	0.0425142	yes	control	TCEAL7
ENSG00000272525.2_BTF3-DT	35.2166	-0.882357	0.257637	-3.42481	0.000615231	0.0290031	yes	control	BTF3-DT
ENSG00000051341.15_POLQ	788.911	0.87967	0.256398	3.43088	0.000601622	0.0288157	yes	patient	POLQ
ENSG00000275632.1_ENSG00000275632	51.0129	0.876407	0.241924	3.62266	0.00029159	0.0202376	yes	patient	ENSG00000275632
ENSG00000151725.12_CENPU	724.6	0.876007	0.250825	3.4925	0.000478517	0.0259877	yes	patient	CENPU
ENSG00000159259.8_CHAF1B	334.282	0.875371	0.238625	3.6684	0.000244075	0.0182788	yes	patient	CHAF1B
ENSG00000286113.2_ENSG00000286113	31.1535	-0.874217	0.269657	-3.24196	0.00118712	0.0384983	yes	control	ENSG00000286113
ENSG00000260576.1_EIF5A2P1	19.0402	-0.872888	0.257223	-3.39351	0.000690024	0.0305024	yes	control	EIF5A2P1
ENSG00000174327.7_SLC16A13	50.241	-0.872691	0.254961	-3.42284	0.000619697	0.0290031	yes	control	SLC16A13
ENSG00000167625.11_ZNF526	256.852	-0.868986	0.212142	-4.09625	4.2e-05	0.00817047	yes	control	ZNF526
ENSG00000049323.16_LTBP1	1539.6	0.868719	0.251072	3.46004	0.000540085	0.0275197	yes	patient	LTBP1
ENSG00000165304.8_MELK	646.038	0.868155	0.248119	3.49894	0.000467109	0.0256055	yes	patient	MELK
ENSG00000278743.2_ENSG00000278743	66.1768	-0.864529	0.231063	-3.74153	0.000182906	0.0161265	yes	control	ENSG00000278743
ENSG00000286837.1_ENSG00000286837	28.021	-0.862948	0.273378	-3.15661	0.00159612	0.044426	yes	control	ENSG00000286837
ENSG00000275198.1_LINC02960	60.7066	-0.861506	0.231822	-3.71625	0.000202203	0.0166917	yes	control	LINC02960
ENSG00000261670.1_ENSG00000261670	56.9858	-0.86123	0.213931	-4.02573	5.68e-05	0.00928142	yes	control	ENSG00000261670
ENSG00000186174.13_BCL9L	1021.74	-0.861091	0.278528	-3.09158	0.00199097	0.0489721	yes	control	BCL9L
ENSG00000176890.16_TYMS	1234.79	0.860546	0.218855	3.93204	8.42e-05	0.0107264	yes	patient	TYMS
ENSG00000118007.13_STAG1	3445.36	0.858872	0.232353	3.69641	0.00021867	0.017142	yes	patient	STAG1
ENSG00000166856.3_GPR182	123.86	-0.858621	0.260441	-3.29679	0.00097795	0.0356993	yes	control	GPR182
ENSG00000261758.1_STAG1-DT	39.4703	-0.85786	0.260026	-3.29914	0.000969823	0.0355814	yes	control	STAG1-DT
ENSG00000113068.10_PFDN1	620.092	0.857434	0.211711	4.05001	5.12e-05	0.00892893	yes	patient	PFDN1
ENSG00000115255.12_REEP6	53.2342	-0.857312	0.267932	-3.19973	0.00137555	0.0415776	yes	control	REEP6
ENSG00000145020.16_AMT	395.166	-0.856868	0.254527	-3.36652	0.000761237	0.0314914	yes	control	AMT
ENSG00000137310.12_TCF19	236.975	0.85508	0.260997	3.2762	0.00105213	0.0366864	yes	patient	TCF19
ENSG00000245904.6_BTG1-DT	83.7559	-0.853321	0.236558	-3.60724	0.000309468	0.0208449	yes	control	BTG1-DT
ENSG00000051180.17_RAD51	187.629	0.852899	0.268713	3.17401	0.00150346	0.0434789	yes	patient	RAD51
ENSG00000116017.11_ARID3A	207.535	-0.852447	0.268657	-3.173	0.00150873	0.0434789	yes	control	ARID3A
ENSG00000165548.11_TMEM63C	396.069	-0.851898	0.260509	-3.27013	0.00107497	0.0369007	yes	control	TMEM63C
ENSG00000198157.11_HMGN5	261.429	0.851894	0.251952	3.38117	0.000721773	0.0309029	yes	patient	HMGN5
ENSG00000165916.9_PSMC3	1461.9	0.849915	0.200548	4.23796	2.26e-05	0.00574237	yes	patient	PSMC3
ENSG00000285000.1_ENSG00000285000	393.581	0.84798	0.244425	3.46929	0.000521836	0.0270771	yes	patient	ENSG00000285000
ENSG00000218891.5_ZNF579	71.9129	-0.847795	0.262553	-3.22905	0.00124203	0.039457	yes	control	ZNF579
ENSG00000102096.9_PIM2	110.999	-0.847371	0.247071	-3.42967	0.000604319	0.0288182	yes	control	PIM2
ENSG00000142230.13_SAE1	2665.66	0.84678	0.163575	5.17669	2.26e-07	0.000703141	yes	patient	SAE1
ENSG00000011478.13_QPCTL	85.4774	-0.843751	0.258795	-3.26031	0.00111291	0.037272	yes	control	QPCTL
ENSG00000181045.15_SLC26A11	168.56	-0.841813	0.244373	-3.44478	0.000571521	0.0283117	yes	control	SLC26A11
ENSG00000155115.7_GTF3C6	598.222	0.840531	0.197769	4.25006	2.14e-05	0.00574237	yes	patient	GTF3C6
ENSG00000164045.12_CDC25A	464.031	0.84003	0.255479	3.28805	0.00100882	0.0362196	yes	patient	CDC25A
ENSG00000285943.1_ENSG00000285943	384.492	0.837983	0.192534	4.35239	1.35e-05	0.00485006	yes	patient	ENSG00000285943
ENSG00000169710.9_FASN	4940.19	-0.837251	0.254589	-3.28863	0.00100675	0.0362048	yes	control	FASN
ENSG00000100503.26_NIN	6261.14	0.837179	0.208195	4.02112	5.79e-05	0.00928142	yes	patient	NIN
ENSG00000145022.5_TCTA	196.561	-0.83712	0.203118	-4.12135	3.77e-05	0.00746223	yes	control	TCTA
ENSG00000214226.9_C17orf67	68.256	-0.836289	0.202291	-4.13408	3.56e-05	0.00725844	yes	control	C17orf67
ENSG00000058091.17_CDK14	2719.61	0.835078	0.225411	3.70469	0.00021165	0.0169314	yes	patient	CDK14
ENSG00000102934.10_PLLP	132.851	-0.834711	0.182382	-4.57671	4.72e-06	0.00278215	yes	control	PLLP
ENSG00000117632.23_STMN1	19234.5	0.83347	0.227107	3.66994	0.000242606	0.0182314	yes	patient	STMN1
ENSG00000203644.3_ENSG00000203644	72.4572	0.833203	0.218404	3.81497	0.000136199	0.0139351	yes	patient	ENSG00000203644
ENSG00000109805.10_NCAPG	1475.44	0.832438	0.226039	3.68271	0.000230765	0.0176459	yes	patient	NCAPG
ENSG00000171793.17_CTPS1	1522.84	0.832129	0.169854	4.89907	9.63e-07	0.00115606	yes	patient	CTPS1
ENSG00000269794.1_ENSG00000269794	18.8308	-0.831543	0.266696	-3.11794	0.00182117	0.0472577	yes	control	ENSG00000269794
ENSG00000180626.10_ZNF594	1087.74	0.831536	0.230996	3.59979	0.000318476	0.021049	yes	patient	ZNF594
ENSG00000280287.1_ENSG00000280287	126.028	-0.831237	0.269746	-3.08156	0.00205919	0.0497515	yes	control	ENSG00000280287
ENSG00000237972.1_TUBG1P	27.5645	-0.829351	0.263087	-3.15238	0.00161943	0.0445504	yes	control	TUBG1P
ENSG00000167642.13_SPINT2	642.49	-0.829274	0.232224	-3.57102	0.0003556	0.0220936	yes	control	SPINT2
ENSG00000102383.14_ZDHHC15	431.278	0.827697	0.209375	3.95318	7.71e-05	0.0103227	yes	patient	ZDHHC15
ENSG00000099338.23_CATSPERG	275.849	-0.826819	0.221569	-3.73166	0.000190224	0.0162571	yes	control	CATSPERG
ENSG00000102898.13_NUTF2	599.982	0.823853	0.232974	3.53624	0.000405861	0.0235865	yes	patient	NUTF2
ENSG00000196584.4_XRCC2	494.362	0.820848	0.23887	3.43638	0.000589533	0.0285453	yes	patient	XRCC2
ENSG00000131069.20_ACSS2	584.929	-0.819341	0.229896	-3.56396	0.000365296	0.0223189	yes	control	ACSS2
ENSG00000073111.14_MCM2	997.374	0.819008	0.258411	3.1694	0.00152754	0.0436051	yes	patient	MCM2
ENSG00000041988.16_THAP3	200.736	-0.817957	0.252226	-3.24295	0.00118299	0.0384983	yes	control	THAP3
ENSG00000280129.1_ENSG00000280129	54.196	-0.816431	0.24346	-3.35345	0.000798118	0.0323361	yes	control	ENSG00000280129
ENSG00000133316.16_WDR74	300.821	-0.815987	0.226789	-3.59801	0.000320666	0.021049	yes	control	WDR74
ENSG00000138160.7_KIF11	2398.84	0.815596	0.243394	3.35093	0.000805399	0.0325038	yes	patient	KIF11
ENSG00000139675.13_HNRNPA1L2	294.185	0.814655	0.246649	3.30289	0.000956936	0.0352868	yes	patient	HNRNPA1L2
ENSG00000203760.9_CENPW	168.909	0.813837	0.233347	3.48766	0.000487258	0.0260265	yes	patient	CENPW
ENSG00000253305.3_PCDHGB6	3899.87	0.812907	0.225973	3.59737	0.000321456	0.021049	yes	patient	PCDHGB6
ENSG00000115561.16_CHMP3	1360.81	0.812418	0.204621	3.97035	7.18e-05	0.0100906	yes	patient	CHMP3
ENSG00000289222.2_ENSG00000289222	60.5932	-0.810407	0.221288	-3.66223	0.00025003	0.0185337	yes	control	ENSG00000289222
ENSG00000215105.4_TTC3P1	1251.14	0.80952	0.193319	4.18749	2.82e-05	0.00651175	yes	patient	TTC3P1
ENSG00000121152.10_NCAPH	440.407	0.808837	0.243536	3.32123	0.000896229	0.0340864	yes	patient	NCAPH
ENSG00000064651.14_SLC12A2	1667.9	0.807671	0.178314	4.52948	5.91e-06	0.00314299	yes	patient	SLC12A2
ENSG00000142279.13_WTIP	208.994	0.804658	0.217886	3.69301	0.000221611	0.0172485	yes	patient	WTIP
ENSG00000144619.15_CNTN4	717.341	0.804559	0.253237	3.1771	0.00148753	0.0433628	yes	patient	CNTN4
ENSG00000185942.13_NKAIN3	5026.22	0.803332	0.256097	3.13682	0.00170788	0.0457247	yes	patient	NKAIN3
ENSG00000279670.1_ENSG00000279670	65.0126	0.802213	0.252988	3.17096	0.00151939	0.0435558	yes	patient	ENSG00000279670
ENSG00000100429.18_HDAC10	162.265	-0.802132	0.253097	-3.16927	0.00152822	0.0436051	yes	control	HDAC10
ENSG00000156711.17_MAPK13	329.084	-0.798823	0.233684	-3.41839	0.000629932	0.0292088	yes	control	MAPK13
ENSG00000262484.2_CCER2	21.6724	-0.796657	0.25615	-3.11011	0.00187016	0.0476447	yes	control	CCER2
ENSG00000257545.5_ENSG00000257545	45.7371	0.796507	0.235395	3.3837	0.000715164	0.0309029	yes	patient	ENSG00000257545
ENSG00000161921.17_CXCL16	31.3932	-0.795182	0.237004	-3.35515	0.000793223	0.0323116	yes	control	CXCL16
ENSG00000099377.14_HSD3B7	27.2893	-0.794842	0.239659	-3.31655	0.000911361	0.0344162	yes	control	HSD3B7
ENSG00000162692.12_VCAM1	881.295	0.793789	0.24763	3.20554	0.00134808	0.0412364	yes	patient	VCAM1
ENSG00000137804.14_NUSAP1	2849.68	0.793044	0.237048	3.3455	0.00082135	0.0327112	yes	patient	NUSAP1
ENSG00000244563.1_RPS26P19	101.704	0.790999	0.20529	3.85308	0.000116643	0.0129035	yes	patient	RPS26P19
ENSG00000136492.10_BRIP1	869.888	0.790938	0.233709	3.38428	0.000713642	0.0309029	yes	patient	BRIP1
ENSG00000137710.17_RDX	6002.58	0.789888	0.160732	4.91433	8.91e-07	0.00115606	yes	patient	RDX
ENSG00000167037.19_SGSM1	378.298	-0.787687	0.214524	-3.67179	0.00024086	0.0181628	yes	control	SGSM1
ENSG00000101773.19_RBBP8	863.015	0.786712	0.173487	4.53471	5.77e-06	0.00314299	yes	patient	RBBP8
ENSG00000273783.2_GTF2A1-AS1	45.6697	-0.785882	0.236324	-3.32544	0.000882786	0.0338538	yes	control	GTF2A1-AS1
ENSG00000225828.2_FAM229A	143.274	-0.784159	0.22055	-3.55547	0.000377302	0.0225807	yes	control	FAM229A
ENSG00000182568.18_SATB1	1554.44	0.783546	0.196707	3.98331	6.8e-05	0.00998066	yes	patient	SATB1
ENSG00000181938.14_GINS3	133.344	0.782961	0.233919	3.34715	0.00081647	0.0327112	yes	patient	GINS3
ENSG00000279080.1_ENSG00000279080	68.8636	-0.782623	0.232591	-3.3648	0.000765991	0.0315488	yes	control	ENSG00000279080
ENSG00000141505.12_ASGR1	224.096	-0.781724	0.248765	-3.14241	0.00167561	0.0451802	yes	control	ASGR1
ENSG00000271851.1_ENSG00000271851	37.6601	0.78155	0.252575	3.09433	0.00197261	0.0487958	yes	patient	ENSG00000271851
ENSG00000268030.1_ENSG00000268030	202.47	-0.781034	0.223914	-3.4881	0.000486466	0.0260265	yes	control	ENSG00000268030
ENSG00000120458.13_MSANTD2	483.106	0.780188	0.200437	3.89244	9.92e-05	0.0116401	yes	patient	MSANTD2
ENSG00000182010.11_RTKN2	781.737	0.779153	0.251382	3.09947	0.00193864	0.0484141	yes	patient	RTKN2
ENSG00000254996.5_ANKHD1-EIF4EBP3	1099.65	0.777382	0.217596	3.57259	0.00035347	0.0220936	yes	patient	ANKHD1-EIF4EBP3
ENSG00000268643.2_ENSG00000268643	213.323	0.777124	0.221456	3.50916	0.000449521	0.0250548	yes	patient	ENSG00000268643
ENSG00000129810.15_SGO1	465.527	0.776278	0.242434	3.20202	0.00136468	0.0414302	yes	patient	SGO1
ENSG00000286561.1_ENSG00000286561	37.1	-0.775402	0.237121	-3.27007	0.00107521	0.0369007	yes	control	ENSG00000286561
ENSG00000165244.7_ZNF367	409.814	0.775309	0.230203	3.36794	0.000757322	0.0314914	yes	patient	ZNF367
ENSG00000103034.15_NDRG4	1974.01	-0.775206	0.199278	-3.89008	0.000100212	0.0116787	yes	control	NDRG4
ENSG00000279145.2_ENSG00000279145	267.499	-0.773985	0.232128	-3.33431	0.000855124	0.0333143	yes	control	ENSG00000279145
ENSG00000286934.1_ENSG00000286934	141.309	0.773404	0.240926	3.21013	0.00132674	0.0409252	yes	patient	ENSG00000286934
ENSG00000119969.16_HELLS	3115.44	0.772687	0.204577	3.777	0.000158729	0.0149103	yes	patient	HELLS
ENSG00000111206.13_FOXM1	522.733	0.772645	0.236272	3.27015	0.0010749	0.0369007	yes	patient	FOXM1
ENSG00000135924.17_DNAJB2	1009.37	-0.769683	0.242579	-3.17292	0.00150913	0.0434789	yes	control	DNAJB2
ENSG00000278627.1_ENSG00000278627	34.5991	-0.769581	0.247798	-3.10567	0.00189846	0.0479967	yes	control	ENSG00000278627
ENSG00000271917.1_ENSG00000271917	72.0968	0.769533	0.234361	3.28354	0.00102513	0.0362926	yes	patient	ENSG00000271917
ENSG00000286302.1_ENSG00000286302	40.7046	-0.768954	0.195265	-3.93801	8.22e-05	0.0106578	yes	control	ENSG00000286302
ENSG00000150456.11_EEF1AKMT1	84.7265	0.768733	0.240775	3.19274	0.0014093	0.04213	yes	patient	EEF1AKMT1
ENSG00000029993.15_HMGB3	4352.48	0.767374	0.182503	4.20472	2.61e-05	0.00636395	yes	patient	HMGB3
ENSG00000068028.18_RASSF1	243.127	-0.766408	0.20174	-3.79899	0.000145285	0.0144521	yes	control	RASSF1
ENSG00000286974.1_ENSG00000286974	62.2699	-0.762215	0.245966	-3.09886	0.00194266	0.0484141	yes	control	ENSG00000286974
ENSG00000013503.10_POLR3B	469.272	0.761673	0.235738	3.23101	0.00123353	0.0393591	yes	patient	POLR3B
ENSG00000213199.8_ASIC3	73.8672	-0.761463	0.224234	-3.39584	0.000684184	0.0304366	yes	control	ASIC3
ENSG00000269967.1_ENSG00000269967	46.8807	-0.758452	0.232182	-3.26663	0.00108836	0.0371683	yes	control	ENSG00000269967
ENSG00000115539.14_PDCL3	321.453	0.757727	0.222098	3.41168	0.000645636	0.0295595	yes	patient	PDCL3
ENSG00000185245.9_GP1BA	225.9	-0.757683	0.226452	-3.34588	0.000820212	0.0327112	yes	control	GP1BA
ENSG00000172893.18_DHCR7	1348.62	-0.756684	0.200577	-3.77253	0.000161597	0.01505	yes	control	DHCR7
ENSG00000140553.18_UNC45A	886.026	-0.755615	0.181095	-4.17249	3.01e-05	0.00669278	yes	control	UNC45A
ENSG00000113108.20_APBB3	586.346	-0.753222	0.204395	-3.68513	0.000228586	0.0175566	yes	control	APBB3
ENSG00000272933.1_TRIM8-DT	127.027	-0.753088	0.222635	-3.38261	0.000718008	0.0309029	yes	control	TRIM8-DT
ENSG00000162804.14_SNED1	303.035	-0.752185	0.212897	-3.53309	0.000410738	0.0237433	yes	control	SNED1
ENSG00000251158.1_ENSG00000251158	555.796	-0.751225	0.183563	-4.09246	4.27e-05	0.00823166	yes	control	ENSG00000251158
ENSG00000185880.13_TRIM69	697.506	0.751203	0.230239	3.26272	0.0011035	0.037268	yes	patient	TRIM69
ENSG00000138092.11_CENPO	670.993	0.749283	0.194603	3.85032	0.000117963	0.0129184	yes	patient	CENPO
ENSG00000112992.18_NNT	3440.66	0.747652	0.201751	3.70582	0.000210709	0.0169314	yes	patient	NNT
ENSG00000130164.14_LDLR	3900.92	-0.747166	0.177759	-4.20324	2.63e-05	0.00636395	yes	control	LDLR
ENSG00000251682.1_ENSG00000251682	145.858	0.745864	0.2252	3.31201	0.000926285	0.034566	yes	patient	ENSG00000251682
ENSG00000167615.17_LENG8	3551.43	-0.745721	0.193341	-3.85702	0.000114776	0.0127618	yes	control	LENG8
ENSG00000260816.2_ENSG00000260816	56.3409	0.745413	0.2269	3.2852	0.00101909	0.0362926	yes	patient	ENSG00000260816
ENSG00000085872.15_CHERP	1435.45	-0.744818	0.210548	-3.53752	0.000403908	0.0235865	yes	control	CHERP
ENSG00000164307.13_ERAP1	611.337	0.744568	0.189418	3.93082	8.47e-05	0.0107264	yes	patient	ERAP1
ENSG00000181404.18_WASHC1	195.166	-0.741151	0.215391	-3.44095	0.000579675	0.0283248	yes	control	WASHC1
ENSG00000250510.8_GPR162	335.428	-0.740211	0.232807	-3.1795	0.00147528	0.0432792	yes	control	GPR162
ENSG00000113810.16_SMC4	6212.42	0.740149	0.212987	3.47509	0.000510686	0.0267533	yes	patient	SMC4
ENSG00000150760.13_DOCK1	1994.82	0.73978	0.20076	3.6849	0.000228792	0.0175566	yes	patient	DOCK1
ENSG00000134594.5_RAB33A	273.13	-0.739441	0.208103	-3.55325	0.000380503	0.0225948	yes	control	RAB33A
ENSG00000255302.5_EID1	6067.84	0.738528	0.177174	4.16839	3.07e-05	0.00669278	yes	patient	EID1
ENSG00000177000.13_MTHFR	948.47	-0.737634	0.135899	-5.4278	5.71e-08	0.000310845	yes	control	MTHFR
ENSG00000184182.19_UBE2F	475.817	0.733515	0.187379	3.9146	9.06e-05	0.0112126	yes	patient	UBE2F
ENSG00000290474.1_GUSBP2	182.397	-0.733124	0.228486	-3.20862	0.00133375	0.0409963	yes	control	GUSBP2
ENSG00000169515.9_CCDC8	442.592	-0.732884	0.226333	-3.23808	0.00120336	0.0387218	yes	control	CCDC8
ENSG00000105732.13_ZNF574	216.657	-0.730712	0.194935	-3.74849	0.000177906	0.0159552	yes	control	ZNF574
ENSG00000169604.21_ANTXR1	2691.14	0.730476	0.191134	3.82181	0.000132478	0.0138898	yes	patient	ANTXR1
ENSG00000131408.15_NR1H2	145.738	-0.729813	0.234399	-3.11354	0.00184855	0.0474504	yes	control	NR1H2
ENSG00000227268.5_KLLN	98.8653	-0.728417	0.17411	-4.18366	2.87e-05	0.00651175	yes	control	KLLN
ENSG00000111674.9_ENO2	5425.99	-0.728234	0.206932	-3.51919	0.00043286	0.0246823	yes	control	ENO2
ENSG00000007923.17_DNAJC11	1187.33	0.726452	0.174019	4.17455	2.99e-05	0.00669278	yes	patient	DNAJC11
ENSG00000173327.8_MAP3K11	294.649	-0.725823	0.222506	-3.26204	0.00110614	0.037268	yes	control	MAP3K11
ENSG00000198901.14_PRC1	2829.53	0.72426	0.193145	3.74982	0.000176959	0.0159359	yes	patient	PRC1
ENSG00000088899.16_LZTS3	743.025	-0.724146	0.190312	-3.80504	0.000141781	0.0143048	yes	control	LZTS3
ENSG00000136144.12_RCBTB1	1430.03	0.724122	0.183307	3.95032	7.8e-05	0.0103227	yes	patient	RCBTB1
ENSG00000267100.2_ILF3-DT	359.602	-0.723991	0.190683	-3.79683	0.000146557	0.0144521	yes	control	ILF3-DT
ENSG00000267041.6_ZNF850	662.664	0.723776	0.176007	4.1122	3.92e-05	0.00769445	yes	patient	ZNF850
ENSG00000170681.7_CAVIN4	667.411	0.722102	0.195185	3.69958	0.00021596	0.017142	yes	patient	CAVIN4
ENSG00000156970.13_BUB1B	1506.32	0.721066	0.210331	3.42824	0.000607507	0.0288873	yes	patient	BUB1B
ENSG00000225855.7_RUSC1-AS1	405.117	-0.720965	0.212575	-3.39158	0.000694905	0.0305324	yes	control	RUSC1-AS1
ENSG00000065615.14_CYB5R4	687.438	0.720375	0.21925	3.28564	0.00101752	0.0362926	yes	patient	CYB5R4
ENSG00000153132.13_CLGN	727.667	0.718512	0.178959	4.01495	5.95e-05	0.009322	yes	patient	CLGN
ENSG00000140905.11_GCSH	1213.77	0.717867	0.198285	3.62037	0.00029418	0.0203526	yes	patient	GCSH
ENSG00000129691.16_ASH2L	1449.94	0.71755	0.18297	3.92167	8.79e-05	0.0110138	yes	patient	ASH2L
ENSG00000115875.19_SRSF7	3447.64	0.716892	0.210839	3.40019	0.000673395	0.0301865	yes	patient	SRSF7
ENSG00000130816.17_DNMT1	2785.5	0.715611	0.160115	4.46935	7.85e-06	0.00359283	yes	patient	DNMT1
ENSG00000176454.15_LPCAT4	739.563	-0.715347	0.20073	-3.56373	0.000365616	0.0223189	yes	control	LPCAT4
ENSG00000111602.12_TIMELESS	1400.44	0.713762	0.215083	3.31854	0.000904884	0.0343226	yes	patient	TIMELESS
ENSG00000286138.3_ENSG00000286138	107.405	-0.713256	0.226976	-3.14243	0.0016755	0.0451802	yes	control	ENSG00000286138
ENSG00000235381.1_ENSG00000235381	131.302	0.712771	0.21519	3.31229	0.00092535	0.034566	yes	patient	ENSG00000235381
ENSG00000141456.16_PELP1	1041.74	-0.710961	0.190274	-3.73652	0.000186582	0.0162	yes	control	PELP1
ENSG00000044090.13_CUL7	1385.2	-0.71077	0.219758	-3.23433	0.00121929	0.0389619	yes	control	CUL7
ENSG00000228748.2_ENSG00000228748	459.254	0.710538	0.187724	3.78501	0.000153699	0.0147558	yes	patient	ENSG00000228748
ENSG00000290683.1_ENSG00000290683	42.6474	0.710355	0.227934	3.11649	0.00183019	0.0473053	yes	patient	ENSG00000290683
ENSG00000185515.16_BRCC3	518.646	0.708805	0.218173	3.24882	0.00115886	0.0382074	yes	patient	BRCC3
ENSG00000234028.4_EIF2AK3-DT	121.435	-0.708112	0.212099	-3.33859	0.000842047	0.0329953	yes	control	EIF2AK3-DT
ENSG00000166432.16_ZMAT1	1046.85	0.707283	0.209166	3.38145	0.000721044	0.0309029	yes	patient	ZMAT1
ENSG00000101347.11_SAMHD1	590.969	0.703651	0.22821	3.08335	0.00204684	0.0496734	yes	patient	SAMHD1
ENSG00000140525.20_FANCI	1877.6	0.703244	0.190654	3.68859	0.000225504	0.017427	yes	patient	FANCI
ENSG00000164961.16_WASHC5	807.783	0.702178	0.197112	3.56233	0.000367582	0.0223721	yes	patient	WASHC5
ENSG00000125885.13_MCM8	667.521	0.702101	0.179749	3.90601	9.38e-05	0.0114881	yes	patient	MCM8
ENSG00000213212.3_NCLP1	26.4283	-0.701392	0.219078	-3.20156	0.00136688	0.0414302	yes	control	NCLP1
ENSG00000155755.20_TMEM237	1218.38	0.701121	0.178544	3.92688	8.61e-05	0.0108404	yes	patient	TMEM237
ENSG00000110321.19_EIF4G2	28854.8	0.697777	0.202887	3.43923	0.000583365	0.0283778	yes	patient	EIF4G2
ENSG00000260238.6_PMF1-BGLAP	341.737	0.696738	0.195802	3.55837	0.000373159	0.0224648	yes	patient	PMF1-BGLAP
ENSG00000276663.1_ENSG00000276663	28.4108	-0.696608	0.223424	-3.11787	0.00182163	0.0472577	yes	control	ENSG00000276663
ENSG00000066136.21_NFYC	917.246	0.695026	0.172004	4.04075	5.33e-05	0.00914282	yes	patient	NFYC
ENSG00000148730.7_EIF4EBP2	6241.35	0.691771	0.194639	3.55413	0.000379228	0.0225807	yes	patient	EIF4EBP2
ENSG00000015592.17_STMN4	6605.37	-0.691171	0.199009	-3.47306	0.00051456	0.0268916	yes	control	STMN4
ENSG00000260669.2_ENSG00000260669	81.1858	-0.691018	0.184995	-3.73533	0.000187466	0.0162121	yes	control	ENSG00000260669
ENSG00000188010.16_MORN2	272.292	0.690653	0.220918	3.12629	0.00177028	0.046594	yes	patient	MORN2
ENSG00000131389.18_SLC6A6	1214.63	-0.690115	0.150758	-4.57765	4.7e-06	0.00278215	yes	control	SLC6A6
ENSG00000183648.11_NDUFB1	625.298	0.689828	0.15259	4.52079	6.16e-06	0.00319683	yes	patient	NDUFB1
ENSG00000177628.16_GBA	162.056	0.689793	0.200794	3.43533	0.000591824	0.0285453	yes	patient	GBA
ENSG00000156802.13_ATAD2	1904	0.689698	0.208633	3.30579	0.000947078	0.0350419	yes	patient	ATAD2
ENSG00000135077.10_HAVCR2	83.7312	-0.68941	0.199806	-3.45039	0.000559779	0.02798	yes	control	HAVCR2
ENSG00000132967.10_HMGB1P5	1931.64	0.689252	0.211895	3.25279	0.00114276	0.0377909	yes	patient	HMGB1P5
ENSG00000114388.14_NPRL2	774.226	-0.687962	0.22077	-3.11619	0.00183204	0.0473053	yes	control	NPRL2
ENSG00000072134.16_EPN2	1378.44	0.686641	0.200947	3.41702	0.000633105	0.0292311	yes	patient	EPN2
ENSG00000100949.15_RABGGTA	167.396	-0.685687	0.208999	-3.28082	0.00103506	0.0362926	yes	control	RABGGTA
ENSG00000136522.14_MRPL47	490.211	0.685533	0.128701	5.32655	1e-07	0.000363634	yes	patient	MRPL47
ENSG00000166483.12_WEE1	2052.11	0.685471	0.178409	3.84213	0.000121969	0.0132243	yes	patient	WEE1
ENSG00000102241.12_HTATSF1	5937.76	0.684785	0.19137	3.57833	0.000345798	0.0218543	yes	patient	HTATSF1
ENSG00000142330.20_CAPN10	220.719	-0.684437	0.215995	-3.16876	0.00153093	0.0436124	yes	control	CAPN10
ENSG00000141560.15_FN3KRP	555.395	0.684029	0.208282	3.28414	0.00102293	0.0362926	yes	patient	FN3KRP
ENSG00000082196.21_C1QTNF3	310.624	0.683765	0.172475	3.96442	7.36e-05	0.0102781	yes	patient	C1QTNF3
ENSG00000273599.1_ENSG00000273599	110.981	-0.68335	0.171902	-3.97522	7.03e-05	0.0100804	yes	control	ENSG00000273599
ENSG00000122566.22_HNRNPA2B1	37489.1	0.683042	0.169623	4.02682	5.65e-05	0.00928142	yes	patient	HNRNPA2B1
ENSG00000240445.6_FOXO3B	1348.12	-0.682652	0.214697	-3.17961	0.00147476	0.0432792	yes	control	FOXO3B
ENSG00000204386.12_NEU1	466.307	-0.682573	0.22056	-3.09473	0.00196994	0.0487869	yes	control	NEU1
ENSG00000166801.17_FAM111A	386.87	0.682394	0.219038	3.11541	0.00183689	0.0473743	yes	patient	FAM111A
ENSG00000173085.15_COQ2	241.864	0.682053	0.206069	3.30982	0.000933559	0.0347185	yes	patient	COQ2
ENSG00000126705.15_AHDC1	1070.74	-0.681879	0.147639	-4.61855	3.86e-06	0.002552	yes	control	AHDC1
ENSG00000117528.14_ABCD3	1759.92	0.681545	0.200943	3.39173	0.00069452	0.0305324	yes	patient	ABCD3
ENSG00000109320.14_NFKB1	384.049	0.681403	0.172264	3.95558	7.63e-05	0.0103227	yes	patient	NFKB1
ENSG00000185442.13_FAM174B	93.2499	0.681001	0.214571	3.17378	0.00150465	0.0434789	yes	patient	FAM174B
ENSG00000279744.1_ENSG00000279744	649.54	-0.68078	0.190625	-3.57131	0.000355205	0.0220936	yes	control	ENSG00000279744
ENSG00000174238.16_PITPNA	1819.32	0.680736	0.167753	4.05797	4.95e-05	0.00885307	yes	patient	PITPNA
ENSG00000095059.17_DHPS	1101.33	-0.680688	0.196702	-3.46051	0.000539157	0.0275197	yes	control	DHPS
ENSG00000125779.24_PANK2	1581.01	0.67804	0.153134	4.42775	9.52e-06	0.00377302	yes	patient	PANK2
ENSG00000137171.15_KLC4	679.943	-0.677776	0.158839	-4.26706	1.98e-05	0.00563028	yes	control	KLC4
ENSG00000186834.4_HEXIM1	1381.36	-0.677668	0.13854	-4.89148	1e-06	0.00115606	yes	control	HEXIM1
ENSG00000163104.18_SMARCAD1	3364.62	0.676813	0.177295	3.81745	0.00013484	0.0139351	yes	patient	SMARCAD1
ENSG00000147124.13_ZNF41	663.813	0.676118	0.19247	3.51286	0.000443318	0.0248892	yes	patient	ZNF41
ENSG00000269335.7_IKBKG	213.734	-0.674044	0.187742	-3.59026	0.000330349	0.0213629	yes	control	IKBKG
ENSG00000138738.11_PRDM5	279.629	0.673945	0.170416	3.9547	7.66e-05	0.0103227	yes	patient	PRDM5
ENSG00000132535.22_DLG4	3288.9	-0.671223	0.201878	-3.32489	0.000884538	0.0338538	yes	control	DLG4
ENSG00000085185.16_BCORL1	948.219	-0.670861	0.19059	-3.51992	0.000431675	0.0246823	yes	control	BCORL1
ENSG00000178665.16_ZNF713	1640.71	0.670635	0.212867	3.15049	0.00162996	0.0446523	yes	patient	ZNF713
ENSG00000286129.1_ENSG00000286129	198.3	0.669912	0.176813	3.78883	0.000151361	0.0146605	yes	patient	ENSG00000286129
ENSG00000124193.16_SRSF6	5744.06	0.669501	0.198843	3.36698	0.000759973	0.0314914	yes	patient	SRSF6
ENSG00000112029.10_FBXO5	749.925	0.669462	0.208097	3.21708	0.00129505	0.0407084	yes	patient	FBXO5
ENSG00000213123.11_DYNLT2B	456.062	0.668464	0.203712	3.28141	0.0010329	0.0362926	yes	patient	DYNLT2B
ENSG00000100100.13_PIK3IP1	507.145	-0.667499	0.211231	-3.16005	0.00157743	0.0443002	yes	control	PIK3IP1
ENSG00000118965.16_WDR35	1291.69	0.667365	0.183009	3.64662	0.000265709	0.019048	yes	patient	WDR35
ENSG00000131067.17_GGT7	322.931	-0.667075	0.21028	-3.17232	0.00151227	0.0434789	yes	control	GGT7
ENSG00000100644.17_HIF1A	4569.63	0.666622	0.194739	3.42316	0.000618981	0.0290031	yes	patient	HIF1A
ENSG00000172500.13_FIBP	376.964	0.665002	0.202698	3.28075	0.00103533	0.0362926	yes	patient	FIBP
ENSG00000257354.2_MIRLET7IHG	491.716	0.664389	0.21107	3.14772	0.00164552	0.0448941	yes	patient	MIRLET7IHG
ENSG00000182628.13_SKA2	2957.34	0.662935	0.166845	3.97335	7.09e-05	0.0100804	yes	patient	SKA2
ENSG00000122034.17_GTF3A	847.378	0.662021	0.21068	3.14231	0.00167622	0.0451802	yes	patient	GTF3A
ENSG00000103245.14_CIAO3	253.063	-0.660751	0.169477	-3.89877	9.67e-05	0.0116401	yes	control	CIAO3
ENSG00000112851.16_ERBIN	5297.93	0.660452	0.180851	3.65191	0.000260299	0.018909	yes	patient	ERBIN
ENSG00000116977.19_LGALS8	557.862	0.658934	0.164018	4.01744	5.88e-05	0.00931149	yes	patient	LGALS8
ENSG00000232656.10_IDI2-AS1	823.896	-0.656796	0.202453	-3.24418	0.00117789	0.0384983	yes	control	IDI2-AS1
ENSG00000162688.17_AGL	1899.05	0.656368	0.170004	3.8609	0.000112969	0.0126904	yes	patient	AGL
ENSG00000163959.10_SLC51A	54.6875	-0.655922	0.183689	-3.57084	0.000355841	0.0220936	yes	control	SLC51A
ENSG00000120802.14_TMPO	5706.38	0.655753	0.184495	3.55432	0.000378954	0.0225807	yes	patient	TMPO
ENSG00000196678.14_ERI2	483.761	0.655729	0.145265	4.51403	6.36e-06	0.00322369	yes	patient	ERI2
ENSG00000289138.1_ENSG00000289138	243.319	-0.655282	0.176153	-3.71996	0.000199253	0.0166782	yes	control	ENSG00000289138
ENSG00000149016.16_TUT1	283.866	-0.652435	0.209031	-3.12123	0.001801	0.0470049	yes	control	TUT1
ENSG00000075826.17_SEC31B	655.512	-0.648578	0.189561	-3.42147	0.000622836	0.0290031	yes	control	SEC31B
ENSG00000163634.12_THOC7	616.312	0.648284	0.206347	3.14171	0.00167962	0.0451901	yes	patient	THOC7
ENSG00000141101.13_NOB1	360.414	-0.647567	0.191691	-3.37818	0.000729673	0.0309976	yes	control	NOB1
ENSG00000182087.14_TMEM259	925.532	-0.646947	0.189363	-3.41645	0.000634438	0.0292311	yes	control	TMEM259
ENSG00000146733.14_PSPH	259.056	0.645905	0.161725	3.99386	6.5e-05	0.00984411	yes	patient	PSPH
ENSG00000089335.22_ZNF302	2208.37	0.643873	0.179722	3.58261	0.000340178	0.0217066	yes	patient	ZNF302
ENSG00000257727.6_CNPY2	748.343	0.642335	0.174815	3.67437	0.000238439	0.0180427	yes	patient	CNPY2
ENSG00000185220.12_PGBD2	259.808	0.641522	0.196571	3.26357	0.00110019	0.0372533	yes	patient	PGBD2
ENSG00000289280.2_ENSG00000289280	42.9879	-0.637487	0.202861	-3.14248	0.00167524	0.0451802	yes	control	ENSG00000289280
ENSG00000108561.8_C1QBP	1202.96	0.636526	0.165573	3.84439	0.000120853	0.0131688	yes	patient	C1QBP
ENSG00000140105.18_WARS1	794.754	0.636281	0.168531	3.77546	0.000159711	0.0149381	yes	patient	WARS1
ENSG00000287957.1_ENSG00000287957	113.812	0.636237	0.205339	3.09848	0.00194519	0.0484141	yes	patient	ENSG00000287957
ENSG00000135316.19_SYNCRIP	11924.8	0.634263	0.190435	3.33061	0.000866558	0.0334839	yes	patient	SYNCRIP
ENSG00000233597.3_ENSG00000233597	44.725	-0.633931	0.204983	-3.0926	0.00198414	0.0488856	yes	control	ENSG00000233597
ENSG00000158186.13_MRAS	984.066	0.633551	0.202184	3.13354	0.00172713	0.0461562	yes	patient	MRAS
ENSG00000066583.12_ISOC1	406.325	0.632015	0.177464	3.56138	0.000368913	0.0223721	yes	patient	ISOC1
ENSG00000015171.21_ZMYND11	4945.23	0.630473	0.17303	3.64371	0.000268732	0.0190593	yes	patient	ZMYND11
ENSG00000165121.13_ENSG00000165121	412.337	0.62743	0.188275	3.33252	0.000860641	0.0333143	yes	patient	ENSG00000165121
ENSG00000288349.1_ENSG00000288349	632.444	-0.62707	0.203007	-3.08891	0.00200891	0.0491911	yes	control	ENSG00000288349
ENSG00000011021.23_CLCN6	2002.84	-0.625715	0.180655	-3.46359	0.000533028	0.0274335	yes	control	CLCN6
ENSG00000006715.16_VPS41	3326.1	0.62337	0.164931	3.77957	0.000157098	0.0148854	yes	patient	VPS41
ENSG00000172890.13_NADSYN1	728.127	-0.622791	0.195372	-3.18771	0.00143403	0.0425195	yes	control	NADSYN1
ENSG00000117519.16_CNN3	5415.55	0.622295	0.170548	3.64879	0.000263483	0.0189508	yes	patient	CNN3
ENSG00000105928.16_GSDME	1087.26	0.621272	0.185247	3.35376	0.000797216	0.0323361	yes	patient	GSDME
ENSG00000214078.13_CPNE1	1128.43	-0.618566	0.194021	-3.18814	0.0014319	0.0425142	yes	control	CPNE1
ENSG00000160445.11_ZER1	575.804	-0.618248	0.198117	-3.12061	0.00180474	0.0470463	yes	control	ZER1
ENSG00000169131.13_ZNF354A	931.302	0.617721	0.169531	3.64371	0.000268739	0.0190593	yes	patient	ZNF354A
ENSG00000198056.15_PRIM1	566.563	0.617494	0.175937	3.50974	0.000448553	0.0250548	yes	patient	PRIM1
ENSG00000004766.17_VPS50	1235.14	0.616946	0.172921	3.5678	0.000359987	0.0221455	yes	patient	VPS50
ENSG00000186871.7_ERCC6L	368.458	0.616527	0.179148	3.44144	0.000578623	0.0283248	yes	patient	ERCC6L
ENSG00000125863.20_MKKS	719.879	0.615226	0.106988	5.75042	8.9e-09	6.47e-05	yes	patient	MKKS
ENSG00000104388.15_RAB2A	4578.61	0.613964	0.191158	3.21181	0.001319	0.0408792	yes	patient	RAB2A
ENSG00000125388.20_GRK4	367.332	0.610605	0.163141	3.7428	0.000181982	0.0161265	yes	patient	GRK4
ENSG00000151611.17_MMAA	645.485	0.610586	0.188768	3.23459	0.00121819	0.0389619	yes	patient	MMAA
ENSG00000139343.11_SNRPF	1387.78	0.610357	0.163258	3.7386	0.000185046	0.0161308	yes	patient	SNRPF
ENSG00000233436.8_BTBD18	108.269	-0.609992	0.169062	-3.60809	0.000308465	0.0208449	yes	control	BTBD18
ENSG00000143479.18_DYRK3	952.329	-0.608779	0.170608	-3.5683	0.000359309	0.0221455	yes	control	DYRK3
ENSG00000287591.1_ENSG00000287591	82.0762	0.608633	0.196198	3.10213	0.00192132	0.0483502	yes	patient	ENSG00000287591
ENSG00000070087.15_PFN2	7522.84	0.608399	0.188403	3.22924	0.00124119	0.039457	yes	patient	PFN2
ENSG00000121671.12_CRY2	772.662	-0.608078	0.140997	-4.31271	1.61e-05	0.00516831	yes	control	CRY2
ENSG00000139112.11_GABARAPL1	1676.73	-0.60774	0.182904	-3.32273	0.000891412	0.0339625	yes	control	GABARAPL1
ENSG00000187240.17_DYNC2H1	3550.12	0.607613	0.180434	3.3675	0.000758518	0.0314914	yes	patient	DYNC2H1
ENSG00000132286.12_TIMM10B	1548.24	-0.607381	0.166248	-3.65346	0.000258728	0.018909	yes	control	TIMM10B
ENSG00000140262.18_TCF12	4027.97	0.607101	0.19347	3.13796	0.00170129	0.0456041	yes	patient	TCF12
ENSG00000168496.4_FEN1	549.081	0.607064	0.163501	3.71291	0.00020489	0.0168497	yes	patient	FEN1
ENSG00000141971.13_MVB12A	112.076	-0.605815	0.167204	-3.6232	0.000290982	0.0202376	yes	control	MVB12A
ENSG00000101473.17_ACOT8	328.626	-0.605761	0.174142	-3.47854	0.000504154	0.0265387	yes	control	ACOT8
ENSG00000094916.16_CBX5	28135.6	0.60445	0.183109	3.30104	0.00096328	0.0354009	yes	patient	CBX5
ENSG00000152990.14_ADGRA3	2991.73	0.60425	0.194299	3.10989	0.00187154	0.0476447	yes	patient	ADGRA3
ENSG00000197530.13_MIB2	631.708	-0.601717	0.190505	-3.15853	0.00158568	0.044426	yes	control	MIB2
ENSG00000245937.10_SLC12A2-DT	588.774	0.601288	0.174821	3.43945	0.000582895	0.0283778	yes	patient	SLC12A2-DT
ENSG00000141040.15_ZNF287	897.12	0.601018	0.176636	3.40257	0.000667548	0.0301239	yes	patient	ZNF287
ENSG00000167524.17_RSKR	465.059	-0.599499	0.160753	-3.72931	0.000192007	0.0163066	yes	control	RSKR
ENSG00000168970.22_JMJD7-PLA2G4B	445.3	-0.599442	0.189867	-3.15717	0.00159308	0.044426	yes	control	JMJD7-PLA2G4B
ENSG00000128944.14_KNSTRN	694.618	0.598258	0.180296	3.31819	0.000906033	0.0343226	yes	patient	KNSTRN
ENSG00000143761.17_ARF1	3697.76	-0.59804	0.19403	-3.08221	0.00205472	0.0497352	yes	control	ARF1
ENSG00000286808.1_ENSG00000286808	95.8834	-0.597799	0.188764	-3.16692	0.00154063	0.0437264	yes	control	ENSG00000286808
ENSG00000260034.1_LCMT1-AS2	408.603	-0.596742	0.140363	-4.2514	2.12e-05	0.00574237	yes	control	LCMT1-AS2
ENSG00000023228.14_NDUFS1	4739.18	0.596054	0.183239	3.25288	0.00114243	0.0377909	yes	patient	NDUFS1
ENSG00000155313.16_USP25	1702.7	0.59585	0.124722	4.77743	1.78e-06	0.00148818	yes	patient	USP25
ENSG00000142235.13_LMTK3	366.663	-0.594111	0.186032	-3.1936	0.00140512	0.0420628	yes	control	LMTK3
ENSG00000286512.1_ENSG00000286512	76.3508	0.593848	0.186364	3.18649	0.00144011	0.0425261	yes	patient	ENSG00000286512
ENSG00000113597.18_TRAPPC13	914.233	0.591328	0.158843	3.72272	0.000197088	0.0165836	yes	patient	TRAPPC13
ENSG00000167325.15_RRM1	3182.89	0.591011	0.136454	4.3312	1.48e-05	0.00485006	yes	patient	RRM1
ENSG00000101974.15_ATP11C	1851.4	0.590406	0.185274	3.18667	0.0014392	0.0425261	yes	patient	ATP11C
ENSG00000120685.20_PROSER1	1747.1	0.590138	0.179975	3.279	0.00104175	0.036407	yes	patient	PROSER1
ENSG00000178607.17_ERN1	491.566	-0.588498	0.110485	-5.32652	1e-07	0.000363634	yes	control	ERN1
ENSG00000196247.13_ZNF107	1740.46	0.588447	0.182883	3.21762	0.00129261	0.0407084	yes	patient	ZNF107
ENSG00000239306.5_RBM14	1592.47	-0.588106	0.163454	-3.598	0.000320676	0.021049	yes	control	RBM14
ENSG00000135315.12_CEP162	1255.11	0.587071	0.163485	3.59097	0.00032945	0.0213629	yes	patient	CEP162
ENSG00000105171.10_POP4	362.445	0.5867	0.153746	3.81603	0.000135618	0.0139351	yes	patient	POP4
ENSG00000279078.1_SND1-IT1	184.356	0.585323	0.188682	3.10216	0.00192113	0.0483502	yes	patient	SND1-IT1
ENSG00000100138.15_SNU13	1280.52	-0.585269	0.169567	-3.45155	0.000557382	0.0279242	yes	control	SNU13
ENSG00000188171.17_ZNF626	575.151	0.580973	0.182215	3.18839	0.00143067	0.0425142	yes	patient	ZNF626
ENSG00000169599.13_NFU1	317.726	0.580663	0.181415	3.20075	0.00137072	0.0414891	yes	patient	NFU1
ENSG00000261423.3_TMEM202-AS1	137.624	-0.579966	0.15598	-3.71821	0.000200639	0.0166782	yes	control	TMEM202-AS1
ENSG00000057252.13_SOAT1	1098.81	0.577074	0.144496	3.99371	6.5e-05	0.00984411	yes	patient	SOAT1
ENSG00000162526.7_TSSK3	57.6752	-0.576086	0.186573	-3.08772	0.00201696	0.0492224	yes	control	TSSK3
ENSG00000119203.14_CPSF3	1596	0.575622	0.183948	3.12927	0.00175243	0.046348	yes	patient	CPSF3
ENSG00000257267.5_ZNF271P	1424.41	0.57529	0.158731	3.62431	0.000289732	0.0202376	yes	patient	ZNF271P
ENSG00000273559.5_CWC25	694.736	-0.574892	0.173515	-3.31322	0.000922299	0.034566	yes	control	CWC25
ENSG00000126243.9_LRFN3	418.335	-0.573868	0.184119	-3.11683	0.00182808	0.0473053	yes	control	LRFN3
ENSG00000146918.20_NCAPG2	1705.56	0.573295	0.17244	3.3246	0.000885453	0.0338538	yes	patient	NCAPG2
ENSG00000165359.16_INTS6L	875.256	0.570125	0.135792	4.19853	2.69e-05	0.00636395	yes	patient	INTS6L
ENSG00000104067.17_TJP1	3638.81	0.569939	0.167579	3.40102	0.000671344	0.0301662	yes	patient	TJP1
ENSG00000106804.10_C5	393.041	0.569535	0.179349	3.17556	0.00149546	0.0433826	yes	patient	C5
ENSG00000167657.14_DAPK3	976.559	-0.569123	0.164557	-3.45851	0.000543178	0.0275811	yes	control	DAPK3
ENSG00000176261.16_ZBTB8OS	301.488	0.566936	0.164745	3.4413	0.000578931	0.0283248	yes	patient	ZBTB8OS
ENSG00000186566.13_GPATCH8	2959.32	0.563618	0.132943	4.23954	2.24e-05	0.00574237	yes	patient	GPATCH8
ENSG00000132356.12_PRKAA1	1433.4	0.563269	0.158556	3.55249	0.000381599	0.0225983	yes	patient	PRKAA1
ENSG00000105397.15_TYK2	534.643	-0.562241	0.161726	-3.4765	0.00050801	0.0266772	yes	control	TYK2
ENSG00000116906.13_GNPAT	1155.5	0.562181	0.140855	3.9912	6.57e-05	0.00988053	yes	patient	GNPAT
ENSG00000232104.5_RFX3-DT	164.764	-0.56144	0.181739	-3.08926	0.00200653	0.0491881	yes	control	RFX3-DT
ENSG00000143207.21_COP1	2017.24	0.561257	0.148469	3.7803	0.000156638	0.0148854	yes	patient	COP1
ENSG00000143443.10_C1orf56	99.7558	-0.560829	0.171255	-3.27482	0.0010573	0.0367492	yes	control	C1orf56
ENSG00000108010.12_GLRX3	903.314	0.559362	0.122733	4.55755	5.18e-06	0.00296803	yes	patient	GLRX3
ENSG00000116459.11_ATP5PB	1477.27	0.557092	0.117945	4.72331	2.32e-06	0.00187287	yes	patient	ATP5PB
ENSG00000107371.14_EXOSC3	1194.39	0.556684	0.128361	4.33687	1.45e-05	0.00485006	yes	patient	EXOSC3
ENSG00000122912.15_SLC25A16	751.922	0.556442	0.159702	3.48425	0.000493518	0.0262323	yes	patient	SLC25A16
ENSG00000172375.14_C2CD2L	426.897	-0.556229	0.179292	-3.10236	0.00191984	0.0483502	yes	control	C2CD2L
ENSG00000198373.13_WWP2	677.644	0.55543	0.159571	3.48076	0.000499992	0.0264474	yes	patient	WWP2
ENSG00000203880.13_PCMTD2	2790.12	0.553215	0.167074	3.31119	0.000928997	0.0346079	yes	patient	PCMTD2
ENSG00000253729.9_PRKDC	16502.2	0.551514	0.144002	3.8299	0.000128194	0.0135618	yes	patient	PRKDC
ENSG00000183155.5_RABIF	305.639	0.551208	0.178539	3.08732	0.00201969	0.0492339	yes	patient	RABIF
ENSG00000136044.12_APPL2	1582.78	0.550864	0.166319	3.3121	0.000925995	0.034566	yes	patient	APPL2
ENSG00000104320.15_NBN	1669.32	0.550707	0.156747	3.51334	0.000442506	0.0248892	yes	patient	NBN
ENSG00000088930.8_XRN2	3558.61	0.550254	0.159035	3.45996	0.000540247	0.0275197	yes	patient	XRN2
ENSG00000144535.20_DIS3L2	1322.74	0.548896	0.14187	3.86901	0.000109279	0.0124038	yes	patient	DIS3L2
ENSG00000198554.12_WDHD1	1316.69	0.547139	0.167389	3.26867	0.00108054	0.0370255	yes	patient	WDHD1
ENSG00000205581.11_HMGN1	11516.8	0.547119	0.171212	3.19556	0.0013956	0.041893	yes	patient	HMGN1
ENSG00000131584.19_ACAP3	892.316	-0.547113	0.176873	-3.09326	0.0019797	0.0488856	yes	control	ACAP3
ENSG00000065989.16_PDE4A	280.448	-0.545657	0.161501	-3.37865	0.000728415	0.0309976	yes	control	PDE4A
ENSG00000054118.15_THRAP3	6033.55	0.544483	0.172952	3.14817	0.00164294	0.0448941	yes	patient	THRAP3
ENSG00000139687.16_RB1	2324.3	0.542481	0.172102	3.15208	0.00162109	0.0445504	yes	patient	RB1
ENSG00000108963.19_DPH1	531.067	-0.542047	0.166357	-3.25833	0.00112069	0.0373778	yes	control	DPH1
ENSG00000139350.12_NEDD1	1251.96	0.541302	0.173923	3.11231	0.00185632	0.0474821	yes	patient	NEDD1
ENSG00000151116.17_UEVLD	379.602	0.54021	0.170545	3.16755	0.00153727	0.0437264	yes	patient	UEVLD
ENSG00000132589.16_FLOT2	1086.89	0.540207	0.145056	3.72414	0.000195985	0.0165546	yes	patient	FLOT2
ENSG00000235109.8_ZSCAN31	177.072	0.540175	0.12719	4.24699	2.17e-05	0.00574237	yes	patient	ZSCAN31
ENSG00000272333.8_KMT2B	1162.04	-0.539859	0.140803	-3.83415	0.000126	0.0134242	yes	control	KMT2B
ENSG00000166128.13_RAB8B	3753.44	0.539589	0.149944	3.59861	0.000319922	0.021049	yes	patient	RAB8B
ENSG00000215114.10_UBXN2B	2542.49	0.537972	0.131703	4.08472	4.41e-05	0.00829059	yes	patient	UBXN2B
ENSG00000167523.15_SPATA33	436.352	0.537227	0.163022	3.29542	0.000982748	0.0358144	yes	patient	SPATA33
ENSG00000119688.21_ABCD4	1146.47	-0.537211	0.158845	-3.38199	0.000719619	0.0309029	yes	control	ABCD4
ENSG00000289537.2_ENSG00000289537	324.923	0.533761	0.166972	3.1967	0.00139008	0.0417848	yes	patient	ENSG00000289537
ENSG00000146463.12_ZMYM4	6363.79	0.532257	0.149966	3.54918	0.000386431	0.0228225	yes	patient	ZMYM4
ENSG00000111676.15_ATN1	2660.2	-0.531799	0.171186	-3.10655	0.00189283	0.047958	yes	control	ATN1
ENSG00000081870.12_HSPB11	456.526	0.531338	0.167116	3.17945	0.00147554	0.0432792	yes	patient	HSPB11
ENSG00000197077.14_KIAA1671	809.311	-0.530076	0.169217	-3.13252	0.00173315	0.0462308	yes	control	KIAA1671
ENSG00000198925.12_ATG9A	338.179	-0.529572	0.17002	-3.11476	0.00184097	0.0474234	yes	control	ATG9A
ENSG00000135914.6_HTR2B	68.9629	0.526552	0.160592	3.27881	0.00104244	0.036407	yes	patient	HTR2B
ENSG00000142657.21_PGD	4762.48	0.524622	0.157111	3.33917	0.000840299	0.0329953	yes	patient	PGD
ENSG00000109689.20_STIM2	1531.67	0.522366	0.149699	3.48943	0.000484045	0.0259877	yes	patient	STIM2
ENSG00000043093.15_DCUN1D1	1943.83	0.52224	0.137022	3.81135	0.000138207	0.0140091	yes	patient	DCUN1D1
ENSG00000137413.17_TAF8	534.679	-0.52179	0.153267	-3.40445	0.000662963	0.0300373	yes	control	TAF8
ENSG00000002549.13_LAP3	434.086	0.521647	0.162435	3.21142	0.00132081	0.0408792	yes	patient	LAP3
ENSG00000087191.14_PSMC5	2328.43	0.520452	0.161893	3.21479	0.0013054	0.0408021	yes	patient	PSMC5
ENSG00000105750.15_ZNF85	794.547	0.516953	0.107576	4.80545	1.54e-06	0.00140204	yes	patient	ZNF85
ENSG00000197063.11_MAFG	540.434	-0.516945	0.154214	-3.35213	0.000801929	0.0324238	yes	control	MAFG
ENSG00000136444.10_RSAD1	590.287	-0.516747	0.159382	-3.24218	0.00118617	0.0384983	yes	control	RSAD1
ENSG00000120709.11_FAM53C	1260.25	-0.516315	0.147641	-3.4971	0.000470351	0.0256901	yes	control	FAM53C
ENSG00000120733.14_KDM3B	4961.57	0.516189	0.14131	3.65288	0.00025931	0.018909	yes	patient	KDM3B
ENSG00000255585.3_ENSG00000255585	287.127	-0.514106	0.140885	-3.64913	0.000263134	0.0189508	yes	control	ENSG00000255585
ENSG00000162521.19_RBBP4	8858.32	0.512873	0.153286	3.34587	0.000820254	0.0327112	yes	patient	RBBP4
ENSG00000149577.16_SIDT2	397.301	-0.512154	0.155652	-3.29037	0.00100056	0.0361612	yes	control	SIDT2
ENSG00000152782.18_PANK1	726.027	0.511964	0.149988	3.41336	0.000641676	0.0294401	yes	patient	PANK1
ENSG00000280128.1_ENSG00000280128	1359.34	0.511315	0.156799	3.26096	0.00111037	0.037272	yes	patient	ENSG00000280128
ENSG00000107745.20_MICU1	1674.29	0.510826	0.134797	3.78959	0.000150894	0.0146605	yes	patient	MICU1
ENSG00000163516.14_ANKZF1	1562.31	-0.510416	0.163093	-3.12959	0.00175048	0.046348	yes	control	ANKZF1
ENSG00000132471.12_WBP2	637.006	-0.50959	0.1578	-3.22934	0.00124076	0.039457	yes	control	WBP2
ENSG00000158042.9_MRPL17	415.768	-0.50938	0.152527	-3.3396	0.000838993	0.0329953	yes	control	MRPL17
ENSG00000139842.15_CUL4A	2064.23	0.509207	0.152004	3.34995	0.000808264	0.0325592	yes	patient	CUL4A
ENSG00000205531.14_NAP1L4	4382.81	0.508494	0.133905	3.79742	0.000146212	0.0144521	yes	patient	NAP1L4
ENSG00000173039.20_RELA	457.488	-0.508467	0.147295	-3.45203	0.000556387	0.0279242	yes	control	RELA
ENSG00000102572.15_STK24	2895.59	0.506628	0.158048	3.20552	0.00134817	0.0412364	yes	patient	STK24
ENSG00000047249.18_ATP6V1H	1247.99	0.5059	0.1286	3.93391	8.36e-05	0.0107139	yes	patient	ATP6V1H
ENSG00000180185.13_FAHD1	328.588	0.505347	0.154524	3.27035	0.00107416	0.0369007	yes	patient	FAHD1
ENSG00000241468.8_ATP5MF	684.383	0.504495	0.138132	3.65227	0.000259932	0.018909	yes	patient	ATP5MF
ENSG00000196591.12_HDAC2	11209.9	0.504189	0.161096	3.12974	0.00174962	0.046348	yes	patient	HDAC2
ENSG00000156052.11_GNAQ	5185.58	0.503754	0.161778	3.11387	0.00184651	0.0474504	yes	patient	GNAQ
ENSG00000170242.19_USP47	7780.97	0.50342	0.13177	3.82045	0.000133206	0.0138898	yes	patient	USP47
ENSG00000130713.17_EXOSC2	1299.48	0.502822	0.153069	3.28494	0.00102004	0.0362926	yes	patient	EXOSC2
ENSG00000137492.9_THAP12	2916.93	0.501528	0.146899	3.4141	0.000639935	0.0294221	yes	patient	THAP12
ENSG00000278053.5_DDX52	1682.22	0.501469	0.153579	3.26522	0.0010938	0.0372097	yes	patient	DDX52
ENSG00000160214.13_RRP1	409.845	-0.501374	0.161644	-3.10173	0.00192394	0.0483604	yes	control	RRP1
ENSG00000116141.17_MARK1	3824.19	0.500801	0.159382	3.14214	0.00167718	0.0451802	yes	patient	MARK1
ENSG00000126804.14_ZBTB1	1715.6	0.500352	0.161535	3.09749	0.00195165	0.0484975	yes	patient	ZBTB1
ENSG00000185163.10_DDX51	621.659	-0.500262	0.160095	-3.12477	0.00177942	0.0466654	yes	control	DDX51
ENSG00000070047.13_PHRF1	1804.4	-0.50019	0.139021	-3.59795	0.00032073	0.021049	yes	control	PHRF1
ENSG00000111371.16_SLC38A1	6704.92	0.499577	0.128507	3.88756	0.000101258	0.0117378	yes	patient	SLC38A1
ENSG00000125741.6_OPA3	262.698	-0.498879	0.155309	-3.21218	0.00131733	0.0408792	yes	control	OPA3
ENSG00000168385.18_SEPTIN2	10473	0.498844	0.130003	3.83716	0.000124464	0.0134242	yes	patient	SEPTIN2
ENSG00000122390.19_NAA60	388.568	0.498644	0.129478	3.8512	0.000117539	0.0129184	yes	patient	NAA60
ENSG00000161547.17_SRSF2	3183.28	0.497633	0.141428	3.51863	0.000433779	0.0246823	yes	patient	SRSF2
ENSG00000151657.12_KIN	635.722	0.497331	0.138612	3.58793	0.000333319	0.0214882	yes	patient	KIN
ENSG00000119471.15_HSDL2	1109.18	0.496349	0.149678	3.31611	0.000912796	0.0344162	yes	patient	HSDL2
ENSG00000177084.19_POLE	1363.97	0.495659	0.152876	3.24222	0.00118602	0.0384983	yes	patient	POLE
ENSG00000009954.11_BAZ1B	7699.65	0.495588	0.125182	3.95895	7.53e-05	0.0103227	yes	patient	BAZ1B
ENSG00000136146.15_MED4	1243.02	0.494742	0.142783	3.46498	0.000530262	0.0273839	yes	patient	MED4
ENSG00000079246.16_XRCC5	13853.5	0.494669	0.140838	3.51233	0.000444195	0.0248892	yes	patient	XRCC5
ENSG00000122970.16_IFT81	2208.11	0.494238	0.144445	3.42164	0.000622449	0.0290031	yes	patient	IFT81
ENSG00000169756.17_LIMS1	786.036	0.493987	0.157198	3.14245	0.00167541	0.0451802	yes	patient	LIMS1
ENSG00000198833.7_UBE2J1	1739.06	0.49361	0.13476	3.66288	0.000249398	0.0185337	yes	patient	UBE2J1
ENSG00000177058.12_SLC38A9	411.812	0.492658	0.139069	3.54255	0.000396272	0.0233404	yes	patient	SLC38A9
ENSG00000041357.16_PSMA4	2083.83	0.491839	0.140946	3.48955	0.000483839	0.0259877	yes	patient	PSMA4
ENSG00000040275.17_SPDL1	884.995	0.49123	0.140338	3.50034	0.000464666	0.0255719	yes	patient	SPDL1
ENSG00000171055.15_FEZ2	1343.69	0.491206	0.149122	3.294	0.000987732	0.035936	yes	patient	FEZ2
ENSG00000100897.18_DCAF11	1345.8	-0.490293	0.158546	-3.09244	0.00198521	0.0488856	yes	control	DCAF11
ENSG00000145494.12_NDUFS6	748.312	0.489017	0.134908	3.62481	0.000289176	0.0202376	yes	patient	NDUFS6
ENSG00000140391.15_TSPAN3	5923.21	0.488659	0.125549	3.89218	9.93e-05	0.0116401	yes	patient	TSPAN3
ENSG00000106723.17_SPIN1	6367.75	0.488568	0.158524	3.08199	0.00205623	0.0497352	yes	patient	SPIN1
ENSG00000182141.10_ZNF708	1991.75	0.487259	0.139495	3.49302	0.000477586	0.0259877	yes	patient	ZNF708
ENSG00000079785.16_DDX1	3747.1	0.487071	0.14563	3.34459	0.000824047	0.0327112	yes	patient	DDX1
ENSG00000126749.17_EMG1	562.164	-0.486918	0.135288	-3.59911	0.000319306	0.021049	yes	control	EMG1
ENSG00000108424.11_KPNB1	10647.3	0.484808	0.128181	3.78221	0.000155442	0.0148577	yes	patient	KPNB1
ENSG00000265354.4_TIMM23	747.599	0.484675	0.144886	3.34521	0.000822217	0.0327112	yes	patient	TIMM23
ENSG00000075151.24_EIF4G3	6728.98	0.484513	0.146515	3.30692	0.000943282	0.0350204	yes	patient	EIF4G3
ENSG00000107672.15_NSMCE4A	525.153	0.484248	0.135156	3.58287	0.000339838	0.0217066	yes	patient	NSMCE4A
ENSG00000102978.13_POLR2C	756.129	-0.483013	0.146102	-3.30601	0.000946352	0.0350419	yes	control	POLR2C
ENSG00000139719.11_VPS33A	825.491	0.48295	0.156404	3.08785	0.00201613	0.0492224	yes	patient	VPS33A
ENSG00000143368.10_SF3B4	667.944	0.48077	0.14281	3.36649	0.000761318	0.0314914	yes	patient	SF3B4
ENSG00000163714.18_U2SURP	7512.33	0.480283	0.143598	3.34463	0.000823938	0.0327112	yes	patient	U2SURP
ENSG00000139182.15_CLSTN3	1802.23	-0.477922	0.139648	-3.42233	0.000620867	0.0290031	yes	control	CLSTN3
ENSG00000214300.7_SPDYE3	109.349	-0.476726	0.128701	-3.70415	0.000212099	0.0169314	yes	control	SPDYE3
ENSG00000141429.14_GALNT1	1953.8	0.475418	0.139419	3.40999	0.000649644	0.0296759	yes	patient	GALNT1
ENSG00000232811.1_ENSG00000232811	96.1437	-0.474068	0.15229	-3.11293	0.00185237	0.0474688	yes	control	ENSG00000232811
ENSG00000182372.10_CLN8	744.397	-0.473819	0.124791	-3.7969	0.000146517	0.0144521	yes	control	CLN8
ENSG00000172273.13_HINFP	619.749	-0.472254	0.147071	-3.21107	0.00132244	0.0408792	yes	control	HINFP
ENSG00000150433.10_TMEM218	453.602	0.471208	0.144611	3.25846	0.0011202	0.0373778	yes	patient	TMEM218
ENSG00000115514.12_TXNDC9	619.41	0.471161	0.144871	3.25228	0.00114483	0.037802	yes	patient	TXNDC9
ENSG00000108799.13_EZH1	1541.06	-0.469377	0.12759	-3.67879	0.000234339	0.0177943	yes	control	EZH1
ENSG00000188725.8_SMIM15	1265.14	0.469246	0.138208	3.39522	0.000685742	0.0304366	yes	patient	SMIM15
ENSG00000064393.16_HIPK2	7927.91	0.469216	0.140799	3.33253	0.000860597	0.0333143	yes	patient	HIPK2
ENSG00000173588.16_CEP83	744.698	0.468593	0.132593	3.53408	0.000409193	0.0237169	yes	patient	CEP83
ENSG00000235244.6_DANT2	404.469	-0.467199	0.145214	-3.21731	0.00129397	0.0407084	yes	control	DANT2
ENSG00000140319.11_SRP14	3551.38	0.464405	0.14619	3.17673	0.00148948	0.0433628	yes	patient	SRP14
ENSG00000159111.13_MRPL10	377.924	-0.462904	0.149331	-3.09985	0.00193621	0.0484141	yes	control	MRPL10
ENSG00000102595.21_UGGT2	1285.34	0.461857	0.143823	3.21129	0.00132142	0.0408792	yes	patient	UGGT2
ENSG00000069329.18_VPS35	4805.08	0.459562	0.137669	3.33817	0.000843317	0.0329953	yes	patient	VPS35
ENSG00000150768.17_DLAT	1076.29	0.458978	0.125985	3.64311	0.000269364	0.0190593	yes	patient	DLAT
ENSG00000134698.11_AGO4	3412.42	0.457918	0.147418	3.10626	0.00189473	0.047958	yes	patient	2004-08-01
ENSG00000119326.15_CTNNAL1	761.714	0.45721	0.146884	3.11274	0.00185362	0.0474688	yes	patient	CTNNAL1
ENSG00000055130.18_CUL1	2946.43	0.457157	0.147016	3.10957	0.00187361	0.0476447	yes	patient	CUL1
ENSG00000134371.14_CDC73	2384.75	0.456231	0.138646	3.29063	0.000999649	0.0361612	yes	patient	CDC73
ENSG00000129696.13_TTI2	282.223	-0.455953	0.146614	-3.10988	0.00187164	0.0476447	yes	control	TTI2
ENSG00000105185.12_PDCD5	708.018	0.45534	0.142066	3.20513	0.00135	0.0412364	yes	patient	PDCD5
ENSG00000099901.17_RANBP1	2297.63	0.453835	0.120861	3.755	0.000173339	0.0157764	yes	patient	RANBP1
ENSG00000163945.19_UVSSA	2222.25	-0.453311	0.147079	-3.08209	0.0020555	0.0497352	yes	control	UVSSA
ENSG00000188215.10_DCUN1D3	1008.22	-0.451551	0.128889	-3.50342	0.000459324	0.0254498	yes	control	DCUN1D3
ENSG00000122873.12_CISD1	447.044	0.450705	0.143993	3.13006	0.00174773	0.046348	yes	patient	CISD1
ENSG00000198900.7_TOP1	6607.51	0.450234	0.14277	3.15357	0.00161287	0.0444711	yes	patient	TOP1
ENSG00000141698.17_NT5C3B	753.399	0.450115	0.119721	3.7597	0.000170118	0.015643	yes	patient	NT5C3B
ENSG00000100632.11_ERH	1879.82	0.448723	0.125789	3.56725	0.000360742	0.0221455	yes	patient	ERH
ENSG00000101040.20_ZMYND8	3442.74	0.445527	0.138638	3.2136	0.00131083	0.0408099	yes	patient	ZMYND8
ENSG00000171466.10_ZNF562	2248.4	0.445378	0.124597	3.57455	0.000350836	0.0220339	yes	patient	ZNF562
ENSG00000186376.15_ZNF75D	457.263	0.44474	0.13485	3.29804	0.000973634	0.0356013	yes	patient	ZNF75D
ENSG00000111684.11_LPCAT3	134.641	-0.444618	0.126589	-3.51229	0.000444266	0.0248892	yes	control	LPCAT3
ENSG00000134283.18_PPHLN1	1347.95	0.443468	0.126088	3.51714	0.000436216	0.0247564	yes	patient	PPHLN1
ENSG00000110344.10_UBE4A	2581.89	0.441904	0.131036	3.37239	0.000745197	0.0312309	yes	patient	UBE4A
ENSG00000128654.14_MTX2	631.083	0.441657	0.12132	3.64044	0.000272176	0.0191959	yes	patient	MTX2
ENSG00000198727.2_MT-CYB	10793.9	0.437754	0.131518	3.32847	0.000873234	0.0336226	yes	patient	MT-CYB
ENSG00000136861.19_CDK5RAP2	6407.73	0.43431	0.126102	3.44412	0.000572911	0.0283117	yes	patient	CDK5RAP2
ENSG00000110921.14_MVK	876.496	-0.429978	0.127362	-3.37603	0.000735386	0.0310586	yes	control	MVK
ENSG00000165209.19_STRBP	3657.24	0.428177	0.125945	3.39971	0.000674567	0.0301865	yes	patient	STRBP
ENSG00000213713.3_PIGCP1	227.005	0.425902	0.123391	3.45166	0.00055715	0.0279242	yes	patient	PIGCP1
ENSG00000164808.17_SPIDR	1033.48	0.425087	0.117758	3.60984	0.000306383	0.0208449	yes	patient	SPIDR
ENSG00000121390.19_PSPC1	2740.59	0.424528	0.122339	3.4701	0.000520266	0.02706	yes	patient	PSPC1
ENSG00000181982.20_CCDC149	601.21	0.421344	0.133321	3.16037	0.00157568	0.0443002	yes	patient	CCDC149
ENSG00000143494.16_VASH2	2784.47	-0.420998	0.12965	-3.24718	0.00116555	0.0383697	yes	control	VASH2
ENSG00000081386.13_ZNF510	1872.62	0.415661	0.119777	3.47029	0.000519895	0.02706	yes	patient	ZNF510
ENSG00000151092.18_NGLY1	876.321	0.414154	0.0953015	4.34572	1.39e-05	0.00485006	yes	patient	NGLY1
ENSG00000116001.17_TIA1	6111.3	0.413927	0.125684	3.2934	0.00098985	0.035953	yes	patient	TIA1
ENSG00000120333.4_MRPS14	819.072	0.413383	0.101728	4.06362	4.83e-05	0.00877491	yes	patient	MRPS14
ENSG00000116918.15_TSNAX	1167.8	0.41293	0.131951	3.12942	0.0017515	0.046348	yes	patient	TSNAX
ENSG00000126777.18_KTN1	6783.92	0.412919	0.131373	3.14312	0.0016716	0.0451802	yes	patient	KTN1
ENSG00000100836.11_PABPN1	4522.05	0.412091	0.131098	3.14337	0.00167014	0.0451802	yes	patient	PABPN1
ENSG00000211460.12_TSN	2481.34	0.41198	0.131673	3.12882	0.00175511	0.0463626	yes	patient	TSN
ENSG00000124459.12_ZNF45	878.353	0.411819	0.121942	3.37716	0.000732393	0.031013	yes	patient	ZNF45
ENSG00000090621.15_PABPC4	3045.08	0.410664	0.118758	3.458	0.000544206	0.0275811	yes	patient	PABPC4
ENSG00000119979.18_DENND10	783.579	0.408924	0.131981	3.09834	0.00194607	0.0484141	yes	patient	DENND10
ENSG00000103351.13_CLUAP1	1407.48	0.4085	0.125885	3.24502	0.00117444	0.0384983	yes	patient	CLUAP1
ENSG00000148481.14_MINDY3	1248.46	0.405748	0.111153	3.65037	0.000261859	0.0189508	yes	patient	MINDY3
ENSG00000100442.11_FKBP3	2337.99	0.404873	0.103928	3.89573	9.79e-05	0.0116401	yes	patient	FKBP3
ENSG00000136738.15_STAM	1117.68	0.401988	0.111269	3.61277	0.000302944	0.0207612	yes	patient	STAM
ENSG00000121774.18_KHDRBS1	6999.84	0.401587	0.129736	3.09542	0.00196537	0.0487829	yes	patient	KHDRBS1
ENSG00000257591.6_ZNF625	609.313	0.399058	0.0958797	4.16208	3.15e-05	0.00673805	yes	patient	ZNF625
ENSG00000241837.7_ATP5PO	1862.91	0.397383	0.122733	3.23777	0.00120467	0.0387218	yes	patient	ATP5PO
ENSG00000111605.18_CPSF6	9899.12	0.397053	0.12325	3.22153	0.00127509	0.040331	yes	patient	CPSF6
ENSG00000129473.11_BCL2L2	848.609	-0.394954	0.123234	-3.20492	0.00135102	0.0412364	yes	control	BCL2L2
ENSG00000143653.10_SCCPDH	1233.5	0.394032	0.121632	3.23955	0.00119718	0.038595	yes	patient	SCCPDH
ENSG00000169379.17_ARL13B	825.913	0.392826	0.124148	3.16418	0.00155522	0.0440169	yes	patient	ARL13B
ENSG00000138032.21_PPM1B	3178.65	0.392128	0.115964	3.38146	0.000721029	0.0309029	yes	patient	PPM1B
ENSG00000173692.14_PSMD1	3298.76	0.38876	0.11593	3.35339	0.000798277	0.0323361	yes	patient	PSMD1
ENSG00000170606.16_HSPA4	6725.14	0.387929	0.121526	3.19215	0.00141216	0.0421579	yes	patient	HSPA4
ENSG00000162139.10_NEU3	546.145	-0.385841	0.115492	-3.34085	0.000835215	0.0329147	yes	control	NEU3
ENSG00000106771.13_TMEM245	3282.64	0.378832	0.11847	3.19771	0.00138523	0.0416964	yes	patient	TMEM245
ENSG00000259366.3_ENSG00000259366	405.566	0.376705	0.117756	3.19903	0.00137891	0.0416214	yes	patient	ENSG00000259366
ENSG00000124422.12_USP22	13393	0.375099	0.110984	3.37977	0.000725471	0.0309976	yes	patient	USP22
ENSG00000173418.12_NAA20	444.886	0.372462	0.119172	3.12543	0.00177547	0.0466654	yes	patient	NAA20
ENSG00000155906.20_RMND1	809.643	0.372176	0.109646	3.39435	0.000687923	0.0304714	yes	patient	RMND1
ENSG00000085733.16_CTTN	3134.4	0.369834	0.111557	3.3152	0.000915786	0.0344693	yes	patient	CTTN
ENSG00000136485.16_DCAF7	7885.76	0.367527	0.116552	3.15334	0.00161413	0.0444711	yes	patient	DCAF7
ENSG00000073711.11_PPP2R3A	3736.4	0.363007	0.112018	3.24062	0.0011927	0.0385646	yes	patient	PPP2R3A
ENSG00000184277.13_TM2D3	1486.62	-0.360443	0.116078	-3.10517	0.00190173	0.0480235	yes	control	TM2D3
ENSG00000137210.14_TMEM14B	561.664	0.357485	0.103724	3.4465	0.000567894	0.028256	yes	patient	TMEM14B
ENSG00000088812.18_ATRN	4376.86	0.356069	0.114863	3.09995	0.00193552	0.0484141	yes	patient	ATRN
ENSG00000145715.15_RASA1	3157.68	0.355541	0.0998454	3.56091	0.000369567	0.0223721	yes	patient	RASA1
ENSG00000198646.14_NCOA6	4365.07	0.354926	0.108021	3.28572	0.00101723	0.0362926	yes	patient	NCOA6
ENSG00000107290.14_SETX	5677.2	0.353774	0.109355	3.2351	0.00121601	0.0389619	yes	patient	SETX
ENSG00000120948.19_TARDBP	8758.19	0.347319	0.108221	3.20934	0.00133038	0.0409506	yes	patient	TARDBP
ENSG00000171016.13_PYGO1	2869.87	0.335134	0.0963011	3.48006	0.000501303	0.0264525	yes	patient	PYGO1
ENSG00000166734.20_GOLM2	3455.13	0.334105	0.10015	3.33605	0.000849769	0.0331882	yes	patient	GOLM2
ENSG00000135930.15_EIF4E2	1561.34	-0.33148	0.105065	-3.15501	0.00160493	0.0444424	yes	control	EIF4E2
ENSG00000160294.11_MCM3AP	3007.03	0.32986	0.0944937	3.49082	0.00048154	0.0259877	yes	patient	MCM3AP
ENSG00000004487.18_KDM1A	9999.31	0.329017	0.105095	3.13065	0.00174421	0.046348	yes	patient	KDM1A
ENSG00000253352.10_TUG1	10294.9	0.324459	0.093687	3.46323	0.00053374	0.0274335	yes	patient	TUG1
ENSG00000145375.9_SPATA5	1262.48	0.307043	0.0946247	3.24485	0.00117513	0.0384983	yes	patient	SPATA5
ENSG00000198909.8_MAP3K3	543.919	-0.306446	0.0980665	-3.12488	0.00177879	0.0466654	yes	control	MAP3K3
ENSG00000136813.15_ECPAS	4661.77	0.303846	0.092344	3.29037	0.00100054	0.0361612	yes	patient	ECPAS
ENSG00000156110.15_ADK	601.974	0.296422	0.0946022	3.13335	0.00172824	0.0461562	yes	patient	ADK
ENSG00000132664.13_POLR3F	518.702	0.28833	0.0914023	3.15451	0.00160767	0.0444619	yes	patient	POLR3F
