# Supplementary material for: “SHANK3 deficiency alters early progenitor dynamics and reveals shared pathways with neurodegeneration”
Source: Mol Psychiatry. 2026 Jan 31;31(6):3033–48. doi: 10.1038/s41380-025-03433-y (PMC13190290; doi:10.1038/s41380-025-03433-y)
Supplement: Supplementary file 5 — Table S5. Enrichment analysis of DEGs up-regulated in SHANK3-mutated neurons [file 41380_2025_3433_MOESM5_ESM.xlsx]

## Sheet: BP
Table S5. Enrichment analysis of DEGs up-regulated in SHANK3-mutated neurons
Biological Process - GO									Molecular Functions - GO									Cellular component - GO									KEGG									Reactome
ID	Description	GeneRatio	BgRatio	pvalue	p.adjust	qvalue	geneID	Count	ID	Description	GeneRatio	BgRatio	pvalue	p.adjust	qvalue	geneID	Count	ID	Description	GeneRatio	BgRatio	pvalue	p.adjust	qvalue	geneID	Count	ID	Description	GeneRatio	BgRatio	pvalue	p.adjust	qvalue	geneID	Count	ID	Description	GeneRatio	BgRatio	pvalue	p.adjust	qvalue	geneID	Count
GO:0006261	DNA-templated DNA replication	27/626	156/13641	2.1914e-09	1.07948e-05	1.04195e-05	MCM10/CDC45/MCM4/BLM/PCNA/ORC1/GINS1/GEN1/MCM3/BRCA1/GINS2/POLQ/RAD51/MCM2/RBBP8/GINS3/TIMELESS/SAMHD1/MCM8/FAM111A/FBXO5/PRIM1/FEN1/RRM1/NBN/WDHD1/POLE	27	GO:0140097	catalytic activity, acting on DNA	24/430	228/14117	1.2544e-07	9.64635e-05	8.95247e-05	EXO1/MCM4/BLM/PCNA/GEN1/MCM3/POLQ/RAD51/XRCC2/MCM2/BRIP1/RBBP8/HELLS/DNMT1/MCM8/SMARCAD1/ERCC6L/FEN1/RBBP4/POLE/XRCC5/DDX1/TOP1/SETX	24	GO:0098687	chromosomal region	47/637	373/14227	1.21505e-10	7.59405e-08	7.03449e-08	H4C8/SPC25/MCM4/BLM/PCNA/H4C9/ORC1/ZWINT/CENPF/MCM3/H4C2/KNL1/H4C5/CENPP/CENPU/STAG1/RAD51/NCAPG/MCM2/CENPW/CHMP3/SGO1/HELLS/CENPO/SMC4/BUB1B/DNMT1/HNRNPA2B1/SKA2/THOC7/ERCC6L/FEN1/CBX5/KNSTRN/PRKDC/NBN/RBBP4/HDAC2/SEPTIN2/BAZ1B/XRCC5/SPDL1/NSMCE4A/EZH1/CDC73/SETX/KDM1A	47	hsa04110	Cell cycle	19/218	157/8659	1.23176e-08	3.19026e-06	3.13775e-06	1870/8318/4173/5111/4998/4172/57082/9319/10274/993/4171/151648/701/7465/26271/5591/5925/3066/8454	19	R-HSA-69620	Cell Cycle Checkpoints	40/310	293/10955	6.31372e-17	5.53714e-14	4.38638e-14	EXO1/H4C8/MCM10/SPC25/CDC45/MCM4/BLM/CLSPN/H2BC14/H4C9/ORC1/ZWINT/CENPF/MCM3/BRCA1/H4C2/KNL1/H4C5/CENPP/CENPU/PSMC3/CDC25A/MCM2/BRIP1/RBBP8/SGO1/CENPO/BUB1B/BRCC3/MCM8/PMF1-BGLAP/WEE1/SKA2/ERCC6L/COP1/NBN/PSMC5/PSMA4/SPDL1/PSMD1	40
GO:0071103	DNA conformation change	19/626	88/13641	1.30179e-08	3.20631e-05	3.09483e-05	CDC45/MCM4/BLM/GINS1/MCM3/GINS2/POLQ/RAD51/MCM2/BRIP1/GINS3/HMGB3/MCM8/HNRNPA2B1/NBN/XRCC5/DDX1/TOP1/SETX	19	GO:0003697	single-stranded DNA binding	16/430	116/14117	4.42854e-07	0.000170277	0.000158029	MCM10/CDC45/MCM4/BLM/SMC2/MCM3/RAD51/MCM2/SMC4/SAMHD1/MCM8/HNRNPA2B1/FAM111A/TOP1/TSNAX/TSN	16	GO:0000228	nuclear chromosome	31/637	202/14227	1.69413e-09	5.29414e-07	4.90405e-07	RSPH1/MCM10/CDC45/MCM4/BLM/PCNA/ORC1/GINS1/SMC2/MCM3/BRCA1/GINS2/RAD51/NCAPG/MCM2/NCAPH/GINS3/SMC4/TIMELESS/SMARCAD1/PRIM1/NCAPG2/WDHD1/RBBP4/HDAC2/POLE/BAZ1B/TOP1/SPIDR/CPSF6/SETX	31	hsa03440	Homologous recombination	8/218	41/8659	6.62838e-06	0.000858375	0.000844246	641/672/5888/7516/83990/5932/79184/4683	8	R-HSA-69481	G2/M Checkpoints	26/310	167/10955	1.06157e-12	4.65499e-10	3.68756e-10	EXO1/H4C8/MCM10/CDC45/MCM4/BLM/CLSPN/H2BC14/H4C9/ORC1/MCM3/BRCA1/H4C2/H4C5/PSMC3/CDC25A/MCM2/BRIP1/RBBP8/BRCC3/MCM8/WEE1/NBN/PSMC5/PSMA4/PSMD1	26
GO:0032392	DNA geometric change	18/626	82/13641	2.38691e-08	3.9193e-05	3.78304e-05	CDC45/MCM4/BLM/GINS1/MCM3/GINS2/POLQ/RAD51/MCM2/BRIP1/GINS3/HMGB3/MCM8/HNRNPA2B1/NBN/XRCC5/DDX1/SETX	18	GO:0008094	ATP-dependent activity, acting on DNA	16/430	122/14117	8.87715e-07	0.000227551	0.000211183	MCM4/BLM/MCM3/POLQ/RAD51/XRCC2/MCM2/BRIP1/HELLS/MCM8/SMARCAD1/ERCC6L/RBBP4/XRCC5/DDX1/SETX	16	GO:0000781	chromosome, telomeric region	25/637	157/14227	3.0398e-08	6.33292e-06	5.86629e-06	H4C8/MCM4/BLM/PCNA/H4C9/ORC1/MCM3/H4C2/H4C5/RAD51/MCM2/HNRNPA2B1/THOC7/FEN1/CBX5/PRKDC/NBN/RBBP4/HDAC2/XRCC5/NSMCE4A/EZH1/CDC73/SETX/KDM1A	25	hsa03030	DNA replication	7/218	36/8659	2.6098e-05	0.00225313	0.00221604	4173/5111/4172/4171/5557/2237/5426	7	R-HSA-69206	G1/S Transition	23/310	131/10955	1.70842e-12	4.99427e-10	3.95633e-10	DHFR/MCM10/RRM2/CDC45/MCM4/PCNA/ORC1/MCM3/TYMS/PSMC3/CDC25A/MCM2/MCM8/WEE1/FBXO5/PRIM1/RB1/PSMC5/RBBP4/POLE/PSMA4/CUL1/PSMD1	23
GO:0051304	chromosome separation	17/626	77/13641	5.34469e-08	6.03126e-05	5.82157e-05	SPC25/ZWINT/SMC2/GEN1/CENPF/TRIP13/NCAPG/NCAPH/SMC4/BUB1B/SMARCAD1/FBXO5/NCAPG2/DIS3L2/RB1/SPDL1/CDK5RAP2	17	GO:0003678	DNA helicase activity	10/430	57/14117	7.42118e-06	0.00142672	0.00132409	MCM4/BLM/MCM3/POLQ/RAD51/MCM2/BRIP1/MCM8/XRCC5/SETX	10	GO:0071162	CMG complex	7/637	11/14227	9.84803e-08	1.53875e-05	1.42537e-05	CDC45/MCM4/GINS1/MCM3/GINS2/MCM2/GINS3	7										R-HSA-453279	Mitotic G1 phase and G1/S transition	24/310	149/10955	3.84366e-12	8.42723e-10	6.67583e-10	DHFR/MCM10/E2F2/RRM2/CDC45/MCM4/PCNA/ORC1/MCM3/TYMS/PSMC3/CDC25A/MCM2/MCM8/WEE1/FBXO5/PRIM1/RB1/PSMC5/RBBP4/POLE/PSMA4/CUL1/PSMD1	24
GO:0006260	DNA replication	34/626	267/13641	6.52786e-08	6.03126e-05	5.82157e-05	MCM10/RRM2/CDC45/MCM4/BLM/PCNA/ORC1/GINS1/GEN1/MCM3/BRCA1/DTL/NASP/GINS2/POLQ/CHAF1B/RAD51/MCM2/RBBP8/GINS3/TIMELESS/SAMHD1/MCM8/FAM111A/FBXO5/PRIM1/FEN1/RRM1/NBN/WDHD1/RBBP4/KIN/POLE/TOP1	34	GO:0004518	nuclease activity	18/430	182/14117	1.14128e-05	0.00175528	0.00162902	PIWIL4/EXO1/GEN1/RBBP8/SAMHD1/ERI2/FEN1/POP4/CPSF3/EXOSC3/XRN2/DIS3L2/EXOSC2/POLE/DDX1/AGO4/TSNAX/TSN	18	GO:0031261	DNA replication preinitiation complex	7/637	12/14227	2.27212e-07	2.84015e-05	2.63087e-05	CDC45/MCM4/GINS1/MCM3/GINS2/MCM2/GINS3	7										R-HSA-5693532	DNA Double-Strand Break Repair	25/310	168/10955	8.26987e-12	1.45053e-09	1.14908e-09	EXO1/H4C8/BLM/CLSPN/PCNA/H2BC14/H4C9/GEN1/BRCA1/H4C2/H4C5/POLQ/RAD51/XRCC2/BRIP1/RBBP8/TIMELESS/BRCC3/FEN1/PRKDC/NBN/POLE/BAZ1B/XRCC5/SPIDR	25
GO:0006310	DNA recombination	36/626	294/13641	7.34623e-08	6.03126e-05	5.82157e-05	RAG2/EXO1/CDC45/MCM4/MND1/BLM/GEN1/MCM3/BRCA1/FUS/TRIP13/GINS2/POLQ/RAD51/XRCC2/MCM2/HDAC10/BRIP1/RBBP8/HMGB3/TIMELESS/SAMHD1/MCM8/SMARCAD1/FEN1/EXOSC3/PRKDC/NBN/KIN/XRCC5/NSMCE4A/ZMYND8/SPIDR/TSN/SETX/KDM1A	36	GO:0004540	ribonuclease activity	13/430	105/14117	1.77366e-05	0.00227324	0.00210972	PIWIL4/EXO1/SAMHD1/ERI2/FEN1/POP4/CPSF3/EXOSC3/XRN2/DIS3L2/EXOSC2/AGO4/TSNAX	13	GO:0005657	replication fork	13/637	66/14227	5.87905e-06	0.000532672	0.000493422	MCM10/BLM/PCNA/MCM3/UHRF1/XRCC2/DNMT1/TIMELESS/SMARCAD1/PRIM1/NBN/WDHD1/BAZ1B	13										R-HSA-69306	DNA Replication	26/310	187/10955	1.51939e-11	2.22085e-09	1.7593e-09	H3C2/H4C8/MCM10/CDC45/MCM4/PCNA/H2BC14/H4C9/ORC1/GINS1/MCM3/H4C2/H4C5/GINS2/PSMC3/MCM2/GINS3/MCM8/PRIM1/FEN1/PSMC5/POLE/PSMA4/KPNB1/CUL1/PSMD1	26
GO:0006268	DNA unwinding involved in DNA replication	9/626	21/13641	1.52605e-07	0.000107391	0.000103657	CDC45/MCM4/BLM/GINS1/MCM3/GINS2/RAD51/MCM2/GINS3	9	GO:0016796	exonuclease activity, active with either ribo- or deoxyribonucleic acids and producing 5'-phosphomonoesters	9/430	54/14117	3.26962e-05	0.00359191	0.00333354	EXO1/ERI2/FEN1/CPSF3/EXOSC3/XRN2/DIS3L2/EXOSC2/POLE	9	GO:0000793	condensed chromosome	28/637	247/14227	5.96593e-06	0.000532672	0.000493422	RSPH1/SPC25/BLM/ZWINT/SMC2/CENPF/BRCA1/KNL1/MKI67/CENPU/RAD51/NCAPG/CENPW/CHMP3/NCAPH/SGO1/CENPO/SMC4/BUB1B/SKA2/ERCC6L/CBX5/KNSTRN/NCAPG2/SEPTIN2/BAZ1B/SPDL1/NSMCE4A	28										R-HSA-5693538	Homology Directed Repair	22/310	138/10955	3.86084e-11	4.83708e-09	3.83181e-09	EXO1/H4C8/BLM/CLSPN/PCNA/H2BC14/H4C9/GEN1/BRCA1/H4C2/H4C5/POLQ/RAD51/XRCC2/BRIP1/RBBP8/TIMELESS/BRCC3/FEN1/NBN/POLE/SPIDR	22
GO:0032508	DNA duplex unwinding	16/626	76/13641	2.65274e-07	0.000163342	0.000157663	CDC45/MCM4/BLM/GINS1/MCM3/GINS2/POLQ/RAD51/MCM2/BRIP1/GINS3/MCM8/NBN/XRCC5/DDX1/SETX	16	GO:0004386	helicase activity	15/430	147/14117	4.23664e-05	0.00407247	0.00377953	MCM4/BLM/MCM3/POLQ/RAD51/MCM2/BRIP1/HELLS/MCM8/SMARCAD1/ERCC6L/DDX52/XRCC5/DDX1/SETX	15	GO:0000796	condensin complex	5/637	8/14227	8.86498e-06	0.000692577	0.000641545	SMC2/NCAPG/NCAPH/SMC4/NCAPG2	5										R-HSA-68886	M Phase	38/310	417/10955	1.44183e-10	1.53771e-08	1.21813e-08	H3C2/H4C8/SPC25/H2BC14/H4C9/LMNB1/ZWINT/SMC2/CENPF/H4C2/KNL1/H4C5/CENPP/CENPU/STAG1/PSMC3/NCAPG/CHMP3/NCAPH/SGO1/CENPO/SMC4/BUB1B/PMF1-BGLAP/FBXO5/SKA2/TMPO/ERCC6L/RAB2A/NCAPG2/RB1/NEDD1/PSMC5/PSMA4/SPDL1/KPNB1/CDK5RAP2/PSMD1	38
GO:1905818	regulation of chromosome separation	15/626	71/13641	5.97253e-07	0.000326896	0.000315531	SPC25/ZWINT/SMC2/GEN1/CENPF/TRIP13/NCAPG/NCAPH/SMC4/BUB1B/FBXO5/NCAPG2/RB1/SPDL1/CDK5RAP2	15	GO:0017116	single-stranded DNA helicase activity	6/430	23/14117	5.01005e-05	0.00428081	0.00397288	MCM4/MCM3/POLQ/RAD51/MCM2/MCM8	6	GO:0000775	chromosome, centromeric region	27/637	242/14227	1.17042e-05	0.000812795	0.000752905	H4C8/SPC25/H4C9/ZWINT/CENPF/H4C2/KNL1/H4C5/CENPP/CENPU/STAG1/NCAPG/CENPW/CHMP3/SGO1/HELLS/CENPO/SMC4/BUB1B/DNMT1/SKA2/ERCC6L/CBX5/KNSTRN/SEPTIN2/BAZ1B/SPDL1	27										R-HSA-176974	Unwinding of DNA	8/310	12/10955	1.68674e-10	1.53771e-08	1.21813e-08	CDC45/MCM4/GINS1/MCM3/GINS2/MCM2/GINS3/MCM8	8
GO:1901988	negative regulation of cell cycle phase transition	30/626	243/13641	7.60982e-07	0.00037486	0.000361827	SPC25/CDC45/BLM/CLSPN/ORC1/ZWINT/GEN1/CENPF/BRCA1/DTL/TRIP13/RAD51/BRIP1/RBBP8/BUB1B/TIMELESS/BRCC3/WEE1/FBXO5/PRKDC/NBN/RB1/CUL4A/USP47/SPDL1/HINFP/CDC73/TTI2/DCUN1D3/CDK5RAP2	30	GO:0004527	exonuclease activity	10/430	76/14117	9.79621e-05	0.00753328	0.0069914	EXO1/ERI2/FEN1/CPSF3/EXOSC3/XRN2/DIS3L2/EXOSC2/POLE/DDX1	10	GO:0043596	nuclear replication fork	8/637	35/14227	0.00012423	0.00776435	0.00719224	MCM10/PCNA/MCM3/TIMELESS/SMARCAD1/PRIM1/WDHD1/BAZ1B	8										R-HSA-69242	S Phase	23/310	163/10955	1.75337e-10	1.53771e-08	1.21813e-08	CDC45/MCM4/PCNA/ORC1/GINS1/MCM3/GINS2/STAG1/PSMC3/CDC25A/MCM2/GINS3/MCM8/WEE1/PRIM1/FEN1/RB1/PSMC5/RBBP4/POLE/PSMA4/CUL1/PSMD1	23
GO:0140014	mitotic nuclear division	32/626	272/13641	9.64414e-07	0.000406665	0.000392526	SPC25/ZWINT/SMC2/GEN1/CENPF/MKI67/KIF4A/TRIP13/STAG1/NCAPG/KIF11/CHMP3/NCAPH/NUSAP1/SGO1/SMC4/CCDC8/PRC1/BUB1B/CUL7/FBXO5/KNSTRN/NCAPG2/DAPK3/DIS3L2/RB1/UBXN2B/BAZ1B/SPDL1/KPNB1/RANBP1/CDK5RAP2	32	GO:0000217	DNA secondary structure binding	6/430	33/14117	0.000424701	0.0296905	0.0275548	BLM/CLSPN/GEN1/HNRNPD/XRCC2/HMGB3	6	GO:0000940	outer kinetochore	5/637	13/14227	0.000168877	0.00959527	0.00888825	SPC25/CENPF/BUB1B/SKA2/SPDL1	5										R-HSA-69190	DNA strand elongation	11/310	32/10955	5.93029e-10	4.72806e-08	3.74545e-08	CDC45/MCM4/PCNA/GINS1/MCM3/GINS2/MCM2/GINS3/MCM8/PRIM1/FEN1	11
GO:0000070	mitotic sister chromatid segregation	26/626	196/13641	1.06071e-06	0.000406665	0.000392526	SPC25/ZWINT/SMC2/GEN1/CENPF/KIF4A/TRIP13/STAG1/NCAPG/KIF11/CHMP3/NCAPH/NUSAP1/SGO1/SMC4/PRC1/BUB1B/FBXO5/KNSTRN/NCAPG2/DIS3L2/RB1/BAZ1B/SPDL1/KPNB1/CDK5RAP2	26	GO:0016887	ATP hydrolysis activity	23/430	355/14117	0.000565469	0.0362371	0.0336305	MCM4/BLM/ORC1/SMC2/MCM3/TRIP13/PSMC3/MCM2/BRIP1/SMC4/MCM8/ATAD2/ABCD3/SMARCAD1/ERCC6L/PFN2/ATP11C/PSMC5/ATP6V1H/DDX52/XRCC5/DDX1/SPATA5	23	GO:0042555	MCM complex	4/637	8/14227	0.000241241	0.0125647	0.0116388	MCM4/MCM3/MCM2/MCM8	4										R-HSA-5693567	HDR through Homologous Recombination (HRR) or Single Strand Annealing (SSA)	20/310	132/10955	7.79155e-10	5.69432e-08	4.5109e-08	EXO1/H4C8/BLM/CLSPN/PCNA/H2BC14/H4C9/GEN1/BRCA1/H4C2/H4C5/RAD51/XRCC2/BRIP1/RBBP8/TIMELESS/BRCC3/NBN/POLE/SPIDR	20
GO:1902969	mitotic DNA replication	7/626	14/13641	1.07321e-06	0.000406665	0.000392526	CDC45/MCM4/GINS1/MCM3/RAD51/MCM2/GINS3	7										GO:0032993	protein-DNA complex	20/637	189/14227	0.000317067	0.0152436	0.0141204	RAG2/H3C2/H4C8/CDC45/MCM4/PCNA/H2BC14/H4C9/GINS1/MCM3/H4C2/H4C5/GINS2/MCM2/GINS3/NFYC/PRIM1/PRKDC/XRCC5/TOP1	20										R-HSA-69239	Synthesis of DNA	18/310	121/10955	7.56319e-09	5.10224e-07	4.04187e-07	CDC45/MCM4/PCNA/ORC1/GINS1/MCM3/GINS2/PSMC3/MCM2/GINS3/MCM8/PRIM1/FEN1/PSMC5/POLE/PSMA4/CUL1/PSMD1	18
GO:0044786	cell cycle DNA replication	11/626	41/13641	1.56209e-06	0.000549634	0.000530525	CDC45/MCM4/BLM/PCNA/GINS1/MCM3/RAD51/MCM2/GINS3/FBXO5/FEN1	11										GO:0016363	nuclear matrix	14/637	121/14227	0.00102306	0.0456722	0.0423068	MYB/BLM/LMNB1/CENPF/UHRF1/KIF4A/STAG1/CENPW/SATB1/HNRNPA2B1/ATN1/KIN/PSPC1/DCAF7	14										R-HSA-5693568	Resolution of D-loop Structures through Holliday Junction Intermediates	10/310	34/10955	2.04494e-08	1.23352e-06	9.77165e-07	EXO1/BLM/GEN1/BRCA1/RAD51/XRCC2/BRIP1/RBBP8/NBN/SPIDR	10
GO:0010948	negative regulation of cell cycle process	32/626	281/13641	1.97059e-06	0.000647141	0.000624641	SPC25/CDC45/BLM/CLSPN/ORC1/ZWINT/GEN1/CENPF/BRCA1/DTL/TRIP13/RAD51/BRIP1/RBBP8/BUB1B/TIMELESS/BRCC3/WEE1/FBXO5/RBM14/PRKDC/NBN/RB1/CUL4A/USP47/BAZ1B/SPDL1/HINFP/CDC73/TTI2/DCUN1D3/CDK5RAP2	32																												R-HSA-69002	DNA Replication Pre-Initiation	20/310	159/10955	2.10979e-08	1.23352e-06	9.77165e-07	H3C2/H4C8/MCM10/CDC45/MCM4/H2BC14/H4C9/ORC1/MCM3/H4C2/H4C5/PSMC3/MCM2/MCM8/PRIM1/PSMC5/POLE/PSMA4/KPNB1/PSMD1	20
GO:0000725	recombinational repair	23/626	170/13641	3.14424e-06	0.000902091	0.000870728	CDC45/MCM4/BLM/GEN1/MCM3/BRCA1/FUS/GINS2/POLQ/RAD51/XRCC2/MCM2/RBBP8/TIMELESS/SAMHD1/MCM8/FEN1/NBN/XRCC5/NSMCE4A/ZMYND8/SPIDR/KDM1A	23																												R-HSA-5693537	Resolution of D-Loop Structures	10/310	35/10955	2.79181e-08	1.53026e-06	1.21223e-06	EXO1/BLM/GEN1/BRCA1/RAD51/XRCC2/BRIP1/RBBP8/NBN/SPIDR	10
GO:0033260	nuclear DNA replication	10/626	36/13641	3.31638e-06	0.000902091	0.000870728	CDC45/MCM4/BLM/PCNA/GINS1/MCM3/RAD51/MCM2/GINS3/FEN1	10																												R-HSA-73894	DNA Repair	29/310	335/10955	7.83037e-08	4.03955e-06	3.20003e-06	EXO1/H4C8/BLM/CLSPN/PCNA/H2BC14/H4C9/GEN1/BRCA1/DTL/H4C2/H4C5/POLQ/RAD51/XRCC2/BRIP1/RBBP8/TIMELESS/BRCC3/FANCI/FEN1/PRKDC/NBN/HMGN1/CUL4A/POLE/BAZ1B/XRCC5/SPIDR	29
GO:0060623	regulation of chromosome condensation	6/626	11/13641	3.4583e-06	0.000902091	0.000870728	SMC2/NCAPG/NCAPH/SMC4/NCAPG2/BAZ1B	6																												R-HSA-9709603	Impaired BRCA2 binding to PALB2	8/310	24/10955	1.86172e-07	9.07072e-06	7.18559e-06	EXO1/BLM/BRCA1/RAD51/XRCC2/BRIP1/RBBP8/NBN	8
GO:1901991	negative regulation of mitotic cell cycle phase transition	23/626	171/13641	3.47944e-06	0.000902091	0.000870728	SPC25/BLM/CLSPN/ORC1/ZWINT/GEN1/CENPF/BRCA1/DTL/TRIP13/RBBP8/BUB1B/BRCC3/WEE1/FBXO5/PRKDC/NBN/RB1/USP47/SPDL1/CDC73/DCUN1D3/CDK5RAP2	23																												R-HSA-68962	Activation of the pre-replicative complex	9/310	33/10955	2.19703e-07	9.76009e-06	7.73169e-06	MCM10/CDC45/MCM4/ORC1/MCM3/MCM2/MCM8/PRIM1/POLE	9
GO:0000075	cell cycle checkpoint signaling	24/626	184/13641	3.70362e-06	0.0009122	0.000880486	SPC25/CDC45/BLM/CLSPN/ORC1/ZWINT/GEN1/CENPF/BRCA1/DTL/TRIP13/RAD51/BRIP1/RBBP8/BUB1B/TIMELESS/BRCC3/PRKDC/NBN/CUL4A/SPDL1/HINFP/TTI2/CDK5RAP2	24																												R-HSA-2555396	Mitotic Metaphase and Anaphase	23/310	237/10955	2.44065e-07	9.76009e-06	7.73169e-06	SPC25/LMNB1/ZWINT/CENPF/KNL1/CENPP/CENPU/STAG1/PSMC3/CHMP3/SGO1/CENPO/BUB1B/PMF1-BGLAP/FBXO5/SKA2/TMPO/ERCC6L/PSMC5/PSMA4/SPDL1/KPNB1/PSMD1	23
GO:0045005	DNA-templated DNA replication maintenance of fidelity	12/626	55/13641	5.61516e-06	0.00128775	0.00124297	BLM/PCNA/GEN1/BRCA1/RAD51/RBBP8/TIMELESS/SAMHD1/MCM8/FAM111A/NBN/POLE	12																												R-HSA-9701192	Defective homologous recombination repair (HRR) due to BRCA1 loss of function	8/310	25/10955	2.67095e-07	9.76009e-06	7.73169e-06	EXO1/BLM/BRCA1/RAD51/XRCC2/BRIP1/RBBP8/NBN	8
GO:0007059	chromosome segregation	39/626	396/13641	5.7512e-06	0.00128775	0.00124297	SPC25/RGS14/MND1/ZWINT/SMC2/GEN1/CENPF/BRCA1/KNL1/MKI67/KIF4A/TRIP13/STAG1/NCAPG/KIF11/CENPW/CHMP3/NCAPH/NUSAP1/BRIP1/SGO1/SMC4/PRC1/BUB1B/WASHC5/SMARCAD1/FBXO5/SKA2/KNSTRN/NCAPG2/DIS3L2/RB1/NAA60/BAZ1B/SPDL1/KPNB1/AGO4/TOP1/CDK5RAP2	39																												R-HSA-9701193	Defective homologous recombination repair (HRR) due to PALB2 loss of function	8/310	25/10955	2.67095e-07	9.76009e-06	7.73169e-06	EXO1/BLM/BRCA1/RAD51/XRCC2/BRIP1/RBBP8/NBN	8
GO:0000724	double-strand break repair via homologous recombination	22/626	166/13641	7.20948e-06	0.00154408	0.0014904	CDC45/MCM4/BLM/GEN1/MCM3/BRCA1/FUS/GINS2/POLQ/RAD51/XRCC2/MCM2/RBBP8/TIMELESS/SAMHD1/MCM8/FEN1/NBN/NSMCE4A/ZMYND8/SPIDR/KDM1A	22																												R-HSA-9704331	Defective HDR through Homologous Recombination Repair (HRR) due to PALB2 loss of BRCA1 binding function	8/310	25/10955	2.67095e-07	9.76009e-06	7.73169e-06	EXO1/BLM/BRCA1/RAD51/XRCC2/BRIP1/RBBP8/NBN	8
GO:0000280	nuclear division	38/626	390/13641	9.70764e-06	0.00196066	0.00189249	SPC25/MND1/ZWINT/SMC2/GEN1/CENPF/MKI67/KIF4A/TRIP13/STAG1/RAD51/NCAPG/KIF11/CHMP3/NCAPH/NUSAP1/BRIP1/SGO1/SMC4/CCDC8/PRC1/BUB1B/CUL7/WASHC5/FBXO5/BTBD18/KNSTRN/NCAPG2/DAPK3/DIS3L2/RB1/UBXN2B/BAZ1B/SPDL1/KPNB1/AGO4/RANBP1/CDK5RAP2	38																												R-HSA-9704646	Defective HDR through Homologous Recombination Repair (HRR) due to PALB2 loss of BRCA2/RAD51/RAD51C binding function	8/310	25/10955	2.67095e-07	9.76009e-06	7.73169e-06	EXO1/BLM/BRCA1/RAD51/XRCC2/BRIP1/RBBP8/NBN	8
GO:1905821	positive regulation of chromosome condensation	5/626	8/13641	9.9963e-06	0.00196066	0.00189249	SMC2/NCAPG/NCAPH/SMC4/NCAPG2	5																												R-HSA-5685942	HDR through Homologous Recombination (HRR)	12/310	68/10955	3.75347e-07	1.31672e-05	1.04307e-05	EXO1/BLM/PCNA/GEN1/BRCA1/RAD51/XRCC2/BRIP1/RBBP8/NBN/POLE/SPIDR	12
GO:0044772	mitotic cell cycle phase transition	40/626	421/13641	1.03486e-05	0.00196066	0.00189249	E2F2/SPC25/RRM2/BLM/CLSPN/ORC1/ZWINT/GEN1/CENPF/BRCA1/DTL/TRIP13/MELK/PIM2/CDC25A/CDK14/RDX/RBBP8/FOXM1/BUB1B/BRCC3/WEE1/FBXO5/RRM1/CPSF3/PRKDC/APPL2/NBN/RB1/CUL4A/USP47/POLE/SPDL1/HINFP/CUL1/CDC73/DCUN1D3/CDK5RAP2/KHDRBS1/TMEM14B	40																												R-HSA-5693554	Resolution of D-loop Structures through Synthesis-Dependent Strand Annealing (SDSA)	8/310	27/10955	5.21801e-07	1.72453e-05	1.36613e-05	EXO1/BLM/BRCA1/RAD51/XRCC2/BRIP1/RBBP8/NBN	8
GO:1901987	regulation of cell cycle phase transition	39/626	407/13641	1.09625e-05	0.00200006	0.00193052	PLCG2/SPC25/RRM2/CDC45/BLM/CLSPN/ORC1/ZWINT/GEN1/CENPF/BRCA1/DTL/TRIP13/RAD51/CDC25A/BRIP1/RDX/RBBP8/BUB1B/TIMELESS/BRCC3/WEE1/FBXO5/DYRK3/RRM1/CPSF3/PRKDC/APPL2/NBN/RB1/CUL4A/USP47/SPDL1/HINFP/CDC73/TTI2/DCUN1D3/CDK5RAP2/TMEM14B	39																												R-HSA-5693607	Processing of DNA double-strand break ends	14/310	97/10955	5.30928e-07	1.72453e-05	1.36613e-05	EXO1/H4C8/BLM/CLSPN/H2BC14/H4C9/BRCA1/H4C2/H4C5/BRIP1/RBBP8/TIMELESS/BRCC3/NBN	14
GO:0006302	double-strand break repair	31/626	292/13641	1.20418e-05	0.0021185	0.00204485	CDC45/MCM4/BLM/GEN1/MCM3/BRCA1/FUS/TRIP13/GINS2/POLQ/RAD51/XRCC2/MCM2/BRIP1/RBBP8/FOXM1/TIMELESS/BRCC3/SAMHD1/MCM8/SMARCAD1/FEN1/PRKDC/NBN/XRCC5/DDX1/NSMCE4A/ZMYND8/SPIDR/SETX/KDM1A	31																												R-HSA-176187	Activation of ATR in response to replication stress	9/310	37/10955	6.41398e-07	2.00895e-05	1.59144e-05	MCM10/CDC45/MCM4/CLSPN/ORC1/MCM3/CDC25A/MCM2/MCM8	9
GO:1901563	response to camptothecin	4/626	5/13641	2.11719e-05	0.00325915	0.00314584	BLM/RAD51/PRKAA1/SPIDR	4																												R-HSA-69205	G1/S-Specific Transcription	8/310	28/10955	7.1269e-07	2.15527e-05	1.70735e-05	DHFR/RRM2/CDC45/PCNA/ORC1/TYMS/FBXO5/RBBP4	8
GO:1902292	cell cycle DNA replication initiation	4/626	5/13641	2.11719e-05	0.00325915	0.00314584	MCM4/MCM3/MCM2/GINS3	4																												R-HSA-68882	Mitotic Anaphase	22/310	236/10955	8.94573e-07	2.61513e-05	2.07164e-05	SPC25/LMNB1/ZWINT/CENPF/KNL1/CENPP/CENPU/STAG1/PSMC3/CHMP3/SGO1/CENPO/BUB1B/PMF1-BGLAP/SKA2/TMPO/ERCC6L/PSMC5/PSMA4/SPDL1/KPNB1/PSMD1	22
GO:1902315	nuclear cell cycle DNA replication initiation	4/626	5/13641	2.11719e-05	0.00325915	0.00314584	MCM4/MCM3/MCM2/GINS3	4																												R-HSA-68877	Mitotic Prometaphase	20/310	204/10955	1.29219e-06	3.65564e-05	2.8959e-05	SPC25/ZWINT/SMC2/CENPF/KNL1/CENPP/CENPU/STAG1/NCAPG/NCAPH/SGO1/CENPO/SMC4/BUB1B/PMF1-BGLAP/SKA2/ERCC6L/NEDD1/SPDL1/CDK5RAP2	20
GO:1902975	mitotic DNA replication initiation	4/626	5/13641	2.11719e-05	0.00325915	0.00314584	MCM4/MCM3/MCM2/GINS3	4																												R-HSA-69473	G2/M DNA damage checkpoint	13/310	94/10955	2.22913e-06	6.10921e-05	4.83956e-05	EXO1/H4C8/BLM/H2BC14/H4C9/BRCA1/H4C2/H4C5/BRIP1/RBBP8/BRCC3/WEE1/NBN	13
GO:0048285	organelle fission	40/626	435/13641	2.2223e-05	0.00331729	0.00320196	SPC25/MND1/ZWINT/SMC2/GEN1/CENPF/MKI67/KIF4A/TRIP13/STAG1/RAD51/NCAPG/KIF11/CHMP3/NCAPH/NUSAP1/BRIP1/SGO1/SMC4/CCDC8/PRC1/BUB1B/CUL7/WASHC5/FBXO5/BTBD18/ACOT8/KNSTRN/NCAPG2/DAPK3/DIS3L2/RB1/UBXN2B/BAZ1B/SPDL1/KPNB1/VPS35/AGO4/RANBP1/CDK5RAP2	40																												R-HSA-68867	Assembly of the pre-replicative complex	16/310	142/10955	2.48911e-06	6.61499e-05	5.24022e-05	H3C2/H4C8/MCM4/H2BC14/H4C9/ORC1/MCM3/H4C2/H4C5/PSMC3/MCM2/MCM8/PSMC5/PSMA4/KPNB1/PSMD1	16
GO:0006270	DNA replication initiation	9/626	36/13641	2.63177e-05	0.00381297	0.0036804	MCM10/CDC45/MCM4/ORC1/MCM3/MCM2/GINS3/PRIM1/NBN	9																												R-HSA-141424	Amplification of signal from the kinetochores	13/310	96/10955	2.83916e-06	7.11411e-05	5.63562e-05	SPC25/ZWINT/CENPF/KNL1/CENPP/CENPU/SGO1/CENPO/BUB1B/PMF1-BGLAP/SKA2/ERCC6L/SPDL1	13
GO:0000086	G2/M transition of mitotic cell cycle	18/626	131/13641	2.95817e-05	0.00416342	0.00401867	BLM/CLSPN/ORC1/CENPF/BRCA1/DTL/MELK/CDC25A/CDK14/RBBP8/FOXM1/BRCC3/WEE1/FBXO5/RRM1/NBN/USP47/KHDRBS1	18																												R-HSA-141444	Amplification of signal from unattached kinetochores via a MAD2 inhibitory signal	13/310	96/10955	2.83916e-06	7.11411e-05	5.63562e-05	SPC25/ZWINT/CENPF/KNL1/CENPP/CENPU/SGO1/CENPO/BUB1B/PMF1-BGLAP/SKA2/ERCC6L/SPDL1	13
GO:0098813	nuclear chromosome segregation	31/626	307/13641	3.22969e-05	0.00438594	0.00423345	SPC25/MND1/ZWINT/SMC2/GEN1/CENPF/KNL1/KIF4A/TRIP13/STAG1/NCAPG/KIF11/CHMP3/NCAPH/NUSAP1/BRIP1/SGO1/SMC4/PRC1/BUB1B/WASHC5/FBXO5/KNSTRN/NCAPG2/DIS3L2/RB1/BAZ1B/SPDL1/KPNB1/AGO4/CDK5RAP2	31																												R-HSA-912446	Meiotic recombination	12/310	85/10955	4.40997e-06	0.000107432	8.51047e-05	H3C2/H4C8/MND1/BLM/H2BC14/H4C9/BRCA1/H4C2/H4C5/RAD51/RBBP8/NBN	12
GO:0090329	regulation of DNA-templated DNA replication	11/626	55/13641	3.29435e-05	0.00438594	0.00423345	MCM4/BLM/PCNA/GINS1/MCM3/GINS2/MCM2/GINS3/TIMELESS/FBXO5/NBN	11																												R-HSA-1500620	Meiosis	14/310	117/10955	5.24695e-06	0.000124367	9.85202e-05	H3C2/H4C8/MND1/BLM/H2BC14/H4C9/LMNB1/BRCA1/H4C2/H4C5/STAG1/RAD51/RBBP8/NBN	14
GO:0044839	cell cycle G2/M phase transition	19/626	146/13641	3.87744e-05	0.00502639	0.00485164	BLM/CLSPN/ORC1/CENPF/BRCA1/DTL/MELK/CDC25A/CDK14/RBBP8/FOXM1/BRCC3/WEE1/FBXO5/DYRK3/RRM1/NBN/USP47/KHDRBS1	19																												R-HSA-606279	Deposition of new CENPA-containing nucleosomes at the centromere	11/310	73/10955	5.80946e-06	0.000130638	0.000103488	H4C8/H2BC14/H4C9/H4C2/KNL1/H4C5/CENPP/CENPU/CENPW/CENPO/RBBP4	11
GO:0000819	sister chromatid segregation	26/626	243/13641	5.26812e-05	0.00665404	0.0064227	SPC25/ZWINT/SMC2/GEN1/CENPF/KIF4A/TRIP13/STAG1/NCAPG/KIF11/CHMP3/NCAPH/NUSAP1/SGO1/SMC4/PRC1/BUB1B/FBXO5/KNSTRN/NCAPG2/DIS3L2/RB1/BAZ1B/SPDL1/KPNB1/CDK5RAP2	26																												R-HSA-774815	Nucleosome assembly	11/310	73/10955	5.80946e-06	0.000130638	0.000103488	H4C8/H2BC14/H4C9/H4C2/KNL1/H4C5/CENPP/CENPU/CENPW/CENPO/RBBP4	11
GO:1901990	regulation of mitotic cell cycle phase transition	31/626	317/13641	5.9545e-05	0.00733296	0.00707802	SPC25/RRM2/BLM/CLSPN/ORC1/ZWINT/GEN1/CENPF/BRCA1/DTL/TRIP13/CDC25A/RDX/RBBP8/BUB1B/BRCC3/WEE1/FBXO5/RRM1/CPSF3/PRKDC/APPL2/NBN/RB1/CUL4A/USP47/SPDL1/CDC73/DCUN1D3/CDK5RAP2/TMEM14B	31																												R-HSA-9645723	Diseases of programmed cell death	13/310	104/10955	7.02404e-06	0.000154002	0.000121996	H3C2/H4C8/H2BC14/H4C9/LMNB1/H4C2/H4C5/CDC25A/DNMT1/C1QBP/GSDME/PRIM1/RBBP4	13
GO:0045786	negative regulation of cell cycle	33/626	348/13641	6.3719e-05	0.00765561	0.00738944	SPC25/CDC45/BLM/CLSPN/ORC1/ZWINT/GEN1/CENPF/BRCA1/DTL/TRIP13/RAD51/BRIP1/RBBP8/BUB1B/TIMELESS/BRCC3/WEE1/HEXIM1/FBXO5/RBM14/PRKDC/NBN/RB1/CUL4A/USP47/BAZ1B/SPDL1/HINFP/CDC73/TTI2/DCUN1D3/CDK5RAP2	33																												R-HSA-2467813	Separation of Sister Chromatids	18/310	191/10955	7.71205e-06	0.000164963	0.000130679	SPC25/ZWINT/CENPF/KNL1/CENPP/CENPU/STAG1/PSMC3/SGO1/CENPO/BUB1B/PMF1-BGLAP/SKA2/ERCC6L/PSMC5/PSMA4/SPDL1/PSMD1	18
GO:0090068	positive regulation of cell cycle process	24/626	220/13641	7.45635e-05	0.00874524	0.00844119	PLCG2/RRM2/SMC2/GEN1/DTL/PPP1R35/CDC25A/NCAPG/CHMP3/NCAPH/NUSAP1/RDX/SMC4/FBXO5/DYRK3/FEN1/RRM1/CPSF3/NCAPG2/RB1/UBXN2B/CUL4A/CDC73/RANBP1	24																												R-HSA-73886	Chromosome Maintenance	15/310	140/10955	9.58106e-06	0.000200062	0.000158484	H4C8/BLM/PCNA/H2BC14/H4C9/H4C2/KNL1/H4C5/CENPP/CENPU/CENPW/CENPO/PRIM1/FEN1/RBBP4	15
GO:0051306	mitotic sister chromatid separation	11/626	60/13641	7.66013e-05	0.00877531	0.00847021	SPC25/ZWINT/GEN1/CENPF/TRIP13/BUB1B/FBXO5/DIS3L2/RB1/SPDL1/CDK5RAP2	11																												R-HSA-2500257	Resolution of Sister Chromatid Cohesion	14/310	126/10955	1.25078e-05	0.000255102	0.000202085	SPC25/ZWINT/CENPF/KNL1/CENPP/CENPU/STAG1/SGO1/CENPO/BUB1B/PMF1-BGLAP/SKA2/ERCC6L/SPDL1	14
GO:0007088	regulation of mitotic nuclear division	15/626	106/13641	9.56426e-05	0.0107076	0.0103353	SPC25/ZWINT/GEN1/CENPF/MKI67/TRIP13/NUSAP1/CCDC8/BUB1B/CUL7/FBXO5/DAPK3/RB1/SPDL1/CDK5RAP2	15																												R-HSA-5693616	Presynaptic phase of homologous DNA pairing and strand exchange	8/310	40/10955	1.3116e-05	0.000261426	0.000207095	EXO1/BLM/BRCA1/RAD51/XRCC2/BRIP1/RBBP8/NBN	8
GO:0000727	double-strand break repair via break-induced replication	5/626	12/13641	0.000121199	0.013092	0.0126368	CDC45/MCM4/MCM3/GINS2/MCM2	5																												R-HSA-9675136	Diseases of DNA Double-Strand Break Repair	8/310	41/10955	1.58993e-05	0.000303124	0.000240127	EXO1/BLM/BRCA1/RAD51/XRCC2/BRIP1/RBBP8/NBN	8
GO:0045930	negative regulation of mitotic cell cycle	23/626	213/13641	0.000122255	0.013092	0.0126368	SPC25/BLM/CLSPN/ORC1/ZWINT/GEN1/CENPF/BRCA1/DTL/TRIP13/RBBP8/BUB1B/BRCC3/WEE1/FBXO5/PRKDC/NBN/RB1/USP47/SPDL1/CDC73/DCUN1D3/CDK5RAP2	23																												R-HSA-9701190	Defective homologous recombination repair (HRR) due to BRCA2 loss of function	8/310	41/10955	1.58993e-05	0.000303124	0.000240127	EXO1/BLM/BRCA1/RAD51/XRCC2/BRIP1/RBBP8/NBN	8
GO:0007076	mitotic chromosome condensation	6/626	19/13641	0.000148097	0.0155219	0.0149822	SMC2/NCAPG/NCAPH/NUSAP1/SMC4/BAZ1B	6																												R-HSA-69618	Mitotic Spindle Checkpoint	13/310	113/10955	1.75473e-05	0.000324229	0.000256846	SPC25/ZWINT/CENPF/KNL1/CENPP/CENPU/SGO1/CENPO/BUB1B/PMF1-BGLAP/SKA2/ERCC6L/SPDL1	13
GO:0007346	regulation of mitotic cell cycle	39/626	459/13641	0.00015542	0.0159499	0.0153954	PTCH1/SPC25/RRM2/BLM/CLSPN/ORC1/ZWINT/GEN1/CENPF/BRCA1/DTL/MKI67/TRIP13/PIM2/CDC25A/NUSAP1/RDX/RBBP8/CCDC8/BUB1B/CUL7/BRCC3/WEE1/FBXO5/RRM1/CPSF3/DAPK3/PRKDC/APPL2/NBN/RB1/CUL4A/USP47/SPDL1/CDC73/DCUN1D3/CDK5RAP2/USP22/TMEM14B	39																												R-HSA-195258	RHO GTPase Effectors	24/310	326/10955	1.77457e-05	0.000324229	0.000256846	H3C2/H4C8/SPC25/H2BC14/H4C9/ZWINT/CENPF/H4C2/KNL1/H4C5/CENPP/CENPU/SGO1/CENPO/PRC1/BUB1B/PMF1-BGLAP/SKA2/ERCC6L/PFN2/SPDL1/KTN1/CTTN/KDM1A	24
GO:0009314	response to radiation	35/626	397/13641	0.000165834	0.0166714	0.0160918	SLC1A3/RGS14/BLM/PCNA/RGS9BP/BRCA1/SLC7A11/DTL/PER1/REEP6/RAD51/CDC25A/XRCC2/MAPK13/VCAM1/NDRG4/BRCC3/HIF1A/GRK4/CRY2/FEN1/PRKAA1/COP1/PRKDC/HMGN1/CUL4A/RELA/GNAQ/USP47/ZBTB1/XRCC5/UVSSA/DCUN1D3/SPIDR/KDM1A	35																												R-HSA-5693571	Nonhomologous End-Joining (NHEJ)	10/310	68/10955	1.93273e-05	0.000345919	0.000274028	H4C8/H2BC14/H4C9/BRCA1/H4C2/H4C5/BRCC3/PRKDC/NBN/XRCC5	10
GO:0031297	replication fork processing	9/626	45/13641	0.000171207	0.0168125	0.016228	BLM/PCNA/GEN1/BRCA1/RAD51/RBBP8/SAMHD1/FAM111A/NBN	9																												R-HSA-5693579	Homologous DNA Pairing and Strand Exchange	8/310	43/10955	2.29706e-05	0.000402904	0.00031917	EXO1/BLM/BRCA1/RAD51/XRCC2/BRIP1/RBBP8/NBN	8
GO:0007093	mitotic cell cycle checkpoint signaling	17/626	137/13641	0.000176724	0.0168125	0.016228	SPC25/BLM/CLSPN/ORC1/ZWINT/GEN1/CENPF/BRCA1/DTL/TRIP13/RBBP8/BUB1B/BRCC3/PRKDC/NBN/SPDL1/CDK5RAP2	17																												R-HSA-2990846	SUMOylation	17/310	188/10955	2.3734e-05	0.000408131	0.000323311	H4C8/MITF/BLM/PCNA/H4C9/BRCA1/H4C2/H4C5/STAG1/SAE1/SATB1/DNMT1/CBX5/HDAC2/NSMCE4A/HIPK2/TOP1	17
GO:0033044	regulation of chromosome organization	25/626	247/13641	0.000177477	0.0168125	0.016228	SPC25/ZWINT/SMC2/GEN1/CENPF/HNRNPD/TRIP13/NCAPG/MCM2/NCAPH/SMC4/BUB1B/DNMT1/HNRNPA2B1/FBXO5/FEN1/NCAPG2/NBN/RB1/BAZ1B/XRCC5/SPDL1/NSMCE4A/PPHLN1/CDK5RAP2	25																												R-HSA-9648025	EML4 and NUDC in mitotic spindle formation	13/310	117/10955	2.55654e-05	0.00043117	0.000341562	SPC25/ZWINT/CENPF/KNL1/CENPP/CENPU/SGO1/CENPO/BUB1B/PMF1-BGLAP/SKA2/ERCC6L/SPDL1	13
GO:0051983	regulation of chromosome segregation	16/626	125/13641	0.00018924	0.0175886	0.0169771	SPC25/ZWINT/SMC2/GEN1/CENPF/MKI67/TRIP13/NCAPG/NCAPH/SMC4/BUB1B/FBXO5/NCAPG2/RB1/SPDL1/CDK5RAP2	16																												R-HSA-68949	Orc1 removal from chromatin	10/310	71/10955	2.84756e-05	0.000471191	0.000373265	MCM4/ORC1/MCM3/PSMC3/MCM2/MCM8/PSMC5/PSMA4/CUL1/PSMD1	10
GO:0065004	protein-DNA complex assembly	22/626	207/13641	0.000214355	0.0195539	0.0188741	H3C2/H4C8/CDC45/H2BC14/H4C9/CENPF/H4C2/H4C5/NASP/CENPP/CHAF1B/RAD51/MCM2/CENPW/HELLS/CENPO/RB1/TAF8/RBBP4/NAP1L4/NAA60/MED4	22																												R-HSA-9710421	Defective pyroptosis	10/310	72/10955	3.22523e-05	0.000523802	0.000414942	H3C2/H4C8/H2BC14/H4C9/H4C2/H4C5/DNMT1/GSDME/PRIM1/RBBP4	10
GO:0010965	regulation of mitotic sister chromatid separation	10/626	57/13641	0.000236007	0.0202523	0.0195482	SPC25/ZWINT/GEN1/CENPF/TRIP13/BUB1B/FBXO5/RB1/SPDL1/CDK5RAP2	10																												R-HSA-2299718	Condensation of Prophase Chromosomes	10/310	73/10955	3.64496e-05	0.000581206	0.000460416	H3C2/H4C8/H2BC14/H4C9/SMC2/H4C2/H4C5/SMC4/NCAPG2/RB1	10
GO:0033046	negative regulation of sister chromatid segregation	9/626	47/13641	0.000242567	0.0202523	0.0195482	SPC25/ZWINT/GEN1/CENPF/TRIP13/BUB1B/FBXO5/SPDL1/CDK5RAP2	9																												R-HSA-5663220	RHO GTPases Activate Formins	14/310	140/10955	4.14e-05	0.000648354	0.000513609	SPC25/ZWINT/CENPF/KNL1/CENPP/CENPU/SGO1/CENPO/BUB1B/PMF1-BGLAP/SKA2/ERCC6L/PFN2/SPDL1	14
GO:0033048	negative regulation of mitotic sister chromatid segregation	9/626	47/13641	0.000242567	0.0202523	0.0195482	SPC25/ZWINT/GEN1/CENPF/TRIP13/BUB1B/FBXO5/SPDL1/CDK5RAP2	9																												R-HSA-9709570	Impaired BRCA2 binding to RAD51	7/310	35/10955	4.61687e-05	0.000710349	0.00056272	EXO1/BLM/BRCA1/RAD51/BRIP1/RBBP8/NBN	7
GO:0045841	negative regulation of mitotic metaphase/anaphase transition	9/626	47/13641	0.000242567	0.0202523	0.0195482	SPC25/ZWINT/GEN1/CENPF/TRIP13/BUB1B/FBXO5/SPDL1/CDK5RAP2	9																												R-HSA-1474165	Reproduction	14/310	142/10955	4.84668e-05	0.000732852	0.000580546	H3C2/H4C8/MND1/BLM/H2BC14/H4C9/LMNB1/BRCA1/H4C2/H4C5/STAG1/RAD51/RBBP8/NBN	14
GO:2000816	negative regulation of mitotic sister chromatid separation	9/626	47/13641	0.000242567	0.0202523	0.0195482	SPC25/ZWINT/GEN1/CENPF/TRIP13/BUB1B/FBXO5/SPDL1/CDK5RAP2	9																												R-HSA-3108232	SUMO E3 ligases SUMOylate target proteins	16/310	182/10955	5.80185e-05	0.000862411	0.00068318	H4C8/MITF/BLM/PCNA/H4C9/BRCA1/H4C2/H4C5/STAG1/SATB1/DNMT1/CBX5/HDAC2/NSMCE4A/HIPK2/TOP1	16
GO:0110025	DNA strand resection involved in replication fork processing	4/626	8/13641	0.000265221	0.0212265	0.0204885	BRCA1/RBBP8/SAMHD1/NBN	4																												R-HSA-156711	Polo-like kinase mediated events	5/310	16/10955	5.93609e-05	0.000867659	0.000687337	CENPF/CDC25A/FOXM1/WEE1/RBBP4	5
GO:1903332	regulation of protein folding	4/626	8/13641	0.000265221	0.0212265	0.0204885	POFUT2/DNAJB2/PDCL3/PDCD5	4																												R-HSA-5685938	HDR through Single Strand Annealing (SSA)	7/310	37/10955	6.7336e-05	0.000968093	0.000766898	EXO1/BLM/BRCA1/RAD51/BRIP1/RBBP8/NBN	7
GO:0034508	centromere complex assembly	7/626	29/13641	0.000267163	0.0212265	0.0204885	CENPF/NASP/CENPP/CENPW/HELLS/CENPO/RB1	7																												R-HSA-9675135	Diseases of DNA repair	8/310	51/10955	8.28645e-05	0.00117213	0.000928533	EXO1/BLM/BRCA1/RAD51/XRCC2/BRIP1/RBBP8/NBN	8
GO:0051985	negative regulation of chromosome segregation	9/626	48/13641	0.000286577	0.0217181	0.020963	SPC25/ZWINT/GEN1/CENPF/TRIP13/BUB1B/FBXO5/SPDL1/CDK5RAP2	9																												R-HSA-3214841	PKMTs methylate histone lysines	9/310	70/10955	0.000147729	0.00205648	0.00162909	H3C2/H4C8/H4C9/SMYD2/H4C2/H4C5/ASH2L/NFKB1/RBBP4	9
GO:1902100	negative regulation of metaphase/anaphase transition of cell cycle	9/626	48/13641	0.000286577	0.0217181	0.020963	SPC25/ZWINT/GEN1/CENPF/TRIP13/BUB1B/FBXO5/SPDL1/CDK5RAP2	9																												R-HSA-2514853	Condensation of Prometaphase Chromosomes	4/310	11/10955	0.000177324	0.0024003	0.00190145	SMC2/NCAPG/NCAPH/SMC4	4
GO:1905819	negative regulation of chromosome separation	9/626	48/13641	0.000286577	0.0217181	0.020963	SPC25/ZWINT/GEN1/CENPF/TRIP13/BUB1B/FBXO5/SPDL1/CDK5RAP2	9																												R-HSA-68875	Mitotic Prophase	13/310	141/10955	0.000177901	0.0024003	0.00190145	H3C2/H4C8/H2BC14/H4C9/LMNB1/SMC2/H4C2/H4C5/SMC4/TMPO/RAB2A/NCAPG2/RB1	13
GO:0071824	protein-DNA complex subunit organization	23/626	226/13641	0.000293959	0.0219173	0.0211553	H3C2/H4C8/CDC45/H2BC14/H4C9/CENPF/H4C2/H4C5/NASP/CENPP/CHAF1B/RAD51/MCM2/CENPW/HELLS/CENPO/RB1/TAF8/RBBP4/NAP1L4/NAA60/MED4/MCM3AP	23																												R-HSA-5685939	HDR through MMEJ (alt-NHEJ)	4/310	12/10955	0.000260077	0.00344769	0.00273117	POLQ/RBBP8/FEN1/NBN	4
GO:0006338	chromatin remodeling	32/626	362/13641	0.000298103	0.0219173	0.0211553	H3C2/H4C8/H2BC14/H4C9/LMNB1/H4C2/H4C5/NASP/CENPP/CHAF1B/MCM2/CENPW/SATB1/HELLS/MTHFR/ASH2L/DNMT1/SMARCAD1/ERCC6L/RB1/RBBP4/WBP2/NAP1L4/HDAC2/ZBTB1/NAA60/BAZ1B/EZH1/TOP1/PPHLN1/MCM3AP/KDM1A	32																												R-HSA-69052	Switching of origins to a post-replicative state	10/310	92/10955	0.000263392	0.00344769	0.00273117	MCM4/ORC1/MCM3/PSMC3/MCM2/MCM8/PSMC5/PSMA4/CUL1/PSMD1	10
GO:0090305	nucleic acid phosphodiester bond hydrolysis	22/626	216/13641	0.000390669	0.0283005	0.0273166	REXO1L1P/EXO1/GEN1/RBBP8/SAMHD1/ERI2/TUT1/NOB1/FEN1/ERN1/POP4/CPSF3/EXOSC3/XRN2/DIS3L2/EXOSC2/POLE/DDX1/AGO4/TSNAX/TSN/CPSF6	22																												R-HSA-8939236	RUNX1 regulates transcription of genes involved in differentiation of HSCs	12/310	129/10955	0.000289083	0.00372832	0.00295348	H3C2/H4C8/MYB/H2BC14/H4C9/H4C2/H4C5/PSMC3/TCF12/PSMC5/PSMA4/PSMD1	12
GO:0006271	DNA strand elongation involved in DNA replication	5/626	15/13641	0.000409611	0.0289471	0.0279407	MCM4/PCNA/GINS1/MCM3/POLE	5																												R-HSA-5693565	Recruitment and ATM-mediated phosphorylation of repair and signaling proteins at DNA double strand breaks	9/310	77/10955	0.000308233	0.00391769	0.00310349	H4C8/H2BC14/H4C9/BRCA1/H4C2/H4C5/BRCC3/NBN/BAZ1B	9
GO:1902749	regulation of cell cycle G2/M phase transition	14/626	108/13641	0.000411347	0.0289471	0.0279407	BLM/CLSPN/ORC1/CENPF/BRCA1/DTL/CDC25A/RBBP8/BRCC3/FBXO5/DYRK3/RRM1/NBN/USP47	14																												R-HSA-5693606	DNA Double Strand Break Response	9/310	78/10955	0.000339939	0.00425895	0.00337383	H4C8/H2BC14/H4C9/BRCA1/H4C2/H4C5/BRCC3/NBN/BAZ1B	9
GO:0070192	chromosome organization involved in meiotic cell cycle	9/626	51/13641	0.000459872	0.031906	0.0307967	MND1/SMC2/TRIP13/RAD51/NCAPH/BRIP1/SMC4/BUB1B/AGO4	9																												R-HSA-8953750	Transcriptional Regulation by E2F6	6/310	35/10955	0.000397096	0.00490497	0.00388559	RRM2/BRCA1/RAD51/RBBP8/CBX5/RBBP4	6
GO:0071459	protein localization to chromosome, centromeric region	8/626	41/13641	0.000468595	0.0319442	0.0308336	H4C8/H4C9/H4C2/KNL1/H4C5/BUB1B/RB1/SPDL1	8
GO:0010389	regulation of G2/M transition of mitotic cell cycle	13/626	97/13641	0.000473391	0.0319442	0.0308336	BLM/CLSPN/ORC1/CENPF/BRCA1/DTL/CDC25A/RBBP8/BRCC3/FBXO5/RRM1/NBN/USP47	13
GO:0034502	protein localization to chromosome	14/626	110/13641	0.000497165	0.0330951	0.0319444	H4C8/H4C9/H4C2/KNL1/H4C5/BUB1B/MCM8/RB1/WBP2/XRCC5/SPDL1/ZMYND8/PPHLN1/SPIDR	14
GO:0033047	regulation of mitotic sister chromatid segregation	9/626	52/13641	0.000533876	0.035065	0.0338459	SPC25/ZWINT/GEN1/CENPF/TRIP13/BUB1B/FBXO5/SPDL1/CDK5RAP2	9
GO:0045653	negative regulation of megakaryocyte differentiation	5/626	16/13641	0.000573437	0.0369932	0.035707	H4C8/MYB/H4C9/H4C2/H4C5	5
GO:0044843	cell cycle G1/S phase transition	23/626	237/13641	0.000578253	0.0369932	0.035707	PLCG2/E2F2/RRM2/PIM2/CDC25A/CDK14/RDX/RBBP8/MAP3K11/WEE1/RRM1/CPSF3/PRKDC/APPL2/RB1/CUL4A/POLE/HINFP/CUL1/CDC73/DCUN1D3/KHDRBS1/TMEM14B	23
GO:0090501	RNA phosphodiester bond hydrolysis	16/626	138/13641	0.000586143	0.0370172	0.0357302	EXO1/SAMHD1/ERI2/TUT1/NOB1/FEN1/ERN1/POP4/CPSF3/EXOSC3/XRN2/DIS3L2/EXOSC2/AGO4/TSNAX/CPSF6	16
GO:0051783	regulation of nuclear division	15/626	125/13641	0.000598998	0.0373502	0.0360516	SPC25/ZWINT/GEN1/CENPF/MKI67/TRIP13/NUSAP1/CCDC8/BUB1B/CUL7/FBXO5/DAPK3/RB1/SPDL1/CDK5RAP2	15
GO:0045787	positive regulation of cell cycle	27/626	300/13641	0.000657541	0.0404881	0.0390804	PLCG2/RRM2/SMC2/GEN1/DTL/PPP1R35/FGFR2/CDC25A/NCAPG/CHMP3/NCAPH/NUSAP1/RDX/SMC4/FBXO5/DYRK3/FEN1/RRM1/CPSF3/NCAPG2/RB1/UBXN2B/CUL4A/SPDYE3/CDC73/RANBP1/USP22	27
GO:0006868	glutamine transport	4/626	10/13641	0.000739046	0.0449449	0.0433823	LEP/SLC38A7/SLC38A1/SLC38A9	4
GO:0045839	negative regulation of mitotic nuclear division	9/626	55/13641	0.000816419	0.0490449	0.0473397	SPC25/ZWINT/GEN1/CENPF/TRIP13/BUB1B/FBXO5/SPDL1/CDK5RAP2	9
