# Supplementary material for: “SHANK3 deficiency alters early progenitor dynamics and reveals shared pathways with neurodegeneration”
Source: Mol Psychiatry. 2026 Jan 31;31(6):3033–48. doi: 10.1038/s41380-025-03433-y (PMC13190290; doi:10.1038/s41380-025-03433-y)
Supplement: Supplementary file 6 — Table S6. WGCNA summary. kME table modules. [file 41380_2025_3433_MOESM6_ESM.xlsx]

## Sheet: kME_Table
Table S6. WGCNA summary. kME table modules.
Symbol	moduleColor	moduleLabel	kME_M1	pvalBH_M1	kME_M2	pvalBH_M2	kME_M3	pvalBH_M3	kME_M4	pvalBH_M4	kME_M5	pvalBH_M5	kME_M6	pvalBH_M6	kME_M7	pvalBH_M7	kME_M8	pvalBH_M8	kME_M9	pvalBH_M9	kME_M10	pvalBH_M10	kME_M11	pvalBH_M11	kME_M12	pvalBH_M12	kME_M13	pvalBH_M13	kME_M14	pvalBH_M14	kME_M15	pvalBH_M15	kME_M16	pvalBH_M16	kME_M17	pvalBH_M17	kME_M18	pvalBH_M18	kME_M19	pvalBH_M19	kME_M20	pvalBH_M20	kME_M21	pvalBH_M21	kME_M22	pvalBH_M22	kME_M23	pvalBH_M23	kME_M24
TSPAN6	grey	M0	-0.2374	0.364064	-0.103502	0.685417	0.405715	0.0676187	-0.116547	0.663452	0.305054	0.204285	-0.497847	0.0224145	0.0332812	0.915688	0.234114	0.39353	0.488752	0.0340596	0.112939	0.695091	-0.352286	0.133732	0.222149	0.458065	-0.0612023	0.837909	-0.363558	0.171384	-0.0890712	0.756598	-0.222515	0.452527	0.00759321	0.982034	0.059187	0.865579	0.109692	0.759201	0.204849	0.472971	-0.468161	0.0630531	-0.0315915	0.91437	0.283296	0.29698	0.515179
DPM1	purple	M18	-0.639299	0.00155152	-0.0391673	0.885826	-0.146448	0.567673	-0.169528	0.506275	0.519039	0.0156097	0.229871	0.363993	-0.719372	0.000237074	0.203077	0.473477	0.453343	0.0538323	-0.266517	0.294312	0.182138	0.486853	0.134066	0.684255	0.49632	0.0256301	0.870028	3.37783e-07	0.611276	0.00351026	-0.386386	0.139524	-0.37982	0.106226	0.918671	2.88728e-09	-0.220473	0.490857	-0.70113	0.000619361	0.557073	0.0194141	0.0334067	0.909582	-0.650263	0.00230742	0.187855
SCYL3	blue	M10	0.0148907	0.964129	-0.539019	0.00897704	0.67279	0.000501479	0.576787	0.00500297	0.148191	0.583028	-0.733523	0.000105863	0.65429	0.00140796	-0.378741	0.125056	-0.32118	0.206219	0.689991	0.000531846	-0.626289	0.00211407	-0.0159217	0.967639	-0.602515	0.00411825	-0.801102	1.98671e-05	-0.896149	7.15915e-08	0.239231	0.412266	0.674456	0.000908506	-0.43881	0.0677427	-0.0349946	0.930155	0.310618	0.240582	-0.790084	6.72738e-05	0.341005	0.152328	0.66839	0.00153254	-0.296297
BRCA1	lightgreen	M3	-0.570908	0.00692891	-0.765997	2.19525e-05	0.966235	2.5466e-13	0.498499	0.0197167	0.805953	4.70264e-06	-0.85402	4.56536e-07	0.359957	0.133096	-0.0447644	0.895506	-0.0798604	0.799345	0.408598	0.0809274	-0.803056	7.18408e-06	0.495537	0.0431248	-0.602932	0.00408086	-0.312145	0.258391	-0.430201	0.0602941	-0.146606	0.64539	0.448999	0.0484637	0.310787	0.242954	-0.00139057	0.996743	-0.0637752	0.852452	-0.559814	0.0186251	0.568921	0.0076751	0.322376	0.221884	0.138843
CFH	grey60	M24	0.112373	0.705298	0.501195	0.0170315	-0.244536	0.310671	-0.618779	0.00206581	-0.128374	0.641671	0.240693	0.338318	-0.242432	0.34653	0.480141	0.0373688	0.397692	0.101361	-0.521162	0.018588	0.158995	0.550721	0.169196	0.591345	0.212221	0.417103	0.121935	0.712959	0.521977	0.0172099	-0.00499815	0.989936	-0.366874	0.121059	0.0270099	0.942213	0.567241	0.0270303	0.243118	0.378918	0.329317	0.227467	-0.24376	0.330601	-0.0532711	0.876851	0.800373
FUCA2	grey	M0	-0.273858	0.279835	0.318781	0.160289	0.0231827	0.936517	-0.429485	0.0514191	0.137573	0.613979	-0.336191	0.156523	-0.421824	0.069483	0.284095	0.281879	0.814503	7.2224e-06	0.123007	0.665258	-0.0417653	0.890746	-0.0726447	0.841705	0.446114	0.0507123	-0.223615	0.451489	0.00431987	0.988795	-0.0809462	0.818305	-0.0899759	0.757454	0.0895817	0.790605	0.280603	0.358077	0.162952	0.58362	-0.0936239	0.783443	-0.410659	0.074962	0.241836	0.39144	0.355575
GCLC	darkturquoise	M8	-0.459471	0.0425517	0.25531	0.275225	0.143038	0.577267	-0.538083	0.0102035	0.512465	0.0173565	-0.260672	0.29366	-0.467692	0.0395031	0.689848	0.000512891	0.679489	0.00091014	-0.397403	0.0915726	-0.118419	0.668986	0.560517	0.0168405	0.257824	0.308353	0.194247	0.524627	0.513554	0.0195367	-0.219515	0.459611	-0.274355	0.271023	0.557048	0.011981	0.424331	0.130938	0.0385524	0.915618	0.195415	0.520028	-0.160066	0.545518	-0.0250992	0.943022	0.549671
STPG1	green	M13	-0.286457	0.253983	0.266426	0.251878	-0.37021	0.101299	-0.343631	0.134998	-0.0223174	0.944268	0.134149	0.621767	-0.684709	0.000647571	0.152943	0.605525	0.637306	0.00252094	-0.0491319	0.873008	0.351211	0.13498	-0.20174	0.507632	0.697666	0.000422838	0.29788	0.285845	0.229985	0.368832	-0.273427	0.335845	-0.312804	0.198962	0.279587	0.307555	-0.190628	0.562928	-0.327649	0.210284	0.153662	0.625619	-0.416369	0.0702325	-0.349273	0.176275	0.0591094
NIPAL3	green	M13	0.211522	0.427974	0.293876	0.200148	-0.586207	0.00386084	-0.00689344	0.981424	-0.503841	0.0198914	0.413415	0.0694306	-0.310884	0.206434	-0.438042	0.0649447	0.132314	0.655367	0.271599	0.283388	0.508056	0.0191141	-0.793101	3.18218e-05	0.596029	0.00470452	0.132409	0.685574	-0.139122	0.612223	0.100176	0.770192	-0.0404239	0.896891	-0.223644	0.437091	-0.384146	0.179729	-0.197656	0.490681	0.184288	0.549017	-0.334568	0.16137	-0.178398	0.549138	-0.360674
LAS1L	midnightblue	M22	-0.0918598	0.76338	-0.361093	0.105577	0.20358	0.410028	0.382141	0.0902304	0.431726	0.054671	0.0148232	0.962841	0.249655	0.330245	-0.235423	0.390619	-0.257955	0.331618	0.0490091	0.873453	-0.441187	0.0493602	0.0579717	0.877224	-0.354573	0.139233	0.330351	0.22479	-0.0134683	0.965445	0.351764	0.189627	0.419862	0.0684483	0.367018	0.14993	0.0735157	0.845449	-0.193294	0.502258	0.349675	0.193934	0.766485	4.82595e-05	0.074007	0.823766	0.0778203
ENPP4	brown	M11	-0.203654	0.448749	0.0569637	0.83194	-0.345733	0.130014	0.0223812	0.939088	-0.103597	0.712817	0.384098	0.096549	-0.460922	0.0432783	-0.115181	0.70738	0.0384629	0.907736	-0.0579592	0.849486	0.560492	0.00796192	-0.184051	0.553636	0.477393	0.0335175	0.481813	0.048803	0.36341	0.124773	-0.544863	0.021543	-0.545812	0.0119599	0.259206	0.35225	-0.503917	0.0611373	-0.577625	0.00929116	0.03716	0.922946	-0.356797	0.130889	-0.68737	0.000956767	-0.322747
SEMA3F	salmon	M20	0.43483	0.0584439	0.327744	0.14754	0.00661513	0.982163	-0.353254	0.122612	-0.156704	0.558511	-0.170846	0.517117	0.311642	0.205164	0.537659	0.0153827	0.001724	0.99598	-0.455697	0.0463666	-0.167507	0.527157	0.510008	0.0354089	-0.29069	0.242062	-0.411974	0.108688	0.127237	0.646377	0.193941	0.523697	-0.00582516	0.985881	-0.32484	0.217317	0.432117	0.122713	0.691235	0.000817691	-0.127825	0.692855	-0.0897145	0.750507	0.420661	0.0884912	0.254158
CFTR	yellow	M12	0.220248	0.405466	0.0213136	0.938695	-0.00702105	0.981034	-0.161739	0.528169	0.0609285	0.836668	0.171494	0.515649	0.225733	0.385078	0.43413	0.0681164	-0.316579	0.214709	-0.675008	0.000798604	-0.108941	0.697142	0.638371	0.00402849	-0.379219	0.108647	0.194316	0.524473	0.426734	0.0628169	0.089118	0.798242	-0.143629	0.599453	0.0798049	0.815201	0.182053	0.583679	0.178813	0.539066	0.136078	0.671849	0.243076	0.332099	-0.101105	0.755618	0.213265
ANKIB1	green	M13	-0.0223195	0.946366	0.661324	0.000644293	-0.753651	3.69826e-05	-0.618481	0.00208087	-0.367433	0.113305	0.539146	0.0115427	-0.817125	4.66198e-06	0.242334	0.373789	0.591913	0.00635875	-0.322163	0.188821	0.75769	4.69283e-05	-0.324748	0.238618	0.917667	3.55042e-09	0.46062	0.0636667	0.557693	0.00958931	-0.249566	0.387974	-0.621347	0.00302221	0.149883	0.63058	-0.0812252	0.827555	-0.237872	0.391265	0.456148	0.0717866	-0.741529	0.000117747	-0.510029	0.0291209	-0.0295509
RAD52	green	M13	-0.0274769	0.933523	0.517702	0.0130255	-0.474229	0.0271875	-0.508024	0.0169784	-0.12222	0.658808	0.289936	0.234058	-0.555523	0.0105823	0.127012	0.675558	0.645888	0.00207204	-0.121885	0.668435	0.29453	0.224461	-0.364775	0.172711	0.654845	0.00130177	0.266112	0.3518	0.251007	0.320556	0.195514	0.519878	-0.146043	0.593274	0.148247	0.635282	0.0891555	0.809015	-0.00711359	0.986077	0.480686	0.0542634	-0.335798	0.159631	-0.0353187	0.920394	0.321416
BAD	darkgreen	M7	0.601471	0.00372603	-0.192483	0.426556	0.269947	0.255337	0.322119	0.166081	-0.2544	0.305202	-0.203403	0.430178	0.860249	3.38655e-07	-0.205766	0.466768	-0.584065	0.00737568	0.156813	0.568493	-0.394484	0.0866525	0.0451531	0.903897	-0.695566	0.000449904	-0.646127	0.0028641	-0.501017	0.0235193	0.508492	0.0358056	0.514654	0.019624	-0.663489	0.00125127	0.129883	0.708309	0.622167	0.00390176	-0.460899	0.0680738	0.339814	0.15398	0.633729	0.00331896	-0.283783
PAFAH1B2	royalblue	M5	-0.852603	2.90012e-07	-0.630017	0.00139241	0.667256	0.000585343	0.341269	0.138002	0.98206	9.10136e-17	-0.58508	0.00498971	-0.169887	0.530704	0.0555897	0.868158	0.180684	0.521349	0.197119	0.45833	-0.554832	0.00883339	0.46693	0.0611821	-0.161552	0.553658	0.296176	0.289175	-0.00324999	0.991035	-0.280473	0.320833	0.181093	0.495774	0.818827	4.66892e-06	-0.085946	0.81729	-0.491779	0.0361706	-0.0649903	0.857279	0.493335	0.0260391	-0.111198	0.730777	0.111374
CD99	tan	M2	0.441901	0.0534131	0.803794	4.29827e-06	-0.526329	0.0119763	-0.804176	4.32873e-06	-0.3768	0.102908	0.377438	0.103519	-0.213025	0.416781	0.546718	0.0131805	0.507832	0.0260856	-0.606869	0.00402932	0.258791	0.296598	0.0255885	0.946575	0.33645	0.164498	0.0203934	0.958927	0.525823	0.0162071	0.267506	0.347909	-0.288068	0.243208	-0.172385	0.568409	0.572461	0.0251754	0.520401	0.0237998	0.452406	0.0749233	-0.37022	0.114553	0.153978	0.615563	0.590744
HS3ST1	darkturquoise	M8	-0.00756839	0.981025	0.251844	0.282562	-0.0595989	0.829749	-0.458374	0.0352634	0.129683	0.637347	0.0189887	0.951861	-0.143754	0.603679	0.800441	7.32687e-06	0.168141	0.555007	-0.727695	0.000165325	0.0508605	0.865045	0.761877	0.000110962	-0.0637415	0.830877	0.162829	0.606138	0.606922	0.00383837	-0.250779	0.385518	-0.446612	0.0497655	0.248834	0.377229	0.321721	0.281601	0.178475	0.540127	0.211194	0.480079	-0.169709	0.518542	-0.156507	0.608751	0.244436
WNT16	brown	M11	0.023303	0.944016	0.593218	0.00315687	-0.496128	0.0195353	-0.700495	0.000239099	-0.307499	0.199909	0.417735	0.0658324	-0.55542	0.0106017	0.593878	0.00547052	0.280179	0.284165	-0.634759	0.00218357	0.644291	0.00139318	0.230278	0.440104	0.498187	0.0249671	0.289227	0.302799	0.615743	0.0031972	-0.320179	0.241864	-0.696277	0.000517188	0.0827325	0.807347	0.0753869	0.840659	0.0054601	0.989499	0.315971	0.251642	-0.684312	0.0006385	-0.442156	0.0701296	0.143756
HECW1	yellow	M12	0.0516921	0.871457	-0.0507014	0.851639	0.363538	0.108817	-0.156567	0.542925	0.196305	0.447996	-0.367045	0.115459	0.314071	0.200833	0.576079	0.00781045	-0.173848	0.539549	-0.432004	0.0620915	-0.335329	0.156804	0.823574	6.95429e-06	-0.497601	0.0251656	-0.301697	0.277976	0.0746248	0.798415	-0.0186399	0.963408	0.00427422	0.990026	-0.0520383	0.88305	0.297914	0.323838	0.416094	0.0917178	-0.265023	0.354141	0.125148	0.645337	0.233387	0.411933	0.235775
MAD1L1	cyan	M21	0.10549	0.726004	0.112065	0.659019	-0.2466	0.306045	-0.0895197	0.744492	0.146023	0.588995	0.354804	0.131042	-0.0543334	0.858321	0.0513517	0.879091	-0.0449125	0.890631	-0.368607	0.12296	-0.0853435	0.766629	0.0427258	0.909657	-0.000339594	0.998958	0.52747	0.0263012	0.343197	0.151372	0.414968	0.106373	0.129381	0.641023	0.33844	0.193771	0.177163	0.596088	-0.0687587	0.83977	0.708956	0.000915675	0.428801	0.0606034	-0.0709468	0.831795	0.287031
SNX11	darkred	M6	0.653892	0.00107727	0.643792	0.00100484	-0.765412	2.33285e-05	-0.446816	0.0411506	-0.655792	0.000949718	0.693092	0.000371513	-0.0878482	0.764563	0.196195	0.491785	0.00895036	0.979047	-0.509215	0.0222878	0.51691	0.0166971	-0.217611	0.468788	0.272158	0.277658	0.194964	0.523309	0.426554	0.062953	0.239783	0.411265	-0.301217	0.218727	-0.299608	0.265975	0.140396	0.680254	0.273929	0.311661	0.558051	0.0190981	-0.330679	0.167035	-0.108326	0.737531	-0.0445932
M6PR	grey	M0	0.169079	0.542172	0.164575	0.503885	-0.312232	0.17896	-0.17228	0.498618	-0.0611957	0.836095	0.297797	0.219629	-0.111861	0.696634	-0.0413029	0.904219	0.270226	0.304938	-0.168443	0.536494	0.0276153	0.929201	-0.229988	0.440542	0.235018	0.360326	0.253097	0.38095	0.15357	0.571087	0.280073	0.321782	0.0687005	0.817309	0.0867693	0.79738	-0.205116	0.52844	0.00998193	0.980197	0.259283	0.367131	0.128713	0.634711	-0.00489096	0.988427	0.294249
KLHL13	blue	M10	-0.154404	0.585093	-0.562589	0.00582985	0.61974	0.00189213	0.634546	0.00142406	0.284191	0.24285	-0.5808	0.00543436	0.4744	0.0361115	-0.654836	0.00135821	-0.18452	0.510596	0.877423	8.4695e-08	-0.576824	0.00588582	-0.351967	0.192375	-0.394464	0.0926105	-0.506364	0.035454	-0.803166	1.15976e-05	0.258006	0.368921	0.733184	0.000177578	-0.184994	0.537133	-0.0824013	0.82535	0.0579727	0.867996	-0.49168	0.0476681	0.428785	0.0606034	0.553381	0.0148121	-0.257962
CYP26B1	darkturquoise	M8	0.274297	0.278916	0.303088	0.184849	-0.251484	0.294884	-0.330047	0.153755	-0.0457994	0.87967	0.208328	0.417757	0.0143449	0.9637	0.517632	0.0214456	0.0691452	0.828001	-0.638992	0.0019845	-0.00998182	0.976154	0.434197	0.088889	-0.0760444	0.798626	0.176117	0.573012	0.485065	0.0294539	0.127071	0.697176	-0.225624	0.38029	0.0648342	0.852175	0.348272	0.235423	0.227461	0.415683	0.28834	0.305231	0.0531312	0.85601	-0.025421	0.94224	0.232793
ICA1	purple	M18	-0.46035	0.0420682	-0.024773	0.929313	-0.0650866	0.812517	-0.127791	0.629343	0.363789	0.117801	0.110901	0.689768	-0.482767	0.0323811	0.410849	0.0894495	0.14688	0.614388	-0.411201	0.0786005	0.190763	0.464294	0.469563	0.059388	0.214216	0.412226	0.603124	0.0070552	0.557799	0.0095832	-0.445656	0.0765915	-0.475533	0.0342368	0.6285	0.00286097	-0.0845971	0.820353	-0.489925	0.0370075	0.347092	0.197753	-0.0719491	0.803136	-0.585347	0.00851232	-0.00687004
DBNDD1	salmon	M20	0.511706	0.0197208	0.0999898	0.696196	0.207613	0.400251	0.00227875	0.99374	-0.345497	0.141106	-0.2988	0.217879	0.602942	0.0043874	0.117965	0.700385	-0.259614	0.327987	0.0595488	0.845033	-0.170788	0.518172	0.161231	0.613091	-0.448817	0.0490156	-0.790959	3.08491e-05	-0.321146	0.184649	0.156886	0.619046	0.151286	0.579614	-0.6968	0.000506168	0.313932	0.295214	0.715707	0.000411856	-0.556113	0.0197263	-0.14323	0.593349	0.5737	0.0105783	-0.210686
CFLAR	lightcyan	M23	0.0211372	0.949323	-0.179208	0.462975	0.339839	0.1378	0.149292	0.563732	0.210294	0.411758	-0.392301	0.0881918	0.327313	0.179244	-0.138124	0.645597	0.0950117	0.759233	0.328761	0.178408	-0.603547	0.00346197	-0.0725791	0.841912	-0.349341	0.146315	-0.383669	0.142448	-0.426534	0.0629638	0.510183	0.0349292	0.546998	0.0117583	-0.147886	0.636281	0.476401	0.0818629	0.304297	0.252094	-0.125601	0.700129	0.390859	0.092837	0.617301	0.00466859	0.3251
TFPI	black	M15	-0.0850306	0.782429	0.496324	0.018402	-0.450712	0.0379874	-0.630565	0.00156698	0.0235583	0.941054	0.360403	0.12377	-0.573041	0.00775752	0.648955	0.00157609	0.572967	0.00900052	-0.684663	0.000614956	0.337743	0.15352	0.297199	0.291451	0.47142	0.0363059	0.5055	0.0358952	0.79104	1.94465e-05	-0.27048	0.341656	-0.602457	0.00440321	0.419675	0.0851906	0.222208	0.486777	-0.104815	0.743197	0.520994	0.0328353	-0.309983	0.199805	-0.404758	0.10483	0.476842
CAVIN4	lightgreen	M3	-0.57211	0.00677534	-0.837839	6.5754e-07	0.965551	2.5466e-13	0.681423	0.000416649	0.734597	9.20582e-05	-0.862947	2.55051e-07	0.391376	0.0971743	-0.282839	0.284353	-0.208382	0.449109	0.647546	0.00163397	-0.746424	7.08061e-05	0.287563	0.31138	-0.577962	0.00668424	-0.365904	0.167731	-0.613115	0.00338292	-0.138109	0.666785	0.532983	0.0147927	0.220524	0.444543	-0.114849	0.746897	-0.154552	0.607148	-0.635636	0.00498017	0.548282	0.0109829	0.320956	0.224101	-0.159983
ARF5	darkgreen	M7	0.292226	0.242204	-0.384618	0.081832	0.330904	0.150095	0.430396	0.0508558	0.0914804	0.748583	-0.166363	0.530004	0.68809	0.00058708	-0.110609	0.720959	-0.558971	0.0114887	-0.0262477	0.935125	-0.457432	0.0398641	0.309927	0.266104	-0.69737	0.000425675	-0.225859	0.446533	-0.184936	0.484023	0.2139	0.472788	0.325685	0.178033	-0.195962	0.508735	0.0769405	0.837685	0.219662	0.435323	-0.314106	0.254844	0.577537	0.00658529	0.261144	0.346439	-0.0533172
SARM1	darkgreen	M7	0.0179771	0.957405	-0.659208	0.000680755	0.719735	0.000123419	0.736719	7.36939e-05	0.204775	0.425942	-0.569501	0.00672308	0.765093	4.8665e-05	-0.581654	0.0070291	-0.529739	0.0187823	0.72011	0.000212358	-0.618547	0.00250008	-0.112012	0.741695	-0.716024	0.000245852	-0.611783	0.00590325	-0.807104	1.01099e-05	0.220801	0.45652	0.68834	0.000638861	-0.338603	0.193503	-0.0958678	0.792622	0.185354	0.522634	-0.611234	0.00790923	0.530911	0.0146213	0.558677	0.0135365	-0.243067
POLDIP2	lightcyan	M23	0.423819	0.0667211	0.0527395	0.845373	0.26504	0.265322	-0.0522033	0.856155	0.0420049	0.890463	-0.348831	0.138869	0.596298	0.00501893	0.131907	0.662758	0.0314019	0.924494	-0.0117327	0.970914	-0.630719	0.00191328	0.170088	0.588841	-0.507179	0.0218439	-0.564199	0.0145853	-0.284502	0.250304	0.647598	0.00320761	0.55785	0.00982892	-0.354533	0.167837	0.569188	0.0262501	0.753255	0.000129298	-0.153353	0.626482	0.408005	0.0770806	0.836173	3.83351e-06	0.40824
PLXND1	darkturquoise	M8	0.112737	0.704451	0.599103	0.00279505	-0.229458	0.345541	-0.80961	3.29405e-06	-0.0279586	0.930051	0.0554281	0.850668	-0.292441	0.240285	0.948764	4.08713e-12	0.511621	0.0246584	-0.832762	1.63397e-06	0.165726	0.532213	0.660814	0.00243704	0.206681	0.430119	0.0447384	0.903965	0.697929	0.000442505	-0.169911	0.585867	-0.534701	0.0143567	0.120232	0.711953	0.431491	0.123372	0.418184	0.0897868	0.178464	0.562658	-0.43538	0.0559297	-0.0253887	0.94224	0.521901
CD38	grey	M0	-0.423722	0.0667881	0.0698361	0.792575	-0.0271671	0.92466	-0.16527	0.518384	0.250496	0.313931	-0.0106914	0.973374	-0.469275	0.0387134	0.246954	0.363456	0.347887	0.164221	-0.0836638	0.779314	0.23563	0.348719	0.143482	0.660673	0.343494	0.154661	0.321932	0.240302	0.366653	0.121066	-0.534571	0.0252238	-0.383955	0.101821	0.48739	0.0356487	-0.0579013	0.881416	-0.331173	0.204491	0.233591	0.427111	-0.269034	0.27602	-0.368205	0.149387	-0.0323609
NLGN2	turquoise	M1	0.979878	4.23235e-16	0.419739	0.0539359	-0.459843	0.0334117	-0.134567	0.60914	-0.81568	2.95159e-06	0.480677	0.0288804	0.534362	0.0149508	-0.16695	0.568556	-0.428886	0.0721422	-0.17749	0.511422	0.159011	0.550691	-0.37286	0.161115	-0.227864	0.377168	-0.347375	0.19563	-0.133629	0.628099	0.669653	0.00195119	0.194609	0.459536	-0.834076	2.09638e-06	0.271957	0.3766	0.654125	0.00198328	0.111984	0.735431	-0.0239946	0.934261	0.395548	0.114766	-0.0642624
SNRPF	royalblue	M5	-0.784792	1.20031e-05	-0.605736	0.00242523	0.632282	0.00141612	0.335246	0.146329	0.955778	7.59081e-12	-0.529329	0.0136189	-0.129588	0.644425	0.0616368	0.851805	0.171842	0.544797	0.154499	0.5753	-0.547875	0.00996809	0.464001	0.0634681	-0.17119	0.526442	0.314938	0.253021	0.0449617	0.881512	-0.258183	0.368421	0.17924	0.500805	0.809343	7.59218e-06	-0.0759028	0.839979	-0.464914	0.0513939	-0.0536054	0.882977	0.530307	0.0147529	-0.109252	0.735217	0.100996
ZMAT1	lightgreen	M3	-0.497788	0.0244972	-0.725384	9.71708e-05	0.9647	2.5466e-13	0.484577	0.0242697	0.775718	1.87621e-05	-0.858773	3.4051e-07	0.429159	0.0637728	-0.0241238	0.947105	-0.124152	0.678312	0.391768	0.0971301	-0.857229	4.05875e-07	0.512268	0.034374	-0.68058	0.000683719	-0.368126	0.164417	-0.438203	0.0544349	-0.0482538	0.895668	0.495624	0.0257148	0.245876	0.38452	0.182183	0.58341	0.0214328	0.957336	-0.525667	0.0307646	0.60283	0.00405479	0.408912	0.100524	0.137775
HSPB6	cyan	M21	0.129378	0.656635	0.454451	0.0341855	-0.539369	0.00953105	-0.380825	0.0916499	-0.147868	0.583904	0.480487	0.0289358	-0.40433	0.0844978	0.201458	0.477596	0.215086	0.432226	-0.448296	0.051136	0.375928	0.105336	-0.0757516	0.832813	0.458035	0.0436213	0.516037	0.0308602	0.531407	0.0148147	0.141699	0.657448	-0.288016	0.243302	0.202703	0.491369	0.0604351	0.876224	-0.0796323	0.810066	0.613378	0.00764871	-0.189357	0.465149	-0.284237	0.294871	0.0241939
IRF2BP1	turquoise	M1	0.977675	8.49058e-16	0.492767	0.0194423	-0.52264	0.0127465	-0.192011	0.442408	-0.865561	1.63312e-07	0.489019	0.0255234	0.45634	0.0459188	-0.104996	0.735518	-0.363651	0.142436	-0.213007	0.41791	0.267347	0.278225	-0.348097	0.198416	-0.125464	0.655266	-0.358987	0.178191	-0.0756929	0.795402	0.541006	0.0229439	0.0784234	0.790533	-0.842635	1.24461e-06	0.1972	0.547255	0.639913	0.00270674	0.0303775	0.937519	-0.162396	0.538539	0.32786	0.212298	-0.11099
NDUFAB1	darkturquoise	M8	-0.442902	0.0527334	0.139401	0.578785	0.147155	0.565573	-0.393384	0.0794649	0.552649	0.00869086	-0.253191	0.310182	-0.397706	0.0907893	0.683024	0.000622117	0.5859	0.00712818	-0.446325	0.052514	-0.174036	0.509318	0.643207	0.00363128	0.166069	0.540963	0.262759	0.35923	0.548198	0.0112326	-0.29258	0.296257	-0.321049	0.185176	0.609628	0.00439355	0.364145	0.20952	-0.0560776	0.87251	0.152351	0.628825	-0.0259571	0.928841	-0.112104	0.728378	0.530392
PDK4	grey	M0	-0.397913	0.0898982	-0.0973404	0.704661	0.30032	0.198798	-0.0225929	0.93842	0.302322	0.208932	-0.494651	0.0234897	-0.216391	0.408039	-0.0417047	0.903298	0.505053	0.0271403	0.428463	0.0646662	-0.219063	0.389182	-0.142855	0.662382	0.201101	0.444707	-0.216455	0.469657	-0.237888	0.350189	-0.13989	0.662216	0.168394	0.53076	0.170416	0.574128	0.128462	0.712646	-0.00186296	0.996757	-0.121687	0.710399	-0.131152	0.627752	0.234622	0.408867	0.0782398
ZMYND10	darkgrey	M9	-0.104624	0.72831	0.302455	0.1858	-0.25921	0.277855	-0.26307	0.274434	-0.0529057	0.859126	0.0691179	0.8113	-0.431898	0.0616654	0.000773412	0.997656	0.594202	0.00609007	0.0821341	0.7832	0.219041	0.389182	-0.349921	0.195625	0.567214	0.00814791	0.13506	0.679497	0.172066	0.520002	-0.126796	0.697942	-0.160189	0.553505	0.136929	0.66583	0.0525796	0.893277	-0.0798794	0.809669	0.204514	0.496142	-0.297824	0.22051	-0.0788967	0.811242	0.231165
ABCB5	grey	M0	0.350036	0.147187	0.430024	0.0471667	-0.568283	0.00556184	-0.351658	0.124627	-0.36766	0.113066	0.489002	0.0255273	-0.181009	0.500516	0.344772	0.172553	0.0938638	0.762413	-0.543424	0.013086	0.405735	0.0762446	0.0724711	0.842312	0.241907	0.344395	0.258176	0.36967	0.478393	0.032173	-0.0891289	0.798238	-0.441535	0.0529745	-0.0318787	0.932016	-0.0223704	0.956318	0.0494368	0.889212	0.309633	0.263597	-0.259181	0.296607	-0.281173	0.301749	-0.00189094
ARX	lightyellow	M4	0.212681	0.425147	-0.639511	0.00111567	0.349864	0.124799	0.81423	2.63368e-06	-0.0429286	0.888033	-0.0632265	0.829238	0.714361	0.000276451	-0.733828	0.000120432	-0.831987	2.98572e-06	0.505055	0.0237354	-0.298223	0.217361	-0.264422	0.361711	-0.626696	0.00246106	-0.203479	0.501899	-0.587423	0.00562349	0.222361	0.45275	0.514944	0.0195468	-0.314523	0.236171	-0.376468	0.191025	-0.0742433	0.824701	-0.319495	0.245197	0.581907	0.00607389	0.157671	0.605912	-0.44595
SLC25A13	blue	M10	-0.322882	0.188858	-0.479655	0.0237201	0.669479	0.00055083	0.446662	0.0412256	0.453814	0.040812	-0.650642	0.00116913	0.319872	0.191252	-0.419879	0.0806199	0.0397049	0.9045	0.759045	5.27593e-05	-0.641095	0.00150241	-0.191144	0.535875	-0.341374	0.157496	-0.443971	0.0773275	-0.670195	0.000912182	0.21813	0.462928	0.670177	0.00101621	0.0103132	0.978822	0.135377	0.693694	0.0637247	0.852608	-0.342017	0.205854	0.418055	0.0688553	0.563555	0.012454	-0.00911016
ST7	lightyellow	M4	-0.447863	0.0495721	-0.833789	8.48149e-07	0.649231	0.000934326	0.873912	6.56259e-08	0.520398	0.0152655	-0.410051	0.0722004	0.343726	0.155028	-0.636611	0.00213678	-0.483383	0.0366503	0.703453	0.000356733	-0.444516	0.0472662	-0.0751314	0.834849	-0.457216	0.044006	-0.0345668	0.927476	-0.534142	0.014177	-0.1127	0.735925	0.4487	0.0486412	0.219868	0.446246	-0.390448	0.172152	-0.468578	0.0490512	-0.390315	0.137388	0.585097	0.00569974	0.012351	0.971747	-0.441165
CALCR	magenta	M17	-0.0631136	0.84209	-0.429924	0.0472322	0.236771	0.328514	0.528771	0.0120312	0.242822	0.331318	-0.274053	0.265164	0.240239	0.351546	-0.596897	0.00513101	-0.100007	0.745221	0.591543	0.00551134	-0.440616	0.0496931	-0.411185	0.112749	-0.149708	0.585511	-0.0694739	0.846306	-0.508956	0.0209582	0.389441	0.135792	0.643832	0.00184648	0.0386994	0.915618	-0.173018	0.606062	-0.102634	0.749445	-0.0535302	0.883174	0.485835	0.0289425	0.322398	0.221852	-0.363631
DDX1	royalblue	M5	-0.758677	3.58555e-05	-0.744822	4.98244e-05	0.868461	8.67892e-08	0.435639	0.0476365	0.952519	1.29613e-11	-0.77897	1.97814e-05	0.101791	0.72487	0.0512989	0.879127	0.0437378	0.894175	0.295069	0.23617	-0.737534	9.6697e-05	0.559831	0.0170185	-0.437386	0.0567108	-0.0186295	0.962119	-0.231315	0.365691	-0.224704	0.447513	0.328608	0.173499	0.598422	0.00550791	-0.0104133	0.980833	-0.288004	0.283315	-0.318765	0.246419	0.561539	0.00878812	0.115885	0.718325	0.120224
TMEM198	turquoise	M1	0.963614	3.80985e-13	0.369563	0.0966806	-0.433498	0.0477963	-0.10938	0.684043	-0.834223	1.11073e-06	0.435466	0.0529917	0.535708	0.0145981	-0.158867	0.588957	-0.423033	0.0770361	-0.162563	0.553247	0.189978	0.466316	-0.344846	0.203709	-0.219877	0.398109	-0.39378	0.130039	-0.149866	0.581779	0.529115	0.0272148	0.127968	0.644842	-0.8533	6.62346e-07	0.144658	0.670927	0.634471	0.00306317	-0.02603	0.947707	-0.0917799	0.743524	0.346389	0.180672	-0.103148
NDUFS7	turquoise	M1	0.962734	3.9108e-13	0.531848	0.0102168	-0.472334	0.0279489	-0.296411	0.208633	-0.806939	4.52064e-06	0.362312	0.12134	0.443698	0.0537168	-0.00694332	0.984461	-0.195418	0.482453	-0.216377	0.409426	0.1503	0.575546	-0.303039	0.279785	-0.115455	0.683859	-0.462609	0.0623916	-0.12143	0.66476	0.629669	0.00470949	0.159597	0.555364	-0.846103	1.04308e-06	0.284126	0.351156	0.7697	7.33947e-05	-0.00659869	0.987649	-0.170237	0.51698	0.48422	0.0414979	0.000760431
SKAP2	grey	M0	-0.41172	0.0770542	-0.10213	0.689709	0.22444	0.35784	0.0170518	0.953896	0.412713	0.0689281	-0.334924	0.158568	-0.221012	0.396834	0.162566	0.579193	0.469267	0.0440911	0.120912	0.671083	-0.161279	0.544542	0.171308	0.585312	0.144002	0.602309	0.0148423	0.970218	0.0903155	0.7539	-0.368505	0.164291	-0.130015	0.639022	0.35765	0.163193	-0.0636385	0.869532	-0.181399	0.53237	-0.181465	0.555318	-0.0298764	0.918898	-0.0297158	0.932354	0.206331
SLC25A5	yellow	M12	-0.121473	0.678647	-0.20988	0.381524	0.483869	0.0236553	-0.00825059	0.977866	0.464641	0.0352558	-0.352934	0.133283	0.289726	0.245251	0.325704	0.203491	-0.0188169	0.955618	-0.226724	0.384244	-0.505503	0.0198631	0.609384	0.00722869	-0.475956	0.0341578	-0.0815934	0.816249	0.189842	0.471474	-0.000734177	0.998965	0.102018	0.721686	0.215062	0.459016	0.430918	0.123606	0.229068	0.411981	-0.09555	0.778669	0.357441	0.130055	0.227489	0.425695	0.400657
MCUB	yellow	M12	-0.142523	0.618089	0.0368187	0.893642	0.401586	0.0709386	-0.293692	0.213823	0.374656	0.10527	-0.446238	0.0461689	0.111372	0.697556	0.595807	0.00525103	0.250659	0.348057	-0.294373	0.237581	-0.378298	0.102704	0.65811	0.0026013	-0.265812	0.291049	-0.265928	0.3521	0.108549	0.701702	-0.0340495	0.927917	0.0118556	0.97063	0.162842	0.595099	0.358047	0.21946	0.410035	0.0976724	-0.138706	0.664542	0.0666568	0.817448	0.344622	0.183379	0.468386
POLR2J	midnightblue	M22	0.13821	0.630698	-0.406284	0.0636894	0.330526	0.150626	0.359866	0.114537	0.226207	0.371173	-0.226222	0.372529	0.505732	0.0234469	-0.222547	0.422217	-0.238169	0.376971	0.164142	0.548788	-0.527992	0.0140258	0.0302342	0.937534	-0.479526	0.0325314	-0.146827	0.64879	-0.294505	0.231342	0.332618	0.22004	0.505958	0.0222027	-0.00645522	0.986702	-0.0753853	0.840659	0.184805	0.524011	-0.0864456	0.801086	0.584849	0.00572693	0.370506	0.146175	-0.0656962
MEOX1	tan	M2	0.428165	0.0633188	0.735906	6.84882e-05	-0.628202	0.00155848	-0.644576	0.0011213	-0.462562	0.0362991	0.365953	0.116788	-0.288213	0.24794	0.410053	0.0901168	0.405814	0.092988	-0.483005	0.032333	0.394089	0.0870686	-0.0568128	0.880006	0.462523	0.041115	0.0147811	0.970218	0.41158	0.0746665	0.165691	0.596284	-0.340827	0.155314	-0.220081	0.445614	0.260872	0.40055	0.352076	0.172442	0.182756	0.552048	-0.498771	0.024128	0.026387	0.939871	0.125547
THSD7A	darkturquoise	M8	-0.299621	0.228314	0.268165	0.248517	0.138943	0.58895	-0.577654	0.00492031	0.365373	0.115826	-0.374512	0.106812	-0.345286	0.152949	0.886597	2.10319e-08	0.609605	0.00454834	-0.532459	0.0156848	-0.107555	0.701141	0.785371	4.43954e-05	0.153927	0.574176	-0.045055	0.903075	0.440604	0.0529643	-0.31378	0.253816	-0.355187	0.13566	0.347103	0.179532	0.291114	0.3375	0.22284	0.427531	-0.110483	0.739585	-0.294026	0.22729	0.0286825	0.934733	0.411283
RPAP3	purple	M18	-0.780775	1.42789e-05	-0.234235	0.322291	0.198797	0.422334	0.0343325	0.905649	0.686646	0.000409287	-0.122828	0.655339	-0.542555	0.0131135	0.0887553	0.78041	0.32757	0.196013	0.0376477	0.905285	-0.0834281	0.77201	0.171651	0.584473	0.257229	0.309483	0.603665	0.00699153	0.291353	0.237197	-0.32175	0.238799	-0.103982	0.71565	0.858143	4.58147e-07	-0.00320511	0.993963	-0.629104	0.00341522	0.425587	0.0987233	0.170255	0.516967	-0.400273	0.109719	0.0981578
REXO5	grey	M0	0.063168	0.841939	-0.251603	0.283108	0.300673	0.198118	0.302383	0.198429	-0.0997978	0.723601	-0.0652105	0.823652	0.400849	0.0877606	-0.244652	0.368415	-0.540748	0.0157228	0.249883	0.33072	-0.0756937	0.794509	0.00139104	0.997373	-0.449702	0.0484235	-0.296038	0.289343	-0.281845	0.255514	-0.013401	0.974773	0.102953	0.718831	-0.312327	0.240148	0.144248	0.671849	0.0477058	0.893012	-0.320019	0.244162	0.0858922	0.762178	0.091059	0.781512	-0.216462
NOC2L	turquoise	M1	0.962112	3.9108e-13	0.583906	0.00382293	-0.493808	0.0202711	-0.363121	0.110939	-0.815922	2.91561e-06	0.426809	0.0590818	0.41729	0.073275	0.0809883	0.801562	-0.24796	0.354342	-0.328938	0.1782	0.206829	0.420475	-0.226936	0.44671	-0.134296	0.629221	-0.391904	0.132056	-0.00840054	0.978259	0.597769	0.00885069	0.0684399	0.817824	-0.8039	9.76914e-06	0.395813	0.164971	0.775158	6.05628e-05	0.13133	0.683584	-0.202558	0.430751	0.423233	0.0859688	0.0269531
FAM214B	darkred	M6	0.382493	0.105929	0.219933	0.356494	-0.555189	0.00714181	-0.0565191	0.843827	-0.38741	0.0918554	0.651595	0.00114213	-0.0446508	0.88557	-0.366289	0.141168	-0.0493778	0.8794	-0.0199787	0.950883	0.222765	0.380594	-0.65748	0.00263396	0.208386	0.426016	0.340655	0.206443	0.052211	0.862168	0.473845	0.0553131	0.12856	0.643209	-0.0939418	0.779951	-0.0198896	0.960819	-0.0680339	0.841802	0.605386	0.00880244	0.147488	0.58104	-0.0612949	0.856038	0.0703082
COPZ2	grey60	M24	0.238258	0.36164	0.494725	0.0188315	-0.405586	0.0677047	-0.517907	0.014462	-0.124824	0.651925	0.344559	0.144539	-0.194649	0.464226	0.308941	0.232809	0.410479	0.0885377	-0.429324	0.0640197	0.025213	0.93507	-0.0498021	0.893706	0.207984	0.426952	0.210853	0.483674	0.411439	0.0747826	0.353564	0.1868	-0.092436	0.750503	0.0575038	0.869678	0.556679	0.0311329	0.223929	0.42475	0.530617	0.0286576	-0.000174843	0.999375	0.093258	0.775886	0.64954
ENSG00000271917	lightgreen	M3	-0.537577	0.0128397	-0.822376	1.64006e-06	0.960547	8.36427e-13	0.639419	0.00126956	0.706639	0.000226735	-0.885973	4.9511e-08	0.404789	0.0840219	-0.199254	0.483417	-0.200469	0.469516	0.577569	0.0072191	-0.748085	6.655e-05	0.366438	0.170102	-0.609697	0.00353562	-0.400571	0.12185	-0.582698	0.00613326	-0.172978	0.578011	0.484445	0.0302374	0.184551	0.538167	-0.0960177	0.792396	-0.100369	0.755691	-0.643792	0.00427727	0.499168	0.0239825	0.323888	0.219357	-0.133343
MSL3	red	M14	-0.171282	0.535915	-0.303954	0.183279	-0.141126	0.582699	0.309831	0.185713	0.287153	0.237073	0.339885	0.151273	-0.114082	0.689967	-0.295771	0.25774	-0.191085	0.493914	-0.0560189	0.854702	-0.0632163	0.829972	-0.122082	0.715747	0.00990643	0.975404	0.701386	0.000703575	0.192636	0.463824	0.113056	0.73499	0.127372	0.646415	0.525543	0.0201455	-0.301104	0.31802	-0.555654	0.0136859	0.514941	0.0355095	0.539813	0.0126655	-0.383254	0.129157	-0.0779582
CREBBP	midnightblue	M22	-0.382533	0.105883	-0.726473	9.36075e-05	0.333205	0.146819	0.625131	0.00178229	0.532147	0.0125728	-0.0241158	0.938094	0.14245	0.607424	-0.41062	0.0896017	-0.431243	0.0701458	0.213081	0.417762	-0.352004	0.134049	0.0455248	0.902976	-0.36023	0.131539	0.479159	0.0504996	-0.113765	0.687423	0.00222996	0.995635	0.319243	0.188229	0.531834	0.0182153	-0.355845	0.223268	-0.577915	0.00923999	0.223638	0.449845	0.72826	0.00018127	-0.258441	0.352792	-0.185525
TSPOAP1	brown	M11	0.451028	0.0476001	0.292429	0.202628	-0.42628	0.0524293	-0.00794275	0.978856	-0.702788	0.000253815	0.389761	0.0908131	0.0673732	0.822387	-0.157273	0.593922	-0.377772	0.12411	-0.0248511	0.939027	0.579748	0.00555466	-0.296846	0.292279	0.144621	0.600239	-0.164761	0.601696	-0.11294	0.689704	-0.0716108	0.840369	-0.249323	0.325546	-0.558571	0.0116698	-0.325156	0.27583	0.0840611	0.798671	-0.124476	0.703187	-0.435137	0.0560871	-0.172675	0.564431	-0.389292
EIF4EBP2	lightgreen	M3	-0.351346	0.145309	-0.764324	2.34581e-05	0.956883	2.17177e-12	0.638776	0.00128904	0.646779	0.00119657	-0.905851	8.914e-09	0.58194	0.00657857	-0.260874	0.331677	-0.207688	0.450874	0.625714	0.00268375	-0.90258	1.02663e-08	0.271954	0.345182	-0.714817	0.00025548	-0.552541	0.0177383	-0.722159	0.000218994	0.130208	0.688287	0.712316	0.000335977	0.0311909	0.933618	0.0600445	0.876866	0.116865	0.71219	-0.631741	0.00540729	0.64838	0.00152272	0.5966	0.00698417	-0.00860971
GCFC2	grey	M0	-0.121949	0.677477	-0.0539475	0.841656	0.149128	0.55996	-0.0578507	0.839706	0.0468126	0.876958	-0.202712	0.431919	-0.0443918	0.886202	0.246004	0.365367	0.0106516	0.97507	-0.100473	0.731204	0.0470294	0.875547	0.321633	0.243933	-0.0413184	0.89258	-0.130037	0.692525	0.0723395	0.805082	-0.316896	0.248336	-0.268007	0.283732	-0.0131531	0.97303	-0.0427625	0.91376	0.0341333	0.927133	-0.304251	0.274196	-0.267999	0.278257	-0.0800311	0.808716	-0.077194
WDR54	darkturquoise	M8	0.525968	0.0156332	0.752143	3.79411e-05	-0.400144	0.0722169	-0.770973	1.96462e-05	-0.400811	0.0790503	0.282679	0.248452	-0.0155451	0.960773	0.758378	4.71716e-05	0.20528	0.456797	-0.801684	8.22086e-06	0.236585	0.346486	0.410254	0.113972	0.0518319	0.864626	-0.113729	0.733892	0.568948	0.00787928	0.142426	0.655361	-0.397899	0.0875875	-0.273	0.321535	0.652119	0.00642516	0.651476	0.00210985	0.292601	0.297685	-0.390945	0.0928116	0.146587	0.635355	0.459597
CROT	blue	M10	-0.4498	0.0483961	-0.662727	0.00062299	0.570963	0.00527519	0.632993	0.00147886	0.505447	0.0193822	-0.535399	0.0123145	0.167573	0.536844	-0.641083	0.00191392	0.00589921	0.9865	0.833744	1.54081e-06	-0.528374	0.0139417	-0.34593	0.201887	-0.166154	0.54069	-0.165475	0.599932	-0.672608	0.000862004	0.101393	0.766958	0.629462	0.00254118	0.190438	0.523239	-0.359379	0.217473	-0.278922	0.301725	-0.344201	0.202275	0.471132	0.0355489	0.280982	0.301998	-0.175732
ABCB4	magenta	M17	-0.147354	0.605033	-0.549241	0.00745185	0.547021	0.00829426	0.483941	0.0244959	0.328963	0.16531	-0.510196	0.0184822	0.39471	0.0938553	-0.388189	0.11364	-0.103231	0.736056	0.534354	0.0152044	-0.598425	0.00383796	-0.10792	0.752019	-0.385429	0.101728	-0.338453	0.210333	-0.592953	0.00505219	0.253094	0.380817	0.562832	0.00903942	-0.0550376	0.875483	-0.0712897	0.850623	0.0649821	0.849865	-0.406456	0.118711	0.474411	0.0340288	0.435906	0.0751781	0.0325602
RHBDD2	lightcyan	M23	0.465715	0.0392322	-0.045084	0.868844	0.186196	0.455207	0.114889	0.668543	-0.30316	0.207502	-0.347145	0.140977	0.57087	0.00806667	-0.190983	0.505295	-0.0690858	0.828186	0.356779	0.138131	-0.352286	0.133732	-0.21585	0.472854	-0.3527	0.141773	-0.808674	1.48915e-05	-0.640741	0.00185913	0.407081	0.114963	0.4833	0.0307184	-0.686531	0.000675305	0.0935494	0.798387	0.639124	0.0027541	-0.554491	0.0201424	0.0491534	0.867011	0.72802	0.000315626	-0.0255414
SOX8	darkgreen	M7	0.613977	0.00283092	-0.116525	0.645714	0.0579485	0.834679	0.339431	0.140603	-0.419527	0.0634861	0.142422	0.597891	0.731729	0.000160887	-0.399308	0.101144	-0.787623	2.48562e-05	0.129104	0.648306	-0.123395	0.654738	-0.176855	0.571608	-0.599238	0.00440302	-0.362244	0.173364	-0.33115	0.16905	0.433791	0.0869626	0.347649	0.145942	-0.637766	0.00230033	0.208213	0.521458	0.380063	0.132825	-0.130312	0.686298	0.274802	0.264145	0.327354	0.213082	-0.245624
MYCBP2	lightyellow	M4	-0.30269	0.222946	-0.798215	5.61346e-06	0.432713	0.0482727	0.903248	6.61455e-09	0.385887	0.0934116	-0.231886	0.359408	0.315622	0.198154	-0.662573	0.00111901	-0.588614	0.00676692	0.56446	0.00912676	-0.327871	0.16798	-0.111601	0.742798	-0.390117	0.0969737	0.135137	0.679215	-0.453358	0.0450536	-0.0578089	0.87329	0.414789	0.0726452	0.204323	0.487015	-0.523168	0.0488184	-0.534893	0.0191779	-0.226422	0.444056	0.61561	0.00315722	-0.132516	0.673839	-0.574432
ITGAL	brown	M11	-0.177833	0.518614	0.330721	0.143517	-0.278383	0.238622	-0.284517	0.231233	-0.24882	0.317607	0.131899	0.628654	-0.512625	0.0211022	0.148843	0.616862	0.217284	0.426748	-0.0558558	0.855063	0.564718	0.00740871	-0.109292	0.749071	0.505474	0.0223997	0.100067	0.766937	0.198925	0.446341	-0.483886	0.0491205	-0.519943	0.0181518	-0.0035053	0.992908	-0.0889791	0.8096	-0.205942	0.470559	0.111858	0.73569	-0.669029	0.000939986	-0.401629	0.108231	-0.0737761
PDK2	magenta	M17	0.0509869	0.873038	-0.500189	0.017308	0.381964	0.0890798	0.61483	0.00225675	0.244107	0.328339	-0.339523	0.15179	0.524028	0.0176343	-0.564415	0.00971029	-0.273396	0.298104	0.565663	0.00892143	-0.591324	0.00442554	-0.248897	0.396412	-0.422621	0.0675592	-0.287114	0.306806	-0.654714	0.00134377	0.466731	0.060589	0.74758	0.000115007	-0.114463	0.727484	-0.230475	0.467913	0.0455578	0.897941	-0.347903	0.196587	0.668607	0.000948971	0.480909	0.0432789	-0.218004
ITGA3	brown	M11	0.366824	0.12485	0.510209	0.0147672	-0.648986	0.000939815	-0.289135	0.222302	-0.603492	0.00321206	0.56945	0.00672778	-0.243958	0.343374	-0.0535667	0.872531	0.190057	0.496551	-0.098481	0.737097	0.575397	0.00603295	-0.500434	0.0402672	0.457791	0.0437423	0.100048	0.766967	0.186555	0.479927	0.00127844	0.99802	-0.330652	0.170379	-0.291947	0.281626	-0.060576	0.875962	0.00888838	0.982467	0.270465	0.342479	-0.446856	0.0485829	-0.190557	0.5189	0.0165933
ZFX	lightyellow	M4	-0.448203	0.0493494	-0.729719	8.36658e-05	0.388913	0.0823842	0.699764	0.000244025	0.368459	0.112131	-0.218491	0.391034	0.0747085	0.80089	-0.500643	0.0278024	-0.321841	0.205103	0.45919	0.0443582	-0.118343	0.669274	-0.056019	0.882029	-0.137314	0.620946	0.161419	0.609448	-0.314638	0.195378	-0.43112	0.0894397	0.0963918	0.738752	0.290975	0.28343	-0.857334	1.8644e-06	-0.618842	0.00414961	-0.437237	0.0880514	0.309751	0.200151	-0.345004	0.182882	-0.385515
LAMP2	darkgrey	M9	-0.209154	0.434226	0.405838	0.0640438	-0.300802	0.197946	-0.552577	0.0078861	-0.0126469	0.969116	0.0592733	0.840089	-0.62675	0.00268625	0.388361	0.113433	0.814096	7.36881e-06	-0.223729	0.391344	0.336604	0.154981	-0.0196014	0.960364	0.686014	0.000588045	0.144995	0.652951	0.390788	0.0940026	-0.38231	0.144552	-0.488868	0.0284218	0.229972	0.421597	-0.174572	0.602675	-0.0721245	0.830144	-0.0448502	0.904355	-0.572114	0.00727486	-0.230907	0.417824	0.315298
ITGA2B	tan	M2	0.605686	0.00340178	0.694892	0.000255537	-0.552197	0.00754696	-0.542003	0.00953902	-0.725272	0.000125633	0.404707	0.0769072	-0.0132646	0.96662	0.388461	0.11336	0.0214872	0.948663	-0.468986	0.0391145	0.501736	0.0210499	-0.00137177	0.997384	0.175181	0.515213	-0.247113	0.395133	0.24901	0.325138	0.0353091	0.925415	-0.434198	0.058067	-0.564192	0.0105809	0.223639	0.483353	0.471124	0.0475729	0.0237133	0.952553	-0.595649	0.00465861	0.0226572	0.948103	0.0558765
REX1BD	cyan	M21	0.35449	0.141011	0.497621	0.018004	-0.431603	0.0489183	-0.374036	0.0986162	-0.251312	0.312213	0.35825	0.126666	-0.0919119	0.752906	0.146547	0.623522	0.105779	0.729137	-0.291679	0.243115	0.127425	0.642495	-0.168105	0.594268	0.154306	0.572981	0.172296	0.582345	0.259182	0.302417	0.481939	0.0503091	0.0683613	0.817976	-0.0627207	0.856633	0.55109	0.0333935	0.281723	0.29604	0.728858	0.000528419	-0.0285649	0.922275	0.159135	0.60136	0.12916
CRLF1	cyan	M21	0.179106	0.514964	0.429153	0.0477022	-0.567545	0.00564488	-0.390495	0.0822347	-0.107687	0.700774	0.659435	0.000933444	-0.314977	0.199275	0.184235	0.522082	0.103801	0.734414	-0.551698	0.0113869	0.25248	0.310362	-0.0828208	0.814829	0.273733	0.274738	0.664841	0.00184259	0.603455	0.00412183	0.333273	0.219577	-0.184418	0.486871	0.288574	0.288181	0.328688	0.269288	-0.10279	0.749038	0.924079	2.51149e-09	0.0920165	0.742758	-0.272774	0.319794	0.30881
OSBPL7	brown	M11	0.422324	0.0679792	0.705725	0.000184671	-0.76162	2.7158e-05	-0.495436	0.0206226	-0.666332	0.000721678	0.582134	0.00529856	-0.357781	0.135743	0.136026	0.651429	0.158271	0.582555	-0.327836	0.179826	0.714917	0.000197917	-0.34712	0.199974	0.574239	0.00713837	0.141526	0.661896	0.275118	0.268989	0.0528518	0.885025	-0.37922	0.106915	-0.286531	0.292425	-0.141563	0.677081	0.138371	0.652713	0.417264	0.106624	-0.612142	0.00339296	-0.207719	0.47276	-0.0728511
CIP2A	lightgreen	M3	-0.43701	0.0569504	-0.803289	4.36955e-06	0.954569	3.04514e-12	0.641817	0.00119832	0.69145	0.000354801	-0.79185	1.13756e-05	0.518914	0.019138	-0.209106	0.458564	-0.287874	0.268866	0.511243	0.0216395	-0.794829	1.01496e-05	0.375442	0.157455	-0.718051	0.00023149	-0.372409	0.158316	-0.518638	0.0180851	-0.0747604	0.832947	0.520341	0.0180457	0.170517	0.573949	0.0568669	0.88373	-0.0402065	0.911092	-0.566237	0.0168749	0.630015	0.00232247	0.365879	0.152512	-0.0234144
YBX2	darkturquoise	M8	0.191283	0.482199	0.615208	0.00196466	-0.236887	0.328232	-0.733108	8.34057e-05	-0.00879733	0.978502	0.10074	0.71997	-0.181728	0.498694	0.705091	0.000316918	0.490276	0.033415	-0.634419	0.00219974	-0.029227	0.9245	0.365621	0.171362	0.1438	0.602965	0.026713	0.945962	0.497414	0.0247942	0.273196	0.336272	-0.168562	0.530401	0.0768051	0.821796	0.687884	0.00294154	0.483616	0.0402221	0.400721	0.125106	-0.145445	0.587174	0.233876	0.410766	0.603333
MAP3K14	tan	M2	0.537279	0.0129005	0.586469	0.0036282	-0.420149	0.0566219	-0.475782	0.0276532	-0.407067	0.0735034	0.353946	0.132068	0.0645671	0.830475	0.23998	0.37954	0.0128335	0.970089	-0.438608	0.0574865	0.170664	0.518559	-0.0394323	0.916585	0.0591966	0.843723	-0.0400205	0.915206	0.224927	0.380441	0.440216	0.0810982	0.000887835	0.99798	-0.292852	0.279848	0.365704	0.206944	0.502597	0.0309634	0.447213	0.0791359	-0.122422	0.653655	0.227801	0.424969	0.348457
NUBP2	turquoise	M1	0.958593	9.29628e-13	0.544643	0.00811193	-0.531285	0.011016	-0.291016	0.218878	-0.832618	1.22211e-06	0.484858	0.0271767	0.401844	0.0867967	-0.0260393	0.942554	-0.284235	0.275812	-0.285211	0.2555	0.225167	0.374444	-0.319506	0.248175	-0.102433	0.722348	-0.319389	0.244495	-0.0211279	0.945873	0.625531	0.0051227	0.0816864	0.781544	-0.79996	1.1852e-05	0.361528	0.214055	0.685186	0.000957166	0.15445	0.623627	-0.15393	0.563362	0.362226	0.157425	0.0243884
CACNG3	grey	M0	-0.048086	0.880286	-0.22192	0.351632	-0.0959091	0.719511	0.42012	0.0578885	-0.0160846	0.960296	0.114737	0.678657	-0.0178054	0.954608	-0.345042	0.172152	-0.262682	0.321488	0.191298	0.473869	0.134435	0.621757	-0.17683	0.571608	0.0499447	0.869715	0.237278	0.418815	-0.029208	0.924446	-0.159817	0.611271	-0.0513342	0.867633	0.062593	0.856977	-0.338806	0.251345	-0.405975	0.101718	-0.0126738	0.975424	0.0893623	0.751681	-0.308966	0.245829	-0.444458
TMEM132A	darkturquoise	M8	0.585752	0.0051651	0.66901	0.000527646	-0.466572	0.0304126	-0.661008	0.000732009	-0.47991	0.028437	0.332369	0.16247	0.0222618	0.943864	0.680673	0.000669603	0.100954	0.742514	-0.776261	2.58751e-05	0.292922	0.227373	0.369694	0.165777	0.0486452	0.872854	-0.112742	0.736359	0.461433	0.040542	0.14429	0.651727	-0.386707	0.0988152	-0.332695	0.203753	0.335974	0.255921	0.590464	0.00725094	0.182636	0.55231	-0.384767	0.0987898	0.0928323	0.777241	0.285707
TAC1	lightyellow	M4	-0.294985	0.237231	-0.545845	0.0079264	0.349667	0.125047	0.6423	0.00118401	0.349288	0.135944	-0.250343	0.316653	0.157654	0.564072	-0.573081	0.00825776	-0.187721	0.502947	0.591982	0.0054758	-0.289616	0.233943	-0.260458	0.371093	-0.165577	0.542526	0.057063	0.87581	-0.311804	0.200278	-0.0905906	0.795009	0.309919	0.203798	0.198214	0.502486	-0.234922	0.457667	-0.392136	0.117655	-0.186345	0.543492	0.384452	0.0990776	-0.0101621	0.976221	-0.35783
ZNF263	darkred	M6	0.474618	0.0345992	0.549739	0.007383	-0.822813	1.54299e-06	-0.402106	0.071733	-0.545412	0.00990336	0.916475	2.77732e-09	-0.260286	0.305793	0.0480501	0.887271	-0.0785165	0.802794	-0.555346	0.010713	0.609112	0.00307659	-0.315822	0.255196	0.370098	0.119051	0.582923	0.0105246	0.576369	0.0069182	0.211475	0.479283	-0.357157	0.133071	-0.0331523	0.92964	0.0313689	0.937575	-0.0471924	0.89394	0.828236	9.27003e-06	-0.200173	0.436965	-0.403205	0.106639	0.0709127
CX3CL1	magenta	M17	0.376776	0.112491	-0.273158	0.238563	0.167172	0.507377	0.518527	0.0143186	-0.247343	0.320928	-0.205003	0.426218	0.58189	0.00658387	-0.678603	0.000713435	-0.37944	0.121956	0.67687	0.0007608	-0.332694	0.160708	-0.576486	0.0128713	-0.352315	0.142278	-0.525308	0.0271837	-0.77626	3.64375e-05	0.557086	0.0178513	0.69981	0.000473909	-0.567053	0.0100286	0.0422453	0.914557	0.287352	0.284664	-0.248003	0.392448	0.315224	0.191544	0.585328	0.00851248	-0.413449
SPATA20	tan	M2	0.687393	0.00042694	0.754397	3.46123e-05	-0.580322	0.00436138	-0.562789	0.00654825	-0.739585	7.67476e-05	0.35063	0.136532	0.0118565	0.969931	0.264361	0.323756	0.149712	0.606707	-0.340568	0.160331	0.395779	0.0854921	-0.202688	0.505186	0.252324	0.320886	-0.319209	0.24482	0.11606	0.680688	0.274792	0.333008	-0.181037	0.495922	-0.610431	0.00431492	0.312692	0.296992	0.600627	0.00597802	0.0960715	0.77733	-0.497193	0.0246839	0.235396	0.407039	0.145295
MFSD10	turquoise	M1	0.958518	9.29628e-13	0.462037	0.0306461	-0.341769	0.135167	-0.255942	0.289189	-0.720548	0.000146948	0.302884	0.21087	0.563051	0.00929922	0.0293051	0.935229	-0.277943	0.28885	-0.249015	0.332472	0.0259696	0.933215	-0.184647	0.551968	-0.287473	0.247969	-0.482667	0.0482894	-0.0941577	0.743048	0.656976	0.00265005	0.198633	0.448281	-0.828937	2.7661e-06	0.449119	0.105268	0.82762	6.10594e-06	0.0315429	0.934832	-0.0538868	0.854131	0.544409	0.0172527	0.0975153
TNFRSF12A	grey	M0	0.245798	0.343368	0.375959	0.0900224	-0.121183	0.641761	-0.378285	0.0942364	-0.275752	0.259998	-0.00632957	0.983901	-0.00440093	0.988878	0.150993	0.611042	0.298217	0.24888	-0.0305497	0.923584	0.0287509	0.925989	-0.153349	0.633877	0.100763	0.727148	-0.303327	0.27526	0.0218696	0.943883	0.196468	0.517826	0.000284898	0.999519	-0.339692	0.191837	0.512481	0.0554686	0.420557	0.0874998	0.0628221	0.862214	-0.299983	0.21664	0.304197	0.25524	0.221904
DLX6	lightyellow	M4	0.100272	0.740433	-0.482053	0.0228916	0.109086	0.67841	0.758169	3.30642e-05	-0.157521	0.556471	0.094174	0.738287	0.384753	0.104174	-0.865545	1.22705e-07	-0.657913	0.00153676	0.669892	0.000917197	0.00119867	0.996865	-0.602689	0.00819809	-0.252335	0.320886	-0.0496807	0.892665	-0.540157	0.0128537	0.083448	0.812117	0.365062	0.123174	-0.23502	0.409775	-0.437836	0.116528	-0.305533	0.250034	-0.128613	0.690495	0.302403	0.212652	-0.0328355	0.925918	-0.707045
MAP3K9	magenta	M17	0.212173	0.426439	-0.541747	0.00854636	0.543011	0.00890181	0.621615	0.00193667	0.130861	0.633984	-0.442447	0.048555	0.801898	9.94762e-06	-0.461427	0.048393	-0.587409	0.00692941	0.524047	0.0177929	-0.680622	0.000541306	-0.0653717	0.860193	-0.78431	2.25115e-05	-0.52824	0.0260094	-0.754421	7.90204e-05	0.561122	0.0167023	0.826217	5.08199e-06	-0.348125	0.177899	0.148697	0.661839	0.332251	0.202634	-0.272698	0.337225	0.654099	0.00133902	0.676198	0.00126257	-0.305522
BAIAP2L1	green	M13	0.023326	0.943964	0.613184	0.00205712	-0.560812	0.00642771	-0.608051	0.00260745	-0.243468	0.329934	0.229773	0.364155	-0.640941	0.00192039	0.284014	0.282064	0.74102	0.00014988	-0.214165	0.414997	0.435204	0.0532477	-0.269924	0.349284	0.791286	1.71245e-05	0.180417	0.560832	0.303611	0.214547	-0.0118227	0.977598	-0.303448	0.214984	0.0771957	0.820872	-0.0126324	0.97724	0.0476396	0.893116	0.325127	0.234893	-0.566434	0.00802344	-0.111881	0.728864	0.166854
ETV1	grey	M0	-0.233226	0.374326	-0.251946	0.282346	0.480393	0.0248371	0.109282	0.684194	0.263883	0.285122	-0.416252	0.0670175	0.18774	0.481915	0.0149585	0.967261	-0.0285102	0.932302	0.250653	0.329026	-0.282461	0.248188	0.175144	0.575643	-0.27658	0.268775	-0.336917	0.212896	-0.260129	0.300495	-0.143763	0.653065	0.155218	0.568349	0.0198989	0.95778	0.0343708	0.931706	0.108867	0.733047	-0.362774	0.173513	0.0556735	0.84904	0.237609	0.402159	-0.0438392
ALDH3B1	tan	M2	0.43008	0.0619515	0.765011	2.2814e-05	-0.557884	0.00678957	-0.613996	0.00229667	-0.520881	0.0151464	0.436586	0.0522528	-0.205051	0.43792	0.294079	0.261307	0.249642	0.350404	-0.347221	0.150962	0.433258	0.0544975	-0.212389	0.481615	0.350744	0.144344	-0.0253673	0.948996	0.333981	0.164903	0.2264	0.443358	-0.284444	0.250392	-0.281511	0.30365	0.521685	0.0495756	0.393755	0.115816	0.453195	0.074292	-0.482222	0.0304687	0.0985813	0.762356	0.188696
FARP2	darkgreen	M7	0.233755	0.373073	-0.308395	0.176075	0.431209	0.0491621	0.217896	0.376062	0.208287	0.417001	-0.203563	0.429723	0.675326	0.00082841	-0.0234901	0.948475	-0.422564	0.0774576	-0.0430667	0.89074	-0.658459	0.000977219	0.2938	0.298179	-0.78705	2.02978e-05	-0.245889	0.397997	-0.207856	0.423134	0.561506	0.0166189	0.519839	0.0181711	-0.150766	0.628228	0.524488	0.0479366	0.40842	0.0993185	0.0163837	0.96762	0.66921	0.000935342	0.521982	0.0245425	0.313728
GGCT	darkturquoise	M8	-0.49026	0.027526	0.14004	0.576826	0.0887743	0.740758	-0.457672	0.0356062	0.523373	0.0145121	-0.167277	0.527287	-0.494128	0.027816	0.728588	0.000145167	0.532691	0.0179631	-0.515411	0.0203414	-0.0800316	0.782572	0.671387	0.00187	0.211902	0.417905	0.350208	0.191315	0.583911	0.00599065	-0.296988	0.286954	-0.382048	0.103852	0.650914	0.00169326	0.320706	0.283261	-0.132862	0.668116	0.185373	0.546066	-0.0977063	0.725933	-0.224181	0.43304	0.373375
DHFR	lightgreen	M3	-0.377996	0.111089	-0.739215	6.11034e-05	0.954225	3.04514e-12	0.559305	0.00698001	0.738732	7.91557e-05	-0.869391	1.67728e-07	0.544133	0.0127895	-0.155637	0.598143	-0.157857	0.583773	0.492295	0.028402	-0.933845	3.6113e-10	0.379035	0.152272	-0.71493	0.000254538	-0.433642	0.0866975	-0.564462	0.00856423	0.150116	0.636537	0.681323	0.000765896	0.159473	0.60402	0.147348	0.665078	0.119391	0.705292	-0.513041	0.0365377	0.700744	0.000404197	0.567717	0.0116985	0.055038
IFRD1	black	M15	-0.103341	0.732146	0.702712	0.00020201	-0.481872	0.0243272	-0.86448	1.27028e-07	-0.112566	0.687211	0.286507	0.240683	-0.724246	0.00020288	0.805804	5.56497e-06	0.739299	0.000158472	-0.733015	0.000138081	0.540786	0.011274	0.331138	0.227294	0.671696	0.000854818	0.339758	0.207967	0.830158	3.52632e-06	-0.471982	0.0566666	-0.82075	6.62496e-06	0.287844	0.289601	0.1785	0.592716	0.0201235	0.960696	0.339277	0.210642	-0.706132	0.000347149	-0.424707	0.0846111	0.536119
COX10	midnightblue	M22	-0.101213	0.737866	-0.635876	0.0012156	0.330996	0.149943	0.577861	0.00490479	0.290979	0.229682	-0.128401	0.638531	0.370614	0.120116	-0.439401	0.0638639	-0.400898	0.0978365	0.299117	0.229207	-0.468305	0.0343413	-0.0434652	0.907878	-0.489428	0.0283476	0.0834306	0.810685	-0.329445	0.1717	0.187711	0.539878	0.465401	0.0391097	0.110999	0.735575	-0.165948	0.622421	-0.248073	0.368228	-0.0394612	0.917016	0.667001	0.000985993	0.0494565	0.886213	-0.0223717
PAF1	midnightblue	M22	-0.278726	0.2699	-0.467331	0.0284209	0.387638	0.0836259	0.309886	0.185641	0.653524	0.00100951	-0.277932	0.257882	0.176913	0.511685	-0.12353	0.685042	0.00696597	0.98404	0.132754	0.637505	-0.67757	0.000591852	0.153694	0.633262	-0.347754	0.148528	0.220305	0.459887	-0.109268	0.699957	0.376334	0.152781	0.545858	0.0119513	0.491224	0.0336695	0.147149	0.665591	-0.128392	0.681071	0.229568	0.435996	0.770568	4.0816e-05	0.244243	0.385398	0.0946443
PFDN1	royalblue	M5	-0.882885	3.25561e-08	-0.691642	0.000279404	0.641611	0.00113257	0.438101	0.0461634	0.947425	3.73302e-11	-0.552306	0.00916463	-0.186416	0.485588	-0.0599719	0.856858	0.156928	0.586167	0.31159	0.206831	-0.495081	0.0232023	0.352346	0.191748	-0.122045	0.665027	0.30332	0.27526	-0.0969551	0.73508	-0.350809	0.191196	0.190609	0.470003	0.811995	6.69346e-06	-0.277441	0.36486	-0.60275	0.00574748	-0.109449	0.742228	0.491558	0.0266628	-0.175581	0.556781	0.0368905
ARHGAP44	tan	M2	0.155401	0.582118	0.72906	8.54024e-05	-0.557058	0.00689919	-0.743348	5.81252e-05	-0.288507	0.234384	0.332622	0.162049	-0.491712	0.0286413	0.649229	0.00156744	0.433565	0.0682858	-0.624134	0.0027804	0.496426	0.0227546	0.223113	0.455511	0.507351	0.0217778	0.171649	0.584143	0.540418	0.0127968	-0.0566925	0.87636	-0.48801	0.0287388	0.0242837	0.947568	0.182004	0.583679	0.19334	0.502184	0.344513	0.201989	-0.579009	0.00642048	-0.175364	0.557328	0.164507
TOP1	royalblue	M5	-0.764378	2.8708e-05	-0.75946	2.84801e-05	0.760194	2.88062e-05	0.490897	0.0220589	0.945512	4.78361e-11	-0.59227	0.00432408	0.0423462	0.892384	-0.0775966	0.810871	-0.0387221	0.906976	0.292893	0.240652	-0.62955	0.00196485	0.429752	0.0934301	-0.363574	0.127277	0.198306	0.515167	-0.161008	0.54981	-0.201581	0.505657	0.324116	0.180504	0.708209	0.000358973	-0.162662	0.628851	-0.437636	0.0715061	-0.114761	0.728616	0.619838	0.00287579	-0.0228651	0.947727	0.0157184
SCIN	grey	M0	-0.586368	0.00510057	-0.127138	0.614607	0.245041	0.3095	-0.0521235	0.856214	0.371052	0.109254	-0.266282	0.28164	-0.404537	0.0842813	0.0802037	0.803642	0.430998	0.0703399	0.181372	0.50069	0.00918309	0.977866	0.0368635	0.921946	0.278103	0.265808	0.109193	0.744978	0.0909483	0.751884	-0.498695	0.0406191	-0.265099	0.290134	0.412593	0.0925076	-0.046276	0.90638	-0.324758	0.215571	-0.116415	0.724251	-0.204087	0.426809	-0.210307	0.466188	0.246498
ARSD	blue	M10	0.208767	0.435105	-0.13269	0.598796	0.211878	0.389593	0.235046	0.3352	-0.224741	0.374619	-0.233552	0.355644	0.397125	0.0913515	-0.446407	0.0585332	-0.133047	0.653285	0.572986	0.00785886	-0.180888	0.490497	-0.440109	0.0836205	-0.189263	0.476252	-0.624864	0.00447767	-0.694277	0.00048825	0.277159	0.327844	0.44808	0.0490001	-0.529876	0.0188117	-0.174596	0.602675	0.303603	0.253413	-0.536277	0.0263727	0.0244323	0.933132	0.501995	0.0326807	-0.150808
PNPLA4	green	M13	-0.388702	0.0994344	0.215594	0.367391	-0.349425	0.125329	-0.316025	0.175655	0.109291	0.696674	0.203951	0.428772	-0.742805	0.000110258	0.131632	0.663465	0.725481	0.000250245	-0.0651698	0.829877	0.350782	0.135583	-0.23846	0.421555	0.743285	0.000101496	0.469922	0.0571072	0.345521	0.147953	-0.340898	0.206693	-0.409278	0.0772789	0.472875	0.043767	-0.305625	0.309966	-0.439098	0.0702632	0.275572	0.331455	-0.3513	0.138074	-0.427504	0.0824536	0.224878
CDKL3	green	M13	-0.418195	0.0714207	0.498367	0.0177969	-0.306958	0.187754	-0.619213	0.00204744	0.16417	0.537471	0.145485	0.589285	-0.822836	3.46891e-06	0.52368	0.0194097	0.685259	0.000781141	-0.400985	0.087989	0.411989	0.0707807	0.170182	0.588552	0.704715	0.000345565	0.464133	0.0612963	0.652345	0.00142101	-0.385283	0.140666	-0.606392	0.00407011	0.511915	0.024939	0.182597	0.582434	-0.249214	0.365516	0.416956	0.106952	-0.535843	0.0135022	-0.42385	0.0854577	0.32765
UPP2	grey	M0	0.0342104	0.916402	-0.214023	0.370963	0.306858	0.187887	0.317314	0.173609	0.213769	0.402596	-0.390077	0.0905279	0.348632	0.148213	-0.147199	0.621611	-0.0480738	0.882995	0.320666	0.191271	-0.431841	0.0555491	0.00499278	0.989213	-0.27849	0.265071	-0.335572	0.215264	-0.415812	0.071292	0.27899	0.324177	0.439904	0.0540814	-0.0764557	0.822981	-0.0214913	0.957829	0.200998	0.482153	-0.262527	0.360098	0.345136	0.146272	0.470069	0.0500892	-0.170681
RABAC1	turquoise	M1	0.956412	1.39341e-12	0.551429	0.00715992	-0.556767	0.00693173	-0.29714	0.207371	-0.840239	8.06574e-07	0.462112	0.0375288	0.370339	0.120495	0.0251522	0.944127	-0.231502	0.39248	-0.307565	0.213918	0.283678	0.245676	-0.272724	0.343477	-0.0508781	0.867318	-0.328639	0.228082	0.0274229	0.929466	0.470016	0.0580659	-0.00263443	0.993319	-0.775065	3.54471e-05	0.222525	0.485742	0.666691	0.00146787	0.0713197	0.83991	-0.238038	0.343678	0.304446	0.254719	-0.0738633
PROM1	midnightblue	M22	-0.0756864	0.807675	-0.727214	9.13208e-05	0.464477	0.0312996	0.717037	0.000142923	0.426405	0.0583501	-0.209332	0.415285	0.536291	0.0144643	-0.479776	0.0375825	-0.49865	0.0297514	0.31441	0.202013	-0.623596	0.00223408	0.0370791	0.92177	-0.609625	0.00353914	0.068548	0.848428	-0.344511	0.14954	0.28367	0.313753	0.574683	0.00734092	0.163359	0.593537	-0.14872	0.66178	-0.201371	0.481283	-0.159037	0.61218	0.885443	7.73245e-08	0.151827	0.620988	-0.121603
CCDC124	red	M14	-0.0240425	0.941878	-0.103824	0.684267	-0.117639	0.652391	0.0195278	0.946719	0.257005	0.29927	0.279872	0.254079	-0.0301339	0.923612	0.120023	0.694761	-0.173147	0.541474	-0.376811	0.113319	-0.081729	0.777554	0.260003	0.372118	-0.110495	0.69819	0.538521	0.0220669	0.370541	0.116316	0.16714	0.592285	0.0266618	0.932721	0.443066	0.0642093	-0.0495435	0.89976	-0.209635	0.461463	0.436667	0.0884302	0.390817	0.0928554	-0.220317	0.442601	-0.152491
NOS2	darkgrey	M9	-0.100051	0.740993	0.322946	0.154257	-0.26941	0.256457	-0.464039	0.0326228	-0.0251631	0.937239	0.0153566	0.961566	-0.466294	0.0402688	0.260803	0.331832	0.692289	0.000640623	-0.156029	0.570561	0.119597	0.665242	-0.110123	0.74635	0.532396	0.0148099	0.0707133	0.843058	0.138282	0.614494	-0.00118458	0.998156	-0.157608	0.560814	0.124067	0.701128	-0.0924635	0.801	0.0389509	0.91435	0.0469972	0.899657	-0.303593	0.21057	-0.0151294	0.965196	0.40974
DNAH9	grey	M0	-0.363191	0.129583	-0.392035	0.0754881	0.309303	0.183947	0.293642	0.213856	0.394132	0.0852066	-0.249132	0.319315	-0.0176665	0.954936	-0.168973	0.563326	0.103583	0.735084	0.248996	0.332472	-0.301807	0.211203	0.0183859	0.962596	-0.0963006	0.739941	0.115545	0.72874	-0.0574865	0.848126	-0.208699	0.486421	0.108837	0.700976	0.320296	0.225494	0.0410586	0.917423	-0.311272	0.239586	-0.0802474	0.816196	0.314502	0.192645	-0.0832185	0.801494	0.224475
GAS7	grey	M0	0.288068	0.250698	0.40603	0.0638825	-0.322579	0.162645	-0.411769	0.0639446	-0.195269	0.450514	0.254049	0.308185	-0.0724827	0.807187	0.467368	0.0446461	-0.0722299	0.81981	-0.588115	0.00590565	0.185971	0.476811	0.34751	0.19944	0.00866706	0.978351	0.149808	0.641141	0.424952	0.0640614	0.142367	0.655469	-0.205638	0.43025	-0.0193481	0.958787	0.396938	0.163637	0.262524	0.335922	0.410802	0.113831	-0.157427	0.553274	-0.0475499	0.890663	0.00222429
TRAPPC6A	salmon	M20	0.413434	0.075596	0.647366	0.000918053	-0.293114	0.211361	-0.653794	0.000889511	-0.48052	0.0281888	-0.00345315	0.990869	-0.086997	0.767202	0.426089	0.074822	0.472655	0.0421232	-0.22693	0.383772	0.212652	0.405454	-0.053417	0.887524	0.287755	0.247398	-0.468779	0.0578788	0.0906227	0.752891	0.130402	0.687797	-0.181778	0.494155	-0.480616	0.0392998	0.438489	0.115951	0.659515	0.00174872	-0.122416	0.708509	-0.611982	0.00340021	0.362206	0.157428	0.162577
MATK	grey	M0	0.33958	0.162622	0.352774	0.115184	-0.278804	0.238035	-0.214174	0.385695	-0.359661	0.122776	0.106244	0.703341	0.0131041	0.967108	0.318093	0.216741	-0.100592	0.743723	-0.361034	0.132749	0.296376	0.220767	0.242857	0.41068	0.0777732	0.793384	-0.136878	0.674052	0.214541	0.405826	-0.132627	0.68151	-0.321859	0.183863	-0.28587	0.294101	0.0629347	0.871085	0.238678	0.389448	-0.155707	0.619967	-0.35081	0.138727	-0.0761788	0.818446	-0.212679
SCN4A	grey	M0	-0.00177454	0.995818	0.418824	0.0545382	-0.225177	0.356063	-0.493702	0.0211527	0.165274	0.534041	0.0662294	0.82026	-0.291892	0.241148	0.425111	0.0757762	0.482368	0.0371743	-0.400214	0.0887268	-0.0822936	0.775509	0.179808	0.56336	0.247165	0.332748	0.212911	0.478539	0.379044	0.106617	0.276956	0.328341	-0.0140998	0.964791	0.288279	0.288734	0.414631	0.14229	0.184568	0.524628	0.44007	0.0853127	0.0122678	0.966885	0.134752	0.667088	0.415943
ST7L	red	M14	-0.0402098	0.901016	-0.310057	0.173459	-0.205337	0.405712	0.397141	0.0759417	-0.0688171	0.814655	0.480705	0.0288739	-0.0452649	0.884172	-0.616042	0.00341612	-0.36258	0.143766	0.233457	0.368222	0.212693	0.40537	-0.523666	0.0293297	0.0866356	0.768032	0.501644	0.0378136	-0.0526956	0.860783	0.0483627	0.89545	0.0765578	0.795267	0.170225	0.574633	-0.55978	0.0298107	-0.553909	0.0141105	0.266739	0.350183	0.25539	0.30487	-0.413566	0.0953887	-0.377274
TKTL1	greenyellow	M19	0.27923	0.268764	0.321282	0.156612	0.117073	0.653966	-0.383543	0.0887598	-0.03608	0.907811	-0.247352	0.323242	0.245808	0.339242	0.515189	0.022347	0.167936	0.555556	-0.313462	0.20376	-0.267816	0.277244	0.423431	0.099608	-0.26476	0.292974	-0.44252	0.0786709	0.128969	0.641316	0.199939	0.509287	0.00187104	0.995513	-0.254588	0.363101	0.722748	0.00121755	0.647863	0.00228413	-0.143253	0.652406	-0.0894401	0.751466	0.48513	0.0410204	0.298212
PAX6	black	M15	0.00848356	0.979088	0.354794	0.112784	-0.231439	0.340721	-0.540149	0.0098334	0.128398	0.641634	0.16664	0.529181	-0.287217	0.250015	0.763697	3.82601e-05	0.354384	0.154841	-0.809718	5.47692e-06	0.103287	0.714495	0.624451	0.00532764	0.146026	0.595685	0.352632	0.187819	0.764965	5.46277e-05	-0.227587	0.440653	-0.514901	0.0195499	0.360761	0.158619	0.261009	0.400273	0.0892298	0.785117	0.309218	0.264276	-0.140675	0.600764	-0.25763	0.354688	0.422013
ZBTB22	turquoise	M1	0.955149	1.82988e-12	0.49024	0.0202169	-0.413089	0.061853	-0.220359	0.370363	-0.77388	2.0376e-05	0.331857	0.163136	0.509016	0.0222853	-0.0762143	0.814113	-0.256805	0.334094	-0.13465	0.632062	0.0784882	0.786576	-0.341455	0.209767	-0.186266	0.484848	-0.491579	0.043177	-0.193939	0.460118	0.710585	0.000696425	0.251603	0.320333	-0.860705	3.85537e-07	0.375755	0.192321	0.770522	7.05396e-05	0.0145611	0.972083	-0.0790091	0.782132	0.548774	0.0159981	-0.0391145
RHBDF1	green	M13	-0.124517	0.670369	0.209403	0.382622	-0.383222	0.0877781	-0.276304	0.246822	-0.166566	0.530552	0.207918	0.418949	-0.531741	0.0156047	0.0393678	0.909027	0.484508	0.0361055	-0.0348617	0.912509	0.361522	0.122199	-0.292003	0.301862	0.582633	0.00610118	0.251127	0.385212	0.174317	0.513306	-0.208718	0.486421	-0.280219	0.258873	0.112159	0.733691	-0.225631	0.478523	-0.245237	0.374329	0.183343	0.551017	-0.39965	0.0844207	-0.320042	0.225727	0.0954706
CACNA2D2	blue	M10	-0.0995321	0.742236	-0.338115	0.133517	0.0533736	0.848193	0.565982	0.00617495	-0.0363053	0.907242	-0.132929	0.625533	0.047884	0.877145	-0.756549	5.08342e-05	-0.0687822	0.82886	0.806528	6.42901e-06	-0.0350663	0.908988	-0.712636	0.000586702	0.144484	0.600667	-0.117891	0.722531	-0.612304	0.00344294	0.0879564	0.800962	0.41117	0.0756631	-0.115951	0.723217	-0.477106	0.0812464	-0.302523	0.254968	-0.208564	0.486988	0.11497	0.674888	0.0921103	0.779153	-0.58756
BAIAP3	tan	M2	0.374417	0.115456	0.597143	0.00291049	-0.533172	0.0106741	-0.419856	0.0580597	-0.443152	0.0471077	0.316421	0.187071	-0.194717	0.464109	0.0393629	0.909027	0.445499	0.0593152	-0.0453183	0.884952	0.279595	0.253861	-0.47051	0.058701	0.440179	0.0547406	-0.0988727	0.769909	0.0414157	0.891074	0.313926	0.253542	-0.0333514	0.915567	-0.277422	0.312376	0.145574	0.668717	0.294215	0.270821	0.254671	0.377522	-0.323466	0.177938	0.215742	0.45386	0.229637
TSR3	darkgreen	M7	0.535122	0.0133836	-0.227681	0.337654	0.173782	0.489254	0.379258	0.0932397	-0.0889662	0.75549	-0.115975	0.674883	0.755301	7.10778e-05	-0.344846	0.172412	-0.473593	0.0416516	0.188717	0.481023	-0.51421	0.017414	-0.10868	0.750425	-0.587652	0.00552948	-0.374296	0.155715	-0.457619	0.0425979	0.73426	0.000346236	0.708223	0.000378492	-0.41823	0.086654	0.135141	0.694151	0.463458	0.0524263	-0.178578	0.562419	0.612905	0.00334698	0.624476	0.00402235	-0.224256
PIGQ	darkgreen	M7	0.49645	0.0250143	-0.129019	0.609266	-0.015868	0.957266	0.210898	0.393549	-0.302219	0.209076	0.167559	0.526569	0.538511	0.0139638	-0.28659	0.276643	-0.433166	0.068578	0.0813036	0.785248	-0.20536	0.424911	-0.210166	0.486601	-0.441805	0.0535698	-0.224603	0.449412	-0.246889	0.33008	0.496855	0.0417007	0.327683	0.174869	-0.44958	0.0592199	0.245971	0.432325	0.294465	0.270278	-0.0600813	0.868863	0.310846	0.198478	0.311254	0.241112	-0.0880904
CRAMP1	pink	M16	0.658962	0.000940917	0.298619	0.192139	-0.344108	0.132152	-0.131859	0.617682	-0.427301	0.0576748	0.424271	0.0609349	0.352992	0.141936	-0.138344	0.645129	-0.238199	0.376927	-0.168958	0.535233	-0.0858092	0.765223	-0.319306	0.248373	-0.22184	0.393061	-0.0393486	0.916714	0.0213862	0.94524	0.756309	0.000161574	0.301477	0.218312	-0.407578	0.0976983	0.649578	0.00669761	0.428463	0.0795472	0.477001	0.0567306	0.262539	0.289527	0.349955	0.175457	0.174023
TEAD3	tan	M2	0.513987	0.0190133	0.819756	1.91279e-06	-0.505918	0.0167732	-0.768353	2.18743e-05	-0.445033	0.0459696	0.331694	0.16342	-0.125506	0.656289	0.626228	0.00272552	0.386286	0.114139	-0.673593	0.000829339	0.321692	0.177644	0.177221	0.570713	0.270924	0.280403	-0.0967344	0.775899	0.52298	0.0169289	0.138582	0.665467	-0.401311	0.0845145	-0.280391	0.305985	0.453495	0.101122	0.580152	0.00883428	0.227649	0.440899	-0.458967	0.041579	0.132995	0.672412	0.487208
FBXO11	royalblue	M5	-0.870601	8.27938e-08	-0.594396	0.0030871	0.661662	0.000677175	0.302382	0.198429	0.944051	5.64839e-11	-0.608899	0.00303338	-0.205026	0.437956	0.0927618	0.768816	0.19954	0.471919	0.221023	0.398142	-0.489377	0.0252869	0.475763	0.0552711	-0.122235	0.664593	0.227058	0.444266	-0.0484855	0.872009	-0.326573	0.230459	0.145655	0.594369	0.77637	3.35934e-05	-0.165332	0.623635	-0.47352	0.0459875	-0.143062	0.652806	0.376726	0.10731	-0.104461	0.747541	0.0164214
MYLIP	black	M15	-0.0579816	0.855215	0.188511	0.437121	-0.399793	0.0724984	-0.214847	0.383955	0.00542565	0.986861	0.513426	0.0176102	-0.370053	0.120794	0.210675	0.454228	0.0672134	0.832853	-0.456846	0.0457369	0.345788	0.142457	0.0968791	0.779262	0.250362	0.325087	0.652908	0.00246873	0.666237	0.00101051	-0.230974	0.432244	-0.469282	0.0371368	0.410901	0.0942063	0.0574703	0.882125	-0.356688	0.165831	0.552858	0.0206524	-0.0851298	0.764375	-0.544209	0.0172996	0.0468111
ENSG00000260059	lightgreen	M3	-0.39866	0.0891708	-0.682017	0.000370782	0.954169	3.04514e-12	0.458111	0.0354059	0.70831	0.000215863	-0.874414	1.15345e-07	0.491656	0.0286669	-0.0240206	0.947246	-0.140234	0.632971	0.378737	0.111259	-0.871111	1.47907e-07	0.502222	0.0393197	-0.705898	0.000336101	-0.443472	0.0776901	-0.464472	0.038949	0.0375437	0.919403	0.536764	0.0138867	0.137742	0.66374	0.229934	0.468748	0.140395	0.646706	-0.536458	0.0263283	0.577772	0.00656844	0.496187	0.0354314	0.160857
SYN1	brown	M11	0.362566	0.130453	0.301545	0.187345	-0.532125	0.0108627	-0.133212	0.61334	-0.547775	0.00949401	0.528747	0.013751	-0.092834	0.750721	0.102957	0.740782	-0.294285	0.256458	-0.324333	0.185335	0.579252	0.0056047	-0.0486032	0.896581	0.147731	0.591131	0.169414	0.589653	0.280879	0.257549	-0.17147	0.581929	-0.431272	0.0601367	-0.237405	0.404395	-0.109952	0.758576	-0.0668218	0.845049	0.179226	0.560762	-0.381464	0.102103	-0.38987	0.12132	-0.460004
CDKL5	darkred	M6	0.19246	0.47932	0.151605	0.542684	-0.521716	0.0129363	-0.034905	0.904079	-0.31542	0.186261	0.700328	0.000300159	-0.179997	0.503236	-0.00523358	0.988168	-0.415494	0.0839993	-0.439916	0.0566835	0.573692	0.00621804	0.00098624	0.998245	0.169633	0.530921	0.57769	0.0115662	0.469203	0.0365466	-0.160007	0.610844	-0.435032	0.0575036	0.0894931	0.790915	-0.367158	0.204794	-0.365078	0.152937	0.345485	0.200163	-0.130754	0.62907	-0.650044	0.00231929	-0.418456
CAMK1G	grey	M0	0.304388	0.219774	0.36223	0.104415	-0.448685	0.0390708	-0.0614001	0.829564	-0.438421	0.0501067	0.373034	0.108283	-0.092809	0.750748	-0.418886	0.0815328	0.122821	0.681914	0.295249	0.23588	0.274003	0.264844	-0.772688	7.45572e-05	0.352832	0.141639	-0.0214933	0.956568	-0.186461	0.480099	0.380352	0.147138	0.171772	0.521703	-0.308295	0.247755	0.033123	0.934072	0.0463927	0.895946	0.302326	0.278079	-0.131738	0.626107	0.136014	0.663985	-0.0184446
CDK11A	red	M14	-0.369076	0.122056	0.27566	0.23358	-0.495098	0.019852	-0.343854	0.134694	0.096	0.734794	0.489448	0.0253798	-0.805907	8.17033e-06	0.15126	0.610246	0.40335	0.0953999	-0.338626	0.163554	0.501526	0.0211154	-0.110729	0.744918	0.693751	0.000472076	0.833359	4.18765e-06	0.613582	0.00334295	-0.285575	0.309891	-0.477984	0.0330446	0.60933	0.00441562	-0.203439	0.532273	-0.59903	0.00615057	0.707031	0.00096356	-0.250985	0.314654	-0.702991	0.000647109	0.187929
NADK	lightcyan	M23	0.463548	0.0403792	-0.0266986	0.923892	0.305153	0.190669	0.0467244	0.870837	-0.0253826	0.936803	-0.332158	0.16273	0.688183	0.000585558	-0.0387847	0.910632	-0.0913811	0.768143	0.138254	0.622192	-0.65518	0.00106001	0.0195172	0.960434	-0.586154	0.00570181	-0.622286	0.00473506	-0.416952	0.0703875	0.750238	0.000202556	0.668977	0.00104025	-0.473903	0.0431286	0.617461	0.0121065	0.754695	0.00012465	-0.150237	0.63423	0.438365	0.053945	0.888062	1.20589e-07	0.276893
TFAP2B	darkgrey	M9	-0.0206289	0.950331	0.419736	0.0539359	-0.189819	0.44588	-0.486485	0.0235974	-0.0327969	0.916682	-0.0759583	0.791465	-0.34485	0.15348	0.253719	0.348186	0.783996	2.86043e-05	-0.035716	0.910123	0.00765268	0.981462	-0.165357	0.602956	0.448508	0.0492191	-0.124262	0.706615	0.120489	0.667427	0.101212	0.767218	-0.0831314	0.77755	-0.00947077	0.980285	0.289377	0.340637	0.227775	0.414955	0.0166112	0.967376	-0.316487	0.189586	0.226269	0.428611	0.492229
DLEC1	purple	M18	-0.327994	0.180714	0.169385	0.490301	-0.0911251	0.733423	-0.337047	0.143904	0.396636	0.0828301	0.0242946	0.937583	-0.445924	0.0522785	0.375388	0.129117	0.552694	0.0128375	-0.305682	0.217355	-0.0677175	0.81652	0.227175	0.446333	0.290625	0.242124	0.430879	0.0891524	0.501172	0.023466	-0.0996276	0.771563	-0.191721	0.466854	0.588299	0.00673791	0.288338	0.342814	-0.175382	0.549041	0.419691	0.10432	0.035404	0.904661	-0.156175	0.609651	0.436269
CYTH3	grey	M0	-0.250394	0.332419	-0.104337	0.68266	0.390473	0.0808931	-0.129977	0.623169	0.356842	0.126321	-0.454205	0.0417232	0.0108588	0.972306	0.307601	0.235218	0.261517	0.323856	-0.0609134	0.841286	-0.278375	0.256242	0.428393	0.0947852	-0.0954477	0.742019	-0.220874	0.458453	-0.0228941	0.941388	-0.136952	0.669908	0.0261321	0.93383	0.137399	0.664529	-0.0658734	0.86462	0.190392	0.509574	-0.355358	0.185104	-0.024979	0.931585	0.202766	0.485583	0.313477
SYPL1	darkturquoise	M8	-0.207899	0.437329	0.32376	0.153126	0.0163412	0.955895	-0.596696	0.00334063	0.202026	0.433051	-0.149815	0.576066	-0.351828	0.143655	0.783	1.69253e-05	0.609768	0.00454082	-0.563459	0.00931075	0.059609	0.840621	0.608978	0.00728809	0.231282	0.369124	0.027299	0.944794	0.541866	0.0124685	-0.422843	0.0978421	-0.535533	0.01415	0.26414	0.341492	0.162688	0.628786	0.157604	0.599123	-0.116303	0.724722	-0.370441	0.11435	-0.122867	0.699514	0.602962
CYB561	magenta	M17	-0.0314901	0.923728	-0.632192	0.00132474	0.668769	0.000561871	0.669926	0.000580902	0.339418	0.149821	-0.655464	0.00103212	0.661845	0.00117722	-0.484484	0.0350989	-0.355204	0.153709	0.676459	0.000770835	-0.790564	1.22988e-05	-0.0682027	0.852376	-0.665409	0.00100174	-0.528992	0.02574	-0.825134	4.42525e-06	0.449763	0.0732137	0.881373	1.93635e-07	-0.187977	0.529327	0.0908517	0.805116	0.205285	0.472301	-0.374758	0.157725	0.684195	0.000639836	0.676534	0.00125566	-0.179846
IGSF8	turquoise	M1	0.953729	2.51293e-12	0.658198	0.000697708	-0.631421	0.00144442	-0.406397	0.0682509	-0.85093	4.21108e-07	0.565786	0.00719709	0.294492	0.236408	0.127781	0.673377	-0.210409	0.444302	-0.449365	0.0504368	0.356747	0.127999	-0.204637	0.500931	-0.00581234	0.985444	-0.230172	0.436671	0.175705	0.509696	0.469675	0.0583126	-0.107647	0.704284	-0.733884	0.000162029	0.312462	0.297544	0.647483	0.00229973	0.176904	0.566679	-0.275058	0.263748	0.224132	0.433153	0.0257366
RRM2	lightgreen	M3	-0.555777	0.00923558	-0.737241	6.55738e-05	0.953272	3.49728e-12	0.487761	0.0231347	0.82163	2.24012e-06	-0.851377	5.31508e-07	0.363204	0.129206	0.0139582	0.969901	-0.0921955	0.766366	0.344745	0.154608	-0.824266	2.55233e-06	0.566073	0.0154069	-0.631696	0.00220857	-0.284288	0.312403	-0.359937	0.128955	-0.130149	0.688391	0.419329	0.0689203	0.324861	0.217317	0.132306	0.701714	-0.0546403	0.875794	-0.510287	0.037834	0.589008	0.00528897	0.31672	0.231384	0.150733
SS18L2	red	M14	-0.22866	0.385237	0.298232	0.192767	-0.455918	0.0352939	-0.377978	0.094532	0.0225396	0.943827	0.506879	0.0194711	-0.645032	0.00175315	0.366056	0.141535	0.177614	0.529262	-0.54589	0.0125904	0.522102	0.0154032	0.164811	0.604578	0.473441	0.0353994	0.7656	8.67678e-05	0.763518	5.74843e-05	-0.33695	0.213526	-0.635262	0.00223957	0.518447	0.0225037	0.051076	0.896542	-0.445954	0.0648386	0.67676	0.00212139	-0.317142	0.188497	-0.70057	0.000686473	-0.0579556
THAP11	turquoise	M1	0.951738	4.0197e-12	0.504922	0.0160658	-0.452542	0.0370106	-0.292373	0.216243	-0.785741	1.22458e-05	0.395476	0.0851834	0.454622	0.0469363	0.065592	0.841665	-0.24752	0.355168	-0.330516	0.175818	0.18048	0.491513	-0.186397	0.547339	-0.152708	0.577818	-0.393541	0.130175	0.000386008	0.998772	0.50958	0.0352349	0.0323593	0.918152	-0.798195	1.29707e-05	0.2704	0.380257	0.73021	0.000266992	-0.0134893	0.974025	-0.165202	0.530555	0.372285	0.144015	0.0306141
MGST1	grey	M0	-0.593546	0.00439885	-0.191263	0.429641	0.39616	0.0756836	0.0567174	0.843185	0.454782	0.0403167	-0.554014	0.00890768	-0.299147	0.227559	-0.0976966	0.754727	0.578216	0.00821144	0.534723	0.0151265	-0.255338	0.303937	-0.152079	0.636982	0.256905	0.310291	-0.158614	0.617483	-0.282977	0.253283	-0.179967	0.559582	0.176821	0.507529	0.282201	0.302264	0.0182252	0.964216	-0.165938	0.575342	-0.212393	0.476624	-0.0778361	0.786021	0.175905	0.555923	0.115356
NFIX	darkturquoise	M8	0.31848	0.196081	0.352128	0.115972	-0.130788	0.613091	-0.494106	0.0210366	-0.119947	0.665315	0.155993	0.558385	0.113348	0.692148	0.738609	0.000100946	-0.0211221	0.9498	-0.821263	3.12907e-06	0.0471035	0.875433	0.699316	0.000874328	-0.208958	0.42483	-0.013229	0.973023	0.51511	0.0190715	-0.0271608	0.943989	-0.367775	0.120091	-0.0704077	0.838138	0.320541	0.283591	0.422297	0.0856284	0.0663944	0.852637	-0.0954178	0.732607	-0.01133	0.974354	0.450958
ST3GAL1	darkturquoise	M8	0.110401	0.710616	0.463092	0.0302262	-0.123973	0.633337	-0.695662	0.000274839	0.00487666	0.988161	-0.0236329	0.93978	-0.176338	0.513167	0.92671	1.79863e-10	0.361555	0.145124	-0.820089	3.31228e-06	0.0391992	0.898074	0.744233	0.000218129	0.0339384	0.913531	-0.00209702	0.996098	0.612812	0.00340895	-0.134119	0.676592	-0.468287	0.0376136	0.0829078	0.806822	0.532064	0.0431459	0.414707	0.092965	0.124245	0.703735	-0.305677	0.20698	-0.002188	0.995091	0.533186
MMP25	tan	M2	0.344039	0.156093	0.566445	0.00541624	-0.386437	0.0847486	-0.392142	0.0806619	-0.411265	0.0701617	0.360646	0.123492	-0.0685949	0.81846	0.223733	0.419205	-0.0375025	0.909903	-0.341859	0.158608	0.340476	0.149825	-0.0086674	0.982318	0.138213	0.61855	-0.0296605	0.939465	0.273008	0.273423	0.162316	0.604849	-0.258561	0.304323	-0.304962	0.254726	0.401049	0.158256	0.245797	0.372967	0.192137	0.528601	-0.313286	0.194485	-0.0122583	0.971947	0.142861
FKBP8	turquoise	M1	0.951373	4.0998e-12	0.64825	0.000896253	-0.488043	0.0221992	-0.439524	0.0452976	-0.810603	3.85976e-06	0.382368	0.0983419	0.382535	0.106631	0.182326	0.527082	-0.13782	0.639617	-0.378805	0.111195	0.225463	0.373755	-0.154115	0.632326	-0.0867291	0.767832	-0.441783	0.0793263	0.0510065	0.865482	0.511645	0.034253	-0.0156814	0.960772	-0.812783	6.46916e-06	0.404641	0.153759	0.818358	1.01333e-05	0.0369414	0.923331	-0.28542	0.243304	0.4253	0.0840898	0.113788
SCAF1	turquoise	M1	0.94984	5.73597e-12	0.446636	0.0379825	-0.494731	0.0199739	-0.173259	0.495731	-0.822378	2.15546e-06	0.470589	0.0333003	0.45282	0.0480203	-0.0971419	0.756087	-0.348246	0.16381	-0.23691	0.360794	0.224027	0.377416	-0.326771	0.235242	-0.147554	0.591454	-0.308044	0.265944	-0.046295	0.877959	0.524913	0.028878	0.0715893	0.809173	-0.796556	1.39989e-05	0.227411	0.474597	0.618053	0.00421102	0.115628	0.726224	-0.113982	0.677437	0.302876	0.257674	-0.00639587
MED24	darkred	M6	0.585183	0.00522529	0.429482	0.0474989	-0.608576	0.0024162	-0.289984	0.22074	-0.577367	0.00550092	0.642585	0.00141697	0.0269099	0.932118	-0.0217088	0.952928	0.00437147	0.990067	-0.336862	0.166182	0.336625	0.154963	-0.371457	0.163192	0.172517	0.52244	0.146194	0.650294	0.237574	0.350886	0.268094	0.346642	-0.173687	0.516565	-0.2986	0.267769	0.0417054	0.916022	0.201034	0.482129	0.388908	0.138738	-0.0983804	0.723949	-0.0618377	0.854381	0.320827
RHOBTB2	magenta	M17	0.474602	0.0345992	-0.226499	0.340504	0.336968	0.141386	0.392222	0.0805946	-0.110689	0.692953	-0.298565	0.218269	0.825214	3.03684e-06	-0.406435	0.0936552	-0.50649	0.0265864	0.422811	0.0689928	-0.589813	0.00456235	-0.180416	0.5618	-0.695192	0.000453898	-0.654664	0.00236526	-0.72247	0.000217059	0.785398	5.65789e-05	0.842874	2.40704e-06	-0.581333	0.0077401	0.332638	0.262163	0.582522	0.00843731	-0.251581	0.384294	0.535965	0.0134752	0.837334	3.58686e-06	-0.162958
RPS20	purple	M18	-0.710765	0.000204634	-0.182318	0.45423	0.281862	0.232188	-0.114528	0.669533	0.787794	1.12125e-05	-0.238116	0.344566	-0.444265	0.0533197	0.465524	0.045821	0.411009	0.0879758	-0.309882	0.209761	-0.219354	0.388532	0.620023	0.00583384	0.109412	0.701242	0.534335	0.0236362	0.515374	0.0190038	-0.404377	0.117756	-0.260523	0.300106	0.883087	7.79011e-08	0.104805	0.769981	-0.428854	0.0791435	0.246494	0.395721	0.198739	0.44045	-0.347488	0.179187	0.398915
TENM1	lightyellow	M4	-0.0624197	0.843451	-0.487474	0.0211234	0.14488	0.572221	0.683815	0.000389522	0.118133	0.670943	-0.0475455	0.874492	0.232868	0.367803	-0.707596	0.0002948	-0.304553	0.23659	0.581393	0.00673346	-0.196554	0.448302	-0.45642	0.0695367	-0.140666	0.6117	0.0747564	0.833641	-0.375676	0.110379	0.0753028	0.831888	0.364255	0.124339	0.0341907	0.927263	-0.313074	0.29657	-0.364076	0.154224	-0.132067	0.682199	0.430072	0.0596049	-0.0129685	0.970455	-0.41847
FAM76A	darkgrey	M9	-0.513584	0.0191355	-0.0527659	0.845373	0.37117	0.100276	-0.257545	0.285838	0.648888	0.00113705	-0.530535	0.0133572	-0.286771	0.250971	0.494653	0.0302955	0.684818	0.000792285	-0.149826	0.589056	-0.381334	0.0995778	0.505054	0.0377839	0.127581	0.648897	0.0252543	0.949043	0.211187	0.414523	-0.232633	0.428109	-0.0587211	0.846191	0.529548	0.0188966	0.112473	0.753036	0.0242302	0.951024	-0.120219	0.71398	0.0475888	0.871225	0.11367	0.723378	0.553391
TRAF3IP3	brown	M11	0.0385853	0.905208	0.716634	0.000131118	-0.692181	0.000291438	-0.689545	0.000328174	-0.389598	0.0896369	0.457334	0.0400798	-0.718782	0.000241693	0.512037	0.023418	0.491179	0.0330068	-0.522906	0.0181101	0.781106	1.8888e-05	0.00659019	0.985792	0.763439	5.10315e-05	0.335515	0.215301	0.629367	0.00238281	-0.421137	0.0996567	-0.75059	0.000105307	0.102991	0.757266	-0.0490774	0.900639	-0.0899882	0.783649	0.389763	0.137958	-0.811646	7.30631e-06	-0.501879	0.0327375	0.0316591
POMT2	grey	M0	0.0423325	0.895321	0.186297	0.44307	-0.19189	0.440488	-0.167376	0.512089	-0.138706	0.610256	0.113368	0.682689	-0.158306	0.5621	0.00759419	0.98333	0.308832	0.228692	0.0840454	0.778101	0.102021	0.718085	-0.259092	0.373983	0.204907	0.434952	-0.013044	0.973523	0.0195915	0.949774	0.0550682	0.880069	-0.0257648	0.934732	-0.0617092	0.859613	0.145991	0.668021	0.0251281	0.94912	0.193498	0.525055	-0.172257	0.511819	0.0495254	0.886109	0.0532008
MLXIPL	tan	M2	0.344195	0.15585	0.784445	1.04491e-05	-0.732576	7.93558e-05	-0.641599	0.00120445	-0.527879	0.0135059	0.48037	0.0289751	-0.448517	0.0506917	0.442741	0.0612424	0.38224	0.118684	-0.541688	0.0135063	0.674967	0.00063362	-0.0492556	0.895165	0.623929	0.00261115	0.147685	0.646343	0.529416	0.0152825	-0.168629	0.589005	-0.618341	0.00320754	-0.143306	0.647974	-0.0508389	0.896955	0.15968	0.592689	0.224254	0.448584	-0.696884	0.000450999	-0.264325	0.338786	0.0304936
MCM10	royalblue	M5	-0.687064	0.000430958	-0.704302	0.000192656	0.867646	9.19605e-08	0.411604	0.0640325	0.941826	6.66961e-11	-0.766372	3.25763e-05	0.161709	0.553132	0.0624235	0.849942	0.045314	0.889872	0.260096	0.30828	-0.785426	1.55301e-05	0.554365	0.0185197	-0.472781	0.0357256	-0.0376983	0.919729	-0.208024	0.422768	-0.136383	0.671604	0.359507	0.130125	0.569677	0.0095331	0.101661	0.7777	-0.202434	0.478831	-0.282269	0.317855	0.61424	0.00325409	0.190085	0.519915	0.194207
METTL13	cyan	M21	-0.131145	0.651856	0.17819	0.465695	-0.442768	0.0422972	-0.150306	0.560748	0.095015	0.737563	0.611026	0.00289709	-0.444147	0.0533997	0.0236831	0.94802	0.0298146	0.92884	-0.371451	0.119699	0.325088	0.172166	-0.102573	0.765167	0.334344	0.167527	0.855783	1.02193e-06	0.600818	0.00433336	0.0119121	0.977598	-0.283589	0.252295	0.55282	0.0128371	0.00253779	0.994856	-0.473494	0.0459992	0.873479	4.79877e-07	0.0996439	0.720105	-0.540103	0.0185732	0.0678158
DYRK4	green	M13	0.0380594	0.906489	0.674085	0.000461266	-0.710295	0.000167221	-0.649817	0.000981148	-0.424178	0.0599138	0.533139	0.012791	-0.706096	0.000355322	0.363161	0.145666	0.497679	0.0301715	-0.414916	0.0754436	0.785988	1.52805e-05	-0.177218	0.570713	0.798287	1.26476e-05	0.319805	0.243925	0.500157	0.0237906	-0.334015	0.218244	-0.697897	0.000497418	0.0639399	0.85436	-0.247675	0.427985	-0.138435	0.652662	0.28149	0.319574	-0.773004	3.73778e-05	-0.47979	0.0439594	0.0659563
TPRN	turquoise	M1	0.948617	7.35616e-12	0.39583	0.072162	-0.306039	0.189179	-0.19331	0.438943	-0.693828	0.000331744	0.255098	0.306012	0.600145	0.00464548	0.0352723	0.919399	-0.332759	0.187523	-0.240519	0.352133	-0.000552411	0.998847	-0.123247	0.712493	-0.338916	0.161001	-0.499728	0.0387979	-0.120021	0.668732	0.601769	0.0081992	0.211903	0.414366	-0.809653	7.50687e-06	0.398358	0.161881	0.807494	1.62021e-05	-0.0282269	0.942786	-0.0211486	0.942341	0.531567	0.0212282	0.00672883
CD9	black	M15	0.00140675	0.996626	0.552444	0.0070293	-0.429542	0.0502392	-0.618059	0.00210096	-0.0602169	0.838495	0.388516	0.092037	-0.483266	0.0321755	0.591778	0.00571056	0.47274	0.0420756	-0.67581	0.000783998	0.401624	0.0799174	0.26169	0.368414	0.455939	0.0447231	0.422512	0.0976328	0.788646	2.20287e-05	-0.279602	0.322757	-0.65203	0.00155055	0.291277	0.282962	0.181291	0.586027	-0.0299739	0.936937	0.382558	0.146564	-0.369709	0.115219	-0.384566	0.127512	0.430285
NCAPD2	salmon	M20	0.385798	0.10232	0.0165316	0.953121	0.328184	0.154198	-0.0597458	0.834514	-0.0641822	0.827529	-0.253994	0.30823	0.615669	0.00338465	0.162579	0.579193	-0.178894	0.526228	-0.0990829	0.735398	-0.437102	0.0519979	0.287893	0.310652	-0.574578	0.00708549	-0.571785	0.0127896	-0.156464	0.56306	0.330719	0.223178	0.264011	0.292353	-0.445305	0.0625286	0.535121	0.0417432	0.65672	0.00187097	-0.374351	0.158218	0.226342	0.370907	0.579321	0.00950373	0.375158
IFFO1	lightcyan	M23	0.331165	0.175521	-0.00943933	0.974032	0.286117	0.224247	-0.0254441	0.929978	0.101287	0.719211	-0.429082	0.0574443	0.512194	0.0212468	0.177169	0.541467	0.112388	0.711684	-0.00373445	0.991032	-0.635156	0.00172287	0.225028	0.451379	-0.444769	0.0516496	-0.531726	0.0247401	-0.255621	0.310444	0.538365	0.0238323	0.489041	0.0283497	-0.291148	0.283268	0.525094	0.0476509	0.667829	0.00142719	-0.224239	0.448603	0.353887	0.1348	0.758116	0.000110843	0.281971
GIPR	tan	M2	0.384218	0.10392	0.556419	0.00653972	-0.5188	0.0135806	-0.338911	0.141344	-0.628334	0.0018524	0.270611	0.272235	-0.199625	0.452	-0.175574	0.545315	0.26973	0.305925	0.185663	0.488958	0.440613	0.0496931	-0.665221	0.00218268	0.507675	0.021661	-0.252831	0.381534	-0.182704	0.489501	0.276852	0.328456	0.0124029	0.969308	-0.501577	0.0290038	-0.0155225	0.970797	0.279219	0.30117	0.0635296	0.860684	-0.557921	0.00931087	0.194237	0.50878	-0.208471
PHF7	darkgrey	M9	-0.0681466	0.828454	0.592441	0.00321205	-0.297018	0.204532	-0.636465	0.00135977	0.00234104	0.994426	0.0958397	0.733708	-0.50736	0.0228714	0.444477	0.0599516	0.651803	0.00178063	-0.328572	0.178675	0.211431	0.408745	0.0401925	0.915055	0.53059	0.0152195	0.167846	0.593639	0.492208	0.0267024	0.01116	0.97889	-0.305548	0.211514	0.188256	0.528702	0.501613	0.0623572	0.146389	0.629513	0.347375	0.197291	-0.409803	0.075698	-0.0135478	0.968922	0.309981
ADGRG1	turquoise	M1	0.947718	8.66892e-12	0.42223	0.0522333	-0.456943	0.0347626	-0.179649	0.477523	-0.769488	2.46156e-05	0.463104	0.0370609	0.49739	0.0265178	-0.127034	0.675508	-0.349495	0.161767	-0.195788	0.461771	0.113708	0.682607	-0.345856	0.201964	-0.214004	0.412621	-0.325433	0.233888	-0.091362	0.750864	0.680303	0.00153616	0.21559	0.405112	-0.787431	2.1024e-05	0.354598	0.22497	0.646387	0.00235401	0.125527	0.700379	-0.004928	0.986837	0.400477	0.109461	-0.0372687
FUZ	salmon	M20	0.494388	0.0258126	0.458082	0.0323751	-0.0896447	0.738037	-0.399395	0.0740246	-0.416733	0.0656346	-0.107741	0.699119	0.234369	0.364288	0.424405	0.0763716	0.129875	0.661975	-0.262283	0.303526	0.0568205	0.848589	0.204506	0.501121	-0.091803	0.752702	-0.562483	0.0150284	0.0801837	0.782202	0.0501097	0.891376	-0.174399	0.514701	-0.552093	0.0129713	0.536265	0.0413204	0.706837	0.000528177	-0.254153	0.378698	-0.404527	0.080157	0.392954	0.117495	0.17858
SLC6A13	midnightblue	M22	-0.120332	0.681882	-0.25246	0.281236	0.3595	0.113369	0.0310752	0.913936	0.509225	0.0182584	-0.210378	0.412513	0.243748	0.343672	0.140369	0.639847	0.0146019	0.965615	-0.153522	0.578096	-0.651476	0.00117097	0.350739	0.19418	-0.456683	0.0442871	0.107105	0.749605	0.0344244	0.910737	0.420805	0.100033	0.419637	0.0686304	0.318461	0.228562	0.476776	0.0814417	0.139563	0.649187	0.304625	0.273463	0.678334	0.000740985	0.317487	0.230142	0.637305
SPC25	lightgreen	M3	-0.456606	0.044168	-0.729405	8.44147e-05	0.951539	5.09379e-12	0.54884	0.00841478	0.705822	0.000231842	-0.829613	1.88344e-06	0.46437	0.0412855	-0.082947	0.796445	-0.22184	0.416049	0.410252	0.0794791	-0.780448	1.94658e-05	0.492628	0.0447495	-0.683582	0.000631603	-0.380221	0.147071	-0.438296	0.0543883	-0.115052	0.728978	0.442094	0.0526052	0.17413	0.56386	0.12238	0.727506	-0.00228817	0.995981	-0.585631	0.0123633	0.560382	0.00893669	0.349604	0.175987	0.0819622
CD4	tan	M2	0.472263	0.035748	0.810979	2.99683e-06	-0.565353	0.00589458	-0.725699	0.000107482	-0.592278	0.004064	0.278447	0.256883	-0.238474	0.355194	0.342495	0.175987	0.493679	0.0318857	-0.306023	0.216847	0.374885	0.106526	-0.256752	0.378858	0.45613	0.0446113	-0.22568	0.446963	0.175964	0.509206	0.25183	0.382903	-0.194114	0.460817	-0.42287	0.082012	0.397075	0.163537	0.544112	0.0165292	0.282085	0.318375	-0.577699	0.00657645	0.236143	0.40516	0.403206
LRRC23	tan	M2	0.389872	0.0982494	0.869268	8.24684e-08	-0.792401	7.16335e-06	-0.764355	2.57562e-05	-0.569547	0.00637456	0.541573	0.0110884	-0.489249	0.0296554	0.32104	0.211727	0.597321	0.0057565	-0.412223	0.0778034	0.56284	0.00764339	-0.364997	0.172339	0.701606	0.000376247	0.145419	0.651936	0.43742	0.0549692	0.167944	0.590762	-0.384467	0.101258	-0.183613	0.540392	0.281647	0.356263	0.266594	0.326566	0.521771	0.0325315	-0.60452	0.00394135	-0.0576485	0.866424	0.322233
BTK	cyan	M21	-0.0538329	0.865825	-0.0296416	0.914901	-0.331091	0.14981	0.118188	0.658043	0.0128647	0.968526	0.493997	0.023717	-0.206641	0.433561	-0.25299	0.349978	-0.132847	0.653878	-0.0442563	0.887577	0.172849	0.512384	-0.296937	0.292067	0.140168	0.613108	0.608886	0.00628491	0.192366	0.464553	0.136026	0.672394	0.0295451	0.925086	0.328316	0.211356	-0.0823872	0.825369	-0.449846	0.0618457	0.69978	0.00117475	0.273138	0.26752	-0.359218	0.162145	-0.026881
HFE	grey60	M24	-0.10186	0.736559	0.339164	0.132155	-0.135874	0.597982	-0.623679	0.00184197	0.114163	0.682437	-0.0339268	0.912061	-0.379089	0.110356	0.661123	0.00116127	0.642734	0.0022344	-0.536033	0.0147956	-0.00197393	0.995181	0.394781	0.131861	0.275757	0.270429	0.112977	0.735638	0.490847	0.0272587	-0.139772	0.662476	-0.360903	0.128449	0.239815	0.399268	0.356891	0.221356	0.170184	0.564047	0.103093	0.759167	-0.252921	0.310315	-0.054758	0.873713	0.672975
SCMH1	darkgreen	M7	0.294014	0.238908	-0.209443	0.382543	0.335267	0.143798	0.363148	0.110911	-0.109173	0.697144	-0.284727	0.244438	0.618935	0.00316331	-0.377208	0.126944	-0.347881	0.164221	0.441066	0.0559312	-0.349824	0.136911	-0.185248	0.550319	-0.487966	0.0289607	-0.558685	0.0160365	-0.540287	0.0128229	0.313976	0.253501	0.523786	0.0171142	-0.49247	0.0331398	0.133918	0.697599	0.379545	0.133369	-0.288858	0.304206	0.267575	0.279204	0.537849	0.0192189	-0.0910762
ELOA	red	M14	-0.100383	0.740109	0.0085671	0.976599	-0.42924	0.0504119	0.0496493	0.862954	0.0660316	0.822091	0.595796	0.00403019	-0.361326	0.131423	-0.265483	0.321155	0.0264426	0.936992	-0.141224	0.614002	0.250146	0.315663	-0.361881	0.176921	0.346973	0.149751	0.813242	1.20021e-05	0.388941	0.0957774	0.0576672	0.87356	-0.122432	0.660829	0.487063	0.0358048	-0.268086	0.385398	-0.556974	0.0134087	0.710006	0.000888757	0.227628	0.367708	-0.508809	0.0296416	0.0380219
LYPLA2	pink	M16	0.613881	0.00283512	0.0363572	0.894943	-0.0893054	0.739127	0.0689638	0.807148	-0.321229	0.177487	0.257863	0.299674	0.580791	0.00671968	-0.266025	0.320191	-0.405687	0.0930742	0.000853335	0.998029	-0.262727	0.28841	-0.280292	0.326944	-0.45791	0.0436802	-0.211793	0.481851	-0.277898	0.263516	0.803497	2.48571e-05	0.519408	0.0182902	-0.460015	0.0519338	0.326651	0.272838	0.472086	0.0468695	0.249793	0.388301	0.439651	0.0531911	0.497578	0.0346804	0.164142
CLCN6	tan	M2	0.426174	0.0648435	0.811524	2.92197e-06	-0.812519	2.67077e-06	-0.716234	0.000146735	-0.672512	0.000609477	0.608271	0.00307659	-0.461742	0.0427964	0.398595	0.101853	0.303715	0.238148	-0.607654	0.00395919	0.765013	3.58295e-05	-0.127117	0.701641	0.642164	0.00173785	0.192614	0.528943	0.562167	0.00888149	-0.120108	0.714691	-0.648197	0.0016822	-0.239494	0.3998	-0.0125416	0.977399	0.179598	0.537034	0.303983	0.274698	-0.761282	5.94e-05	-0.335694	0.198153	0.0908539
MRC2	salmon	M20	0.482428	0.0308653	0.390354	0.076807	-0.0665814	0.808162	-0.326533	0.159217	-0.281002	0.24931	-0.082661	0.771855	0.27735	0.270238	0.252188	0.35161	0.186131	0.506866	-0.193363	0.46842	-0.101861	0.718495	0.0791691	0.824908	-0.0992629	0.731524	-0.451088	0.0711797	0.0551949	0.854124	0.23441	0.423244	0.0501978	0.870499	-0.447617	0.060718	0.446397	0.107774	0.660757	0.0016956	-0.151181	0.631968	-0.144429	0.589791	0.461082	0.05567	0.348839
PCGF2	turquoise	M1	0.946554	1.09085e-11	0.581009	0.00406471	-0.599598	0.00293575	-0.338687	0.141647	-0.836833	9.64294e-07	0.587077	0.00480649	0.34764	0.149545	0.0230968	0.949324	-0.285668	0.273278	-0.348078	0.14978	0.299459	0.215327	-0.301848	0.282022	-0.0712425	0.811035	-0.231534	0.433302	0.0496795	0.868537	0.607697	0.00731476	0.035105	0.91083	-0.733647	0.000162957	0.309861	0.301959	0.632686	0.00317123	0.243713	0.402106	-0.170323	0.51681	0.291347	0.279745	-0.0502278
TSSC4	turquoise	M1	0.945787	1.24319e-11	0.356353	0.111023	-0.468559	0.0295246	-0.0848623	0.758639	-0.793628	8.60587e-06	0.476597	0.0306483	0.499185	0.0257897	-0.175249	0.546328	-0.405199	0.0935316	-0.168964	0.535233	0.180593	0.491239	-0.365407	0.171719	-0.200379	0.44642	-0.285034	0.310974	-0.0733078	0.802171	0.548572	0.0204438	0.13124	0.635133	-0.772966	3.80974e-05	0.227808	0.473641	0.571028	0.0104825	0.105777	0.752305	-0.0443645	0.879409	0.304688	0.254224	-0.158939
TSPAN9	grey	M0	-0.00931396	0.976961	-0.212632	0.374575	0.17379	0.489254	0.258136	0.284673	0.11385	0.683505	-0.0115723	0.970985	0.238461	0.355194	-0.0425029	0.901024	-0.312762	0.221517	-0.0277604	0.9314	-0.0939962	0.741006	0.195526	0.523464	-0.30895	0.208758	0.0190968	0.961519	0.0617752	0.836463	-0.200891	0.506899	-0.0994289	0.72968	0.059686	0.864466	-0.0523489	0.893693	-0.10263	0.749445	-0.161065	0.606966	0.194733	0.451205	-0.0982567	0.763183	-0.0549815
PANK4	turquoise	M1	0.942069	2.82027e-11	0.595414	0.00301788	-0.65315	0.0008423	-0.364873	0.10883	-0.862181	2.0286e-07	0.620675	0.00234888	0.279741	0.26521	0.0263407	0.942222	-0.196551	0.47954	-0.382604	0.107054	0.364368	0.118912	-0.329158	0.230396	0.0194286	0.950918	-0.170408	0.587121	0.136976	0.61814	0.490055	0.0452016	-0.0631326	0.833321	-0.709698	0.000341821	0.230691	0.467376	0.586388	0.00786085	0.257224	0.371993	-0.23605	0.347993	0.195818	0.504144	0.048594
MKS1	darkgrey	M9	-0.318099	0.196807	0.386145	0.0804591	-0.0362046	0.898481	-0.534868	0.0108343	0.23846	0.341899	-0.221115	0.384934	-0.496894	0.0267066	0.493221	0.0308968	0.78124	3.22217e-05	-0.132615	0.637841	0.0341818	0.911282	0.177406	0.57014	0.441229	0.0539747	-0.0205423	0.958741	0.250227	0.322353	-0.166307	0.594744	-0.195785	0.456503	0.297968	0.269094	0.232854	0.461938	0.100557	0.755145	0.0839695	0.807125	-0.372941	0.111639	0.0943774	0.773325	0.34192
ABHD5	blue	M10	-0.390528	0.0975508	-0.501571	0.0169321	0.103658	0.695358	0.608603	0.00257558	0.18293	0.483914	-0.110914	0.689768	-0.145305	0.599427	-0.632621	0.00233557	-0.151193	0.602441	0.652102	0.00145199	0.0122388	0.970101	-0.457042	0.0691015	0.149243	0.586997	0.188014	0.540649	-0.434013	0.0574644	-0.158821	0.613676	0.231416	0.366652	0.216861	0.454437	-0.6093	0.0139583	-0.628836	0.00343592	-0.0957361	0.778088	0.160038	0.545528	-0.246601	0.37979	-0.648722
ANOS1	grey	M0	-0.288234	0.250318	-0.452946	0.0348907	0.173573	0.489789	0.406197	0.0684104	0.352244	0.132097	-0.179152	0.494746	-0.0326126	0.916939	-0.23809	0.383942	0.0209203	0.950243	0.208496	0.429775	-0.178957	0.495798	0.00698172	0.985462	0.0187069	0.953188	0.213391	0.477241	-0.087812	0.7598	-0.235389	0.421098	0.103182	0.718386	0.339066	0.192705	-0.601677	0.015827	-0.41145	0.0963067	-0.230632	0.433699	0.285332	0.243387	-0.209356	0.468528	-0.27918
AKAP8L	darkturquoise	M8	-0.0240726	0.941878	0.719926	0.000117196	-0.48043	0.0248345	-0.859122	1.80938e-07	-0.169291	0.523378	0.292464	0.229433	-0.644094	0.00178757	0.83452	1.07731e-06	0.609287	0.00457313	-0.742976	9.55614e-05	0.560025	0.00803738	0.38021	0.150638	0.583565	0.00599569	0.280274	0.321139	0.807755	9.92896e-06	-0.414844	0.106494	-0.779239	3.68253e-05	0.217171	0.453693	0.258958	0.404491	0.10438	0.744522	0.367477	0.166763	-0.732029	0.000162313	-0.365979	0.152413	0.30675
UTP18	purple	M18	-0.439354	0.0552226	0.141733	0.571802	-0.00182456	0.994961	-0.345575	0.132454	0.511341	0.0176412	-0.0893737	0.751877	-0.496393	0.0268722	0.417941	0.0824073	0.607352	0.00474652	-0.326801	0.181443	-0.159506	0.549297	0.307356	0.270952	0.310376	0.206385	0.444053	0.0772389	0.474152	0.034147	-0.0548403	0.880553	-0.159331	0.556018	0.641305	0.00211482	0.319811	0.284865	-0.196432	0.493751	0.39548	0.131271	0.0944511	0.735434	-0.147426	0.633016	0.576615
LRFN1	turquoise	M1	0.94103	3.38466e-11	0.377339	0.0887613	-0.343984	0.132307	-0.110125	0.681616	-0.783454	1.35573e-05	0.284966	0.244026	0.576197	0.00730751	-0.0355429	0.918729	-0.417017	0.0826058	-0.178747	0.508048	0.142256	0.599444	-0.174	0.579032	-0.282552	0.25715	-0.517354	0.0303805	-0.175784	0.509543	0.466878	0.0605223	0.11674	0.677447	-0.879315	1.11548e-07	0.174242	0.603153	0.713788	0.00043291	-0.144582	0.648892	-0.134936	0.617207	0.417294	0.0916072	-0.154836
DPF1	midnightblue	M22	0.238806	0.360257	-0.439404	0.0418219	0.119545	0.646576	0.581768	0.00451909	0.0150614	0.96253	0.17609	0.502954	0.54853	0.0119038	-0.403566	0.0967008	-0.796527	1.69312e-05	0.0495119	0.872109	-0.218424	0.39062	0.0289249	0.94054	-0.576372	0.00687621	0.12912	0.694546	-0.172762	0.517737	0.252134	0.382397	0.317174	0.191624	-0.0713974	0.835932	-0.183587	0.580145	-0.133962	0.66519	0.0167149	0.967042	0.63817	0.00194674	-0.0347817	0.921744	-0.276026
SYT7	darkturquoise	M8	0.224302	0.395554	0.652659	0.00080372	-0.414686	0.0606845	-0.750449	4.48166e-05	-0.19387	0.454287	0.230931	0.361584	-0.296873	0.231731	0.826167	1.80054e-06	0.350055	0.161011	-0.805031	6.93596e-06	0.274715	0.263578	0.499572	0.0407789	0.236028	0.358171	0.104123	0.757118	0.613945	0.00331301	-0.0353048	0.925415	-0.472752	0.0355648	0.0350734	0.925076	0.403655	0.155198	0.343718	0.185018	0.30991	0.26308	-0.400699	0.0835404	-0.0798467	0.809205	0.325444
PIK3C2A	red	M14	-0.266628	0.295815	0.362082	0.104576	-0.525967	0.0120443	-0.463286	0.0329475	-0.0141313	0.96501	0.623974	0.00218165	-0.748755	8.99757e-05	0.312064	0.227419	0.316805	0.214325	-0.540878	0.0136781	0.642047	0.00147097	0.0343882	0.927568	0.638612	0.00188459	0.814441	1.1433e-05	0.811836	8.22547e-06	-0.442614	0.0791028	-0.738583	0.000150046	0.547327	0.0140952	-0.17434	0.603008	-0.521829	0.0233082	0.573811	0.0149543	-0.394417	0.0895043	-0.799054	2.20615e-05	0.156259
PLAUR	grey	M0	-0.275415	0.27658	0.281495	0.222844	0.217892	0.374012	-0.541568	0.00961082	0.357414	0.125626	-0.487252	0.0262082	-0.269374	0.28721	0.686282	0.000566809	0.723262	0.000268999	-0.246338	0.338195	-0.270584	0.271572	0.491958	0.0451015	0.147586	0.591449	-0.224192	0.450448	0.172027	0.52012	-0.041201	0.911729	-0.0582432	0.847348	0.224767	0.434547	0.496372	0.066379	0.361389	0.15819	-0.0224167	0.954857	-0.1973	0.44421	0.328762	0.21073	0.574539
ANLN	yellow	M12	-0.414639	0.0744883	-0.395464	0.0724677	0.567637	0.00563566	0.0994529	0.713709	0.550861	0.00897138	-0.357661	0.127366	0.121697	0.667002	0.317421	0.217786	-0.0855089	0.784684	-0.167796	0.538057	-0.370354	0.111691	0.67693	0.0016146	-0.414789	0.0739722	0.0381436	0.919172	0.18654	0.479927	-0.351705	0.189744	-0.111985	0.69156	0.372187	0.142227	0.199669	0.541776	-0.114203	0.719158	-0.252825	0.381446	0.270489	0.273123	-0.0988114	0.761641	0.247659
AIP	turquoise	M1	0.940778	3.40953e-11	0.603127	0.0025669	-0.646563	0.000998519	-0.359275	0.115209	-0.83924	8.4007e-07	0.606739	0.00318101	0.282394	0.259613	0.0297506	0.934459	-0.234544	0.385384	-0.395036	0.0938935	0.353522	0.13218	-0.301496	0.282882	0.0136033	0.966397	-0.154269	0.629005	0.15746	0.560112	0.506542	0.0367662	-0.0419411	0.893105	-0.683617	0.000730483	0.282068	0.355358	0.589076	0.00745844	0.269473	0.344333	-0.216063	0.395954	0.198774	0.496261	-0.0379341
DCN	grey60	M24	-0.189285	0.487874	0.0112321	0.968683	0.120667	0.643209	-0.267136	0.266112	0.274333	0.263056	-0.0602822	0.837346	-0.126481	0.653423	0.498562	0.0286194	0.235574	0.382967	-0.474923	0.0360556	-0.119291	0.666352	0.536293	0.0245091	-0.0727861	0.807061	0.203898	0.500831	0.41744	0.0700284	-0.244639	0.399533	-0.278458	0.262406	0.316445	0.232553	0.214198	0.506403	0.00321943	0.994651	0.169608	0.585446	0.0774306	0.787324	-0.169262	0.572962	0.749956
ALDH2	turquoise	M1	0.939766	4.06627e-11	0.296222	0.196202	-0.276757	0.241629	-0.0657976	0.816253	-0.720258	0.000148185	0.332021	0.162921	0.661722	0.00117968	-0.138176	0.645506	-0.513599	0.0239813	-0.150518	0.586986	0.042347	0.888942	-0.22094	0.460709	-0.393419	0.0936568	-0.460248	0.0639156	-0.201034	0.440556	0.61208	0.00672869	0.254166	0.314349	-0.841378	1.32424e-06	0.238315	0.450097	0.711539	0.000462509	-0.0451298	0.903674	0.0369304	0.900176	0.465153	0.0532045	-0.0757533
ZBTB32	darkgreen	M7	0.391245	0.0968563	-0.244108	0.299515	0.170143	0.499324	0.495191	0.0207108	-0.245288	0.325547	-0.0988569	0.725618	0.615914	0.00337232	-0.494938	0.0301762	-0.675878	0.000990449	0.371697	0.119368	-0.151037	0.573359	-0.230142	0.440332	-0.443444	0.0524514	-0.399593	0.123021	-0.550257	0.0108553	0.333216	0.219577	0.45964	0.0421179	-0.495876	0.0315419	-0.164123	0.626193	0.246944	0.370913	-0.27993	0.322401	0.260594	0.293512	0.347509	0.179163	-0.521417
LDAF1	tan	M2	0.434283	0.0588083	0.527902	0.0109598	-0.478523	0.0254845	-0.337308	0.143586	-0.523884	0.0144032	0.506775	0.0194979	-0.0550864	0.856132	0.011628	0.975008	-0.0263364	0.93717	-0.236294	0.36225	0.435363	0.0531385	-0.272655	0.343683	0.237721	0.353804	0.0272511	0.944814	0.282541	0.254169	0.145627	0.648073	-0.264244	0.291792	-0.349882	0.174996	0.217993	0.496929	0.191617	0.506329	0.142143	0.65531	-0.347059	0.143714	-0.0731039	0.825935	-0.00422428
GABRA3	lightyellow	M4	0.161882	0.563216	-0.532281	0.0101426	0.162072	0.52208	0.819184	2.01987e-06	-0.112412	0.687597	-0.0175595	0.95558	0.505454	0.0235571	-0.814265	3.48227e-06	-0.732025	0.000204999	0.636615	0.00209316	-0.157358	0.555493	-0.460513	0.0663883	-0.390485	0.0966051	-0.139335	0.666742	-0.632836	0.00221038	0.229627	0.435515	0.510664	0.0207662	-0.28406	0.298185	-0.377465	0.189546	-0.215749	0.445357	-0.2192	0.459935	0.447284	0.0483241	0.0958887	0.769179	-0.725803
LMNB1	lightgreen	M3	-0.530675	0.0144249	-0.788132	8.98175e-06	0.949785	7.40532e-12	0.584076	0.00430571	0.818545	2.55287e-06	-0.821992	2.69618e-06	0.416639	0.0738807	-0.0995201	0.749583	-0.181279	0.519769	0.413043	0.0770694	-0.846331	7.99222e-07	0.486635	0.0482405	-0.668486	0.0009267	-0.259161	0.367356	-0.428085	0.0618343	-0.0591492	0.870489	0.512158	0.0203369	0.320545	0.225015	0.0873506	0.814185	-0.0892757	0.785058	-0.460211	0.0685315	0.684806	0.000631642	0.330895	0.206872	0.0858087
ERCC1	salmon	M20	0.738253	7.97648e-05	0.165209	0.502	-0.0103986	0.972752	-0.0159317	0.956771	-0.471479	0.0321022	-0.0386042	0.899097	0.667782	0.00101049	-0.187945	0.512515	-0.252128	0.344435	0.115796	0.686737	-0.314375	0.189658	-0.275059	0.338474	-0.430413	0.0615354	-0.656001	0.00228897	-0.452416	0.0456311	0.737808	0.000307582	0.52713	0.016279	-0.77748	3.21784e-05	0.476924	0.0813937	0.777746	5.41397e-05	-0.153854	0.625267	0.191467	0.459687	0.753275	0.000130807	0.138762
SEMA3B	tan	M2	0.656544	0.00100339	0.686976	0.000321899	-0.640644	0.00116292	-0.506074	0.017525	-0.655924	0.000946425	0.451884	0.0430514	-0.0460586	0.882369	0.297182	0.255185	0.0764944	0.808594	-0.499421	0.0257753	0.398489	0.0829139	-0.0943885	0.785197	0.24577	0.335865	-0.0451563	0.902812	0.331451	0.168704	0.263067	0.357444	-0.267544	0.284709	-0.442729	0.0644373	0.379304	0.186763	0.447846	0.0633455	0.296656	0.289459	-0.387521	0.0960792	0.0479856	0.889932	0.111051
PRICKLE3	tan	M2	0.545942	0.0110626	0.796083	6.2639e-06	-0.70241	0.000215093	-0.653031	0.000906245	-0.52412	0.0143577	0.585502	0.00494812	-0.200054	0.450793	0.25664	0.341657	0.229532	0.39696	-0.471949	0.0376256	0.399132	0.0822917	-0.246727	0.401662	0.37764	0.110342	0.133202	0.683763	0.388115	0.096632	0.481265	0.050647	-0.141082	0.606434	-0.240038	0.398887	0.380598	0.184908	0.401008	0.10714	0.597243	0.0101417	-0.332891	0.163766	0.106169	0.74286	0.132725
ELOVL5	green	M13	-0.148437	0.602012	0.509308	0.0149767	-0.389903	0.0814459	-0.493577	0.0211909	-0.225645	0.372391	0.153662	0.564896	-0.642327	0.00185963	0.123836	0.684266	0.638304	0.00246717	0.00951375	0.976626	0.52065	0.0157567	-0.341383	0.209897	0.771339	3.79816e-05	0.0701089	0.844567	0.210452	0.416333	-0.28097	0.319492	-0.413097	0.0740368	0.0265384	0.942796	-0.131484	0.703465	-0.089496	0.78455	0.0425053	0.909682	-0.719664	0.000234448	-0.209741	0.467473	0.0731535
KDM5D	greenyellow	M19	0.242912	0.350293	0.465189	0.0293589	-0.0466378	0.867571	-0.539476	0.00994233	-0.106024	0.705793	-0.053968	0.854955	0.0466375	0.880827	0.496825	0.0293462	0.27181	0.301581	-0.336975	0.166104	-0.141298	0.60188	0.239972	0.41778	-0.0946061	0.744253	-0.254535	0.377745	0.216599	0.400284	0.332826	0.219975	0.000929937	0.9979	-0.190125	0.524243	0.961397	7.5448e-13	0.582204	0.00848706	0.271258	0.340776	-0.137391	0.610009	0.415229	0.0937478	0.481702
VPS41	royalblue	M5	-0.87389	6.48199e-08	-0.682156	0.00036936	0.663311	0.00064905	0.436487	0.0471315	0.941567	6.66961e-11	-0.556537	0.00850246	-0.162072	0.552141	0.0061552	0.986293	0.0851034	0.785701	0.2356	0.363342	-0.463935	0.0364971	0.466308	0.0616565	-0.162304	0.55156	0.297524	0.286613	-0.0346595	0.909997	-0.42037	0.100532	0.106181	0.708706	0.796247	1.4182e-05	-0.257595	0.407309	-0.594468	0.00670417	-0.170349	0.583109	0.46005	0.0410271	-0.223641	0.434255	0.0138316
EHD3	grey	M0	0.209172	0.434226	0.32396	0.152851	-0.17238	0.493093	-0.296996	0.207683	-0.186005	0.475197	-0.136615	0.614548	-0.0595067	0.844027	0.181207	0.530509	0.482498	0.0371318	0.0331346	0.916453	-0.0498801	0.867508	-0.128574	0.697813	0.230641	0.370491	-0.359955	0.176732	-0.154972	0.567209	0.238396	0.414084	0.110652	0.695708	-0.257671	0.355806	0.130619	0.705874	0.374882	0.139573	-0.211717	0.47885	-0.212395	0.40535	0.385136	0.126807	0.125137
MAN2B2	grey	M0	0.266225	0.296657	0.0297432	0.914649	-0.111109	0.672003	-0.00132824	0.996447	-0.132254	0.63015	0.104676	0.708185	0.181923	0.498203	0.122153	0.688814	-0.0388838	0.906728	-0.181953	0.499127	-0.0103051	0.975311	0.128479	0.698087	-0.12425	0.658444	-0.0637997	0.859558	0.119672	0.669796	0.00940675	0.981946	-0.0922038	0.751192	-0.142405	0.650436	-0.0414826	0.916605	0.128953	0.679722	-0.180628	0.557242	0.0227223	0.937919	0.0244929	0.944368	-0.108316
SLC7A14	blue	M10	-0.0273003	0.933962	-0.486175	0.0215243	0.361429	0.111158	0.686456	0.00035857	0.052514	0.860475	-0.423721	0.0613157	0.400413	0.088177	-0.693073	0.000467417	-0.300983	0.243383	0.827451	2.19538e-06	-0.349482	0.137365	-0.421411	0.101775	-0.26016	0.302882	-0.45439	0.0685498	-0.828482	3.88381e-06	0.212564	0.476516	0.632659	0.00237085	-0.305801	0.252688	-0.311325	0.299591	-0.0574161	0.869289	-0.540902	0.0247953	0.314323	0.192906	0.373692	0.14197	-0.538348
CLDN11	grey60	M24	0.28848	0.249838	0.358881	0.107946	-0.193922	0.435023	-0.426177	0.0536566	-0.155487	0.561956	0.133	0.625456	0.0272312	0.931384	0.348217	0.167411	0.264035	0.318473	-0.41751	0.0733733	-0.0621305	0.833234	0.144335	0.658506	-0.0150128	0.963241	-0.0685958	0.848257	0.243574	0.337519	0.210005	0.482871	-0.095738	0.740916	-0.141061	0.654285	0.383518	0.180561	0.378258	0.135275	0.178615	0.562371	-0.0244033	0.933174	0.182366	0.539002	0.818006
SLC25A39	salmon	M20	0.621347	0.0023969	0.464769	0.0295374	-0.291407	0.214558	-0.429935	0.0511417	-0.544143	0.010143	0.0724586	0.801384	0.191098	0.473576	0.186485	0.516476	0.198584	0.474194	-0.18909	0.480121	0.0652317	0.824289	-0.161405	0.612614	0.0678914	0.820334	-0.47053	0.0565925	-0.103696	0.715935	0.386571	0.139464	0.079855	0.786346	-0.59964	0.00536382	0.206939	0.523878	0.705451	0.000551028	-0.107571	0.747236	-0.292283	0.23052	0.45709	0.0585216	0.207654
MVP	tan	M2	0.525815	0.0156738	0.929859	2.1052e-10	-0.822877	1.53895e-06	-0.861698	1.54113e-07	-0.681632	0.000473221	0.602186	0.00351205	-0.407202	0.0818132	0.493176	0.0309103	0.422453	0.0775155	-0.652217	0.00144898	0.64339	0.00142239	-0.129108	0.696673	0.588003	0.00549401	0.112201	0.737609	0.573964	0.00722316	0.120649	0.713432	-0.52292	0.017339	-0.29611	0.273125	0.324919	0.276318	0.386197	0.124954	0.439219	0.0862889	-0.705608	0.000351641	-0.115635	0.718884	0.269447
NUB1	darkgrey	M9	-0.644885	0.00135571	0.225193	0.343515	-0.139528	0.58733	-0.426707	0.0532701	0.385762	0.093516	-0.0773557	0.787441	-0.864524	2.48105e-07	0.436096	0.0665601	0.81384	7.46192e-06	-0.208393	0.42998	0.271383	0.270022	0.187757	0.544199	0.732499	0.000145376	0.455177	0.0678894	0.499173	0.0241045	-0.563535	0.0161161	-0.522546	0.0174329	0.67653	0.000890902	-0.186693	0.572545	-0.438766	0.0705396	0.157537	0.615736	-0.44004	0.0529376	-0.46715	0.0519112	0.21398
PGM3	green	M13	-0.229102	0.384207	0.528351	0.0108674	-0.542686	0.00895698	-0.557789	0.00717975	-0.107896	0.700425	0.353112	0.133101	-0.830687	2.19071e-06	0.215269	0.441843	0.740789	0.000150547	-0.216345	0.409478	0.595637	0.00406114	-0.278808	0.330138	0.923383	1.89714e-09	0.451801	0.0706205	0.48769	0.0284188	-0.315359	0.250949	-0.529625	0.0156428	0.329945	0.208672	-0.253815	0.41516	-0.290895	0.277256	0.332957	0.221347	-0.607058	0.00375033	-0.450777	0.0631322	0.184571
RWDD2A	darkturquoise	M8	-0.360452	0.133312	0.307751	0.177144	0.0968719	0.71632	-0.559219	0.00699111	0.321207	0.177513	-0.318365	0.183895	-0.432582	0.0611434	0.748328	7.04027e-05	0.642153	0.00226497	-0.392028	0.0969017	-0.0164648	0.957662	0.596245	0.00917794	0.28663	0.249552	-0.0438198	0.90603	0.348261	0.144325	-0.28102	0.31948	-0.347136	0.146634	0.311709	0.241205	0.211654	0.512831	0.127916	0.682475	-0.169947	0.584323	-0.351368	0.138011	0.00041782	0.998836	0.402084
CLK1	black	M15	-0.0497438	0.875816	0.38406	0.0823025	-0.650707	0.000897505	-0.400149	0.0733804	-0.234795	0.350181	0.772383	2.55841e-05	-0.626394	0.00270651	0.227197	0.410456	0.125961	0.672605	-0.58513	0.00626574	0.732727	0.000112781	-0.0513749	0.891066	0.574628	0.0070794	0.799503	2.10393e-05	0.803885	1.14642e-05	-0.405296	0.116737	-0.767926	5.67768e-05	0.360298	0.159327	-0.180386	0.588148	-0.482825	0.0406735	0.598812	0.00986195	-0.394163	0.0897574	-0.845875	2.19699e-06	0.0736208
POLR3B	lightyellow	M4	-0.503549	0.0224432	-0.889146	1.64447e-08	0.618127	0.00195748	0.825741	1.41697e-06	0.698138	0.000291499	-0.365973	0.116788	0.274769	0.27589	-0.510583	0.0239113	-0.404374	0.0943355	0.5039	0.0241678	-0.57536	0.00603542	0.0684649	0.851501	-0.484868	0.0302386	0.230163	0.436671	-0.343508	0.150953	-0.0297105	0.938123	0.49206	0.0270909	0.483356	0.0378548	-0.272193	0.375905	-0.532711	0.0197854	-0.0520922	0.886231	0.801069	1.18221e-05	-0.0510628	0.881735	-0.257448
ZC3H3	turquoise	M1	0.938561	5.04552e-11	0.376634	0.0893486	-0.505142	0.0169704	-0.125586	0.635857	-0.780097	1.56242e-05	0.51877	0.0161469	0.458965	0.0443672	-0.159128	0.588435	-0.38105	0.120041	-0.220421	0.399752	0.213073	0.404445	-0.360628	0.179186	-0.151927	0.580086	-0.223801	0.451339	-0.0378271	0.900965	0.541714	0.0226653	0.127509	0.646129	-0.717253	0.000274528	0.110209	0.758296	0.553614	0.0141585	0.148287	0.639212	-0.0388332	0.894806	0.266968	0.332461	-0.138328
DNASE1L1	darkgrey	M9	0.00900576	0.977892	0.653514	0.000785532	-0.36099	0.111624	-0.774341	1.69242e-05	-0.132535	0.629231	0.0562441	0.84843	-0.520735	0.0186295	0.594448	0.00541443	0.773444	4.53096e-05	-0.398053	0.0909664	0.293235	0.226851	0.0861916	0.80589	0.590821	0.00519022	-0.0171726	0.965404	0.355538	0.134333	-0.073115	0.836777	-0.357499	0.132637	0.0675568	0.844906	0.117727	0.739617	0.287143	0.285035	0.161582	0.605772	-0.583526	0.00588009	0.0436393	0.900399	0.389004
DDX11	grey	M0	0.0495008	0.876326	0.4599	0.031627	-0.153793	0.545984	-0.426398	0.0534941	-0.148416	0.582423	-0.0826703	0.771855	-0.24625	0.338171	0.246668	0.364023	0.439538	0.0635302	-0.0625342	0.837092	0.17053	0.519017	-0.0848163	0.809611	0.34948	0.146153	-0.187542	0.541903	0.049851	0.868074	0.0191233	0.962396	-0.103398	0.717752	-0.117243	0.719675	0.174777	0.602312	0.305064	0.250649	0.147257	0.642067	-0.417558	0.069267	0.19222	0.51449	0.249994
HEBP1	grey	M0	0.290142	0.246474	0.611595	0.00212955	-0.184184	0.460566	-0.671717	0.000551881	-0.33018	0.163455	-0.0549891	0.852138	-0.0999324	0.730542	0.44235	0.0614997	0.5239	0.0205858	-0.224479	0.38947	0.108865	0.697325	0.0219157	0.954614	0.241956	0.344318	-0.448622	0.0732172	0.113959	0.686963	0.129497	0.690296	-0.144896	0.596313	-0.382625	0.127768	0.502378	0.0619664	0.617911	0.00422306	-0.166279	0.593832	-0.513964	0.0191079	0.377292	0.137035	0.405724
GPRC5A	black	M15	0.267282	0.294285	0.680696	0.000384766	-0.674638	0.000477051	-0.697017	0.000264888	-0.318229	0.18201	0.67036	0.000702334	-0.429432	0.0635888	0.502132	0.0271851	0.270164	0.305026	-0.806082	6.58233e-06	0.477318	0.0302029	0.105145	0.758611	0.416292	0.0727479	0.514828	0.0314405	0.808734	9.49383e-06	0.0495795	0.892641	-0.569305	0.00807835	0.118559	0.716139	0.393838	0.167729	0.0581513	0.867702	0.672477	0.00233862	-0.316857	0.188947	-0.371063	0.145469	0.506625
CLSPN	lightgreen	M3	-0.558743	0.00872591	-0.839068	6.10292e-07	0.945501	1.84466e-11	0.650195	0.000972758	0.850766	4.25286e-07	-0.784278	1.58598e-05	0.408613	0.0805692	-0.215514	0.441321	-0.214394	0.434055	0.486779	0.0306799	-0.85016	6.41089e-07	0.385824	0.143571	-0.647849	0.00152943	-0.190518	0.534212	-0.465532	0.0384244	-0.0053597	0.989194	0.578081	0.00689271	0.370233	0.145025	-0.00287604	0.994205	-0.158853	0.595373	-0.406968	0.118256	0.744722	0.000106477	0.317983	0.229286	0.00640079
CD6	green	M13	0.122479	0.675947	0.648445	0.000891296	-0.524777	0.0122987	-0.644078	0.00113474	-0.333683	0.158203	0.219187	0.389601	-0.539394	0.0137745	0.432823	0.0692316	0.596331	0.00585394	-0.394914	0.0939632	0.495995	0.0228928	-0.0471233	0.899648	0.662528	0.00107406	0.106559	0.750944	0.441093	0.0526717	-0.179182	0.561403	-0.50527	0.0224048	-0.0467079	0.895391	0.0776021	0.836234	0.149761	0.620212	0.221676	0.454326	-0.683156	0.000656844	-0.181003	0.542244	0.220831
KIF4A	lightgreen	M3	-0.459656	0.0424495	-0.706019	0.000183387	0.944014	2.44179e-11	0.507076	0.0172459	0.725925	0.000123032	-0.805166	6.20585e-06	0.451417	0.0488394	-0.0838291	0.793943	-0.169814	0.550639	0.415367	0.0751338	-0.807874	5.7918e-06	0.446548	0.0779807	-0.677501	0.000737547	-0.353194	0.186893	-0.4195	0.0683129	-0.0608551	0.865802	0.480347	0.0320183	0.212459	0.465717	0.207142	0.523606	0.0184321	0.96441	-0.4726	0.0599177	0.591633	0.00504731	0.388133	0.123034	0.141375
UFL1	darkgrey	M9	-0.216792	0.414645	0.611911	0.00211341	-0.339015	0.13873	-0.784015	1.10314e-05	-0.0157968	0.96091	0.0672689	0.817181	-0.731282	0.00016322	0.64742	0.00163222	0.882424	1.35275e-07	-0.446472	0.0524014	0.413302	0.0696813	0.174032	0.578972	0.739714	0.000113889	0.174561	0.576841	0.59626	0.00472978	-0.423558	0.0971846	-0.634247	0.00228601	0.268403	0.332129	0.0959	0.792591	0.0332197	0.928789	0.108283	0.745774	-0.706841	0.000340845	-0.256042	0.358021	0.438517
TMPO	lightgreen	M3	-0.444971	0.0514861	-0.882904	2.73589e-08	0.942389	2.93021e-11	0.74021	6.48989e-05	0.674302	0.000581382	-0.747527	6.46807e-05	0.526946	0.0168397	-0.34781	0.168002	-0.357711	0.150366	0.594606	0.00519076	-0.769168	3.04396e-05	0.260223	0.371605	-0.707826	0.000316248	-0.319957	0.243772	-0.573865	0.00723257	-0.0784774	0.824411	0.55208	0.0107855	0.176705	0.557683	-0.0783036	0.834408	-0.127354	0.683853	-0.546792	0.022568	0.662715	0.00110095	0.312192	0.239549	-0.119723
ENSG00000259802	turquoise	M1	0.938288	5.1253e-11	0.542199	0.00849028	-0.4596	0.0335406	-0.295341	0.210607	-0.766777	2.74279e-05	0.451584	0.0431945	0.453506	0.0475451	0.0170501	0.962576	-0.302257	0.241009	-0.30272	0.222599	0.159761	0.548686	-0.230138	0.440332	-0.186126	0.485209	-0.344747	0.200108	0.0107197	0.972703	0.629388	0.00473384	0.110003	0.697729	-0.781743	2.69162e-05	0.474602	0.0829777	0.710114	0.000480057	0.134577	0.675529	-0.092637	0.741048	0.39895	0.111045	0.0704097
CAPN1	darkgreen	M7	0.746736	5.81995e-05	0.0312612	0.910877	0.039957	0.887589	0.167477	0.511797	-0.520531	0.0152318	-0.0489041	0.870636	0.774157	3.42003e-05	-0.191196	0.504731	-0.535823	0.0170419	0.142044	0.611746	-0.183088	0.484452	-0.117666	0.727994	-0.55154	0.0106914	-0.713663	0.000489174	-0.507578	0.0213485	0.519544	0.0310147	0.435578	0.0571116	-0.837312	1.71921e-06	0.167807	0.618566	0.689672	0.000848439	-0.394675	0.13221	0.112087	0.682917	0.622985	0.0041572	-0.331549
ZMYND11	royalblue	M5	-0.761919	3.1711e-05	-0.803548	4.34198e-06	0.765134	2.36029e-05	0.569391	0.0057912	0.938313	1.2037e-10	-0.613165	0.00276589	0.0630111	0.834635	-0.117051	0.7026	-0.0931183	0.764189	0.332242	0.173147	-0.623437	0.00224202	0.436704	0.0868645	-0.375207	0.113032	0.190247	0.535089	-0.185334	0.483103	-0.232616	0.428137	0.331191	0.169507	0.688219	0.000646951	-0.191042	0.562133	-0.481221	0.0415702	-0.186258	0.543492	0.629349	0.00235025	-0.0522919	0.878971	-0.110105
MTMR11	tan	M2	0.348049	0.150031	0.82955	1.07812e-06	-0.814396	2.42581e-06	-0.635024	0.00140762	-0.712284	0.000190311	0.5788	0.00564067	-0.531959	0.0155504	0.161035	0.583652	0.397046	0.101974	-0.27925	0.267907	0.793473	1.07634e-05	-0.454611	0.0709688	0.77238	3.66217e-05	0.109924	0.743145	0.357879	0.131479	-0.0476079	0.897144	-0.524492	0.0169301	-0.312265	0.240239	0.0495066	0.899768	0.103381	0.747098	0.303756	0.275205	-0.813154	6.6926e-06	-0.253677	0.363267	0.018119
CCDC88C	midnightblue	M22	0.251244	0.330439	-0.320614	0.157592	0.160419	0.526938	0.314486	0.178146	0.0681596	0.816369	0.177236	0.500096	0.541011	0.0134373	-0.0863354	0.7871	-0.680145	0.000892108	-0.215946	0.410476	-0.269133	0.274521	0.272765	0.343366	-0.661554	0.00110185	0.128363	0.696219	0.0411348	0.891969	0.234076	0.424042	0.202945	0.437233	-0.000778402	0.998345	0.0957602	0.792684	0.0528283	0.880593	0.181542	0.555186	0.589985	0.00520016	0.0226704	0.948103	0.00924691
PSMA4	royalblue	M5	-0.652972	0.00110203	-0.722105	0.000108948	0.801767	4.68247e-06	0.467106	0.0312805	0.937941	1.2037e-10	-0.684562	0.000477078	0.171602	0.525661	-0.0436395	0.898017	0.0275982	0.934242	0.307194	0.214606	-0.796167	9.54417e-06	0.446324	0.0781257	-0.457799	0.0437423	0.0322307	0.933003	-0.229495	0.36979	-0.0396069	0.914931	0.44849	0.0487463	0.59256	0.00619388	0.040434	0.918485	-0.258941	0.344242	-0.219603	0.458933	0.70664	0.000342349	0.189984	0.520202	0.124073
WAS	pink	M16	0.344019	0.156093	0.0894698	0.730128	0.0494206	0.859783	-0.0170975	0.95384	-0.107966	0.700249	-0.0263537	0.932144	0.397525	0.090948	0.0204854	0.955885	-0.194982	0.483469	0.0178315	0.955676	-0.284213	0.244637	0.00787512	0.983806	-0.373691	0.114812	-0.3172	0.248656	-0.218725	0.395349	0.556644	0.0179876	0.377092	0.109151	-0.292245	0.280956	0.498693	0.0643822	0.436982	0.0720564	0.0482438	0.896697	0.247274	0.323111	0.510322	0.0289994	-0.0369227
BID	yellow	M12	0.149289	0.599414	0.030543	0.912904	0.334532	0.144868	-0.207717	0.401613	0.0258455	0.9357	-0.411595	0.0708831	0.334178	0.168656	0.505859	0.02575	-0.0281869	0.932942	-0.259367	0.309864	-0.23509	0.349935	0.633812	0.00444484	-0.386261	0.10082	-0.549032	0.0187425	-0.0356505	0.90754	-0.0976599	0.775986	-0.0454946	0.883027	-0.266828	0.335797	0.170679	0.611852	0.552162	0.0145018	-0.559364	0.0187613	-0.140974	0.59993	0.354483	0.168978	0.104015
NPC1L1	brown	M11	0.217429	0.41291	0.673963	0.000462725	-0.698097	0.000244815	-0.568069	0.00591624	-0.465043	0.0350677	0.716496	0.000181483	-0.490155	0.0292457	0.335212	0.187781	0.129328	0.663307	-0.59805	0.00485284	0.794161	1.04836e-05	-0.053936	0.886363	0.547533	0.0115241	0.479614	0.0501876	0.757716	7.07817e-05	-0.266441	0.350074	-0.732826	0.000179237	0.0340285	0.927596	0.111342	0.755768	-0.0907823	0.781696	0.558802	0.0188827	-0.607975	0.0037018	-0.558232	0.0136478	0.0374902
HSD17B1-AS1	turquoise	M1	0.937292	6.0706e-11	0.499216	0.0175766	-0.436827	0.0458265	-0.243553	0.316046	-0.758902	3.75983e-05	0.354128	0.131812	0.470511	0.0380227	-0.00736175	0.983786	-0.289211	0.266237	-0.200328	0.450183	0.122012	0.658886	-0.258473	0.375445	-0.191703	0.469543	-0.423568	0.0966349	-0.115711	0.681827	0.669075	0.00197984	0.211664	0.414985	-0.80141	1.1053e-05	0.413275	0.143586	0.748233	0.000149655	0.122038	0.709409	-0.108775	0.692641	0.493222	0.0369376	-0.109565
RGPD5	red	M14	-0.578619	0.00595712	0.0815393	0.755033	-0.191805	0.440513	-0.147773	0.568257	0.29005	0.231525	0.207459	0.419806	-0.719223	0.000237871	0.166695	0.569195	0.348774	0.163002	-0.190369	0.476533	0.36319	0.120266	0.076839	0.829961	0.542301	0.0125967	0.676984	0.00138805	0.507961	0.0212346	-0.540088	0.0232815	-0.522819	0.0173643	0.653903	0.00157676	-0.169491	0.614838	-0.68285	0.00100518	0.380797	0.148938	-0.194191	0.452641	-0.70288	0.000648982	0.202117
STMN4	darkred	M6	0.504821	0.0219898	0.55474	0.00674278	-0.812497	2.67077e-06	-0.29785	0.206218	-0.721925	0.000140017	0.825214	2.3509e-06	-0.217148	0.40609	-0.0447734	0.895506	-0.175321	0.535782	-0.315462	0.20013	0.738578	9.36103e-05	-0.413783	0.10986	0.383044	0.104401	0.31047	0.261499	0.348889	0.143341	0.0882013	0.800425	-0.377613	0.108613	-0.276732	0.313836	-0.0412496	0.917014	-0.0385195	0.915618	0.496333	0.0449856	-0.430458	0.0592825	-0.361994	0.15784	-0.349531
ISL1	blue	M10	-0.235341	0.369121	-0.364348	0.102173	0.30215	0.195731	0.498766	0.0196327	0.0763023	0.792954	-0.290661	0.232597	0.111172	0.69802	-0.552361	0.0119413	-0.175651	0.534908	0.725316	0.000179791	-0.0884453	0.757261	-0.405269	0.119524	-0.0614194	0.837287	-0.252844	0.381522	-0.524323	0.0165738	-0.14148	0.657876	0.238911	0.349356	-0.0916355	0.785935	-0.195644	0.551097	-0.232376	0.404336	-0.357683	0.181494	0.0217065	0.940985	0.09186	0.779898	-0.484116
CHDH	lightyellow	M4	0.0186202	0.955806	-0.64236	0.00104168	0.460966	0.0328983	0.792374	7.64567e-06	0.217074	0.394154	-0.310446	0.197343	0.599209	0.00472701	-0.628066	0.00261007	-0.575517	0.00860431	0.579655	0.00695475	-0.4761	0.0307866	-0.154887	0.630359	-0.561501	0.0089986	-0.210351	0.485121	-0.590465	0.00529195	0.224021	0.448817	0.64413	0.00183748	-0.11601	0.723167	-0.243716	0.437755	-0.0878605	0.789077	-0.265788	0.352487	0.645476	0.00162433	0.272716	0.319858	-0.44128
IGF1	grey	M0	-0.462779	0.0408015	-0.203433	0.397571	0.130209	0.614814	0.081147	0.769787	0.415492	0.0666768	-0.0703149	0.807663	-0.296834	0.231766	-0.0415604	0.903551	0.270675	0.303905	0.0710226	0.813765	-0.109613	0.695277	0.0117055	0.975988	0.167624	0.536601	0.367472	0.165332	0.0889375	0.756974	-0.15224	0.630867	0.00451472	0.989288	0.494895	0.0319653	-0.116525	0.742453	-0.399809	0.108565	0.24081	0.408838	0.227856	0.367186	-0.221743	0.43929	0.464498
SLC38A5	darkgrey	M9	0.154348	0.585289	0.579671	0.00418084	-0.239166	0.322947	-0.627243	0.00169185	-0.0594745	0.840333	-0.0234678	0.940253	-0.241495	0.348522	0.574894	0.00798705	0.585446	0.00718849	-0.458691	0.0446415	0.0123678	0.969784	0.230744	0.438802	0.284836	0.25305	-0.0733496	0.836623	0.366292	0.121515	0.165458	0.596887	-0.206641	0.427441	-0.0268329	0.942626	0.487963	0.0731638	0.421993	0.0858543	0.170168	0.583696	-0.282182	0.249739	0.215486	0.454244	0.546893
CNTN1	darkturquoise	M8	-0.058076	0.854888	0.499239	0.0175713	-0.286231	0.224045	-0.657864	0.000797044	-0.042602	0.888939	0.0717892	0.803332	-0.462349	0.0424976	0.853048	3.15682e-07	0.42882	0.0721741	-0.730235	0.000152086	0.358855	0.125299	0.627787	0.00502894	0.352114	0.142459	0.148706	0.643858	0.627436	0.0024875	-0.42236	0.0983446	-0.654071	0.00147473	0.188759	0.527181	0.0802634	0.83011	0.10734	0.73713	0.0692135	0.845181	-0.543837	0.0118321	-0.304424	0.254719	0.260834
SLC11A1	cyan	M21	-0.175963	0.523576	0.295474	0.197407	-0.321574	0.164151	-0.328735	0.155725	-0.0453392	0.880614	0.29136	0.231256	-0.503443	0.0242751	0.219361	0.430642	0.206224	0.454472	-0.256355	0.31657	0.399951	0.0814431	-0.0263508	0.945269	0.3993	0.0877831	0.430544	0.0893567	0.390514	0.0942241	-0.195397	0.519918	-0.356844	0.133471	0.300197	0.264759	0.0926635	0.800541	-0.222554	0.428289	0.640184	0.00457027	-0.319092	0.185057	-0.371552	0.144793	0.0967173
WWTR1	blue	M10	-0.1794	0.514002	-0.412156	0.0591705	0.221544	0.364936	0.539075	0.0100215	0.157396	0.556694	-0.14165	0.599711	0.130782	0.641226	-0.736489	0.000108979	-0.0261039	0.93773	0.722861	0.000195078	-0.233427	0.353893	-0.618748	0.00599127	-0.00927682	0.976597	-0.0461201	0.900679	-0.506119	0.0217917	0.129469	0.69038	0.433089	0.0588963	0.00976484	0.979613	-0.331818	0.263443	-0.283861	0.291399	-0.142924	0.653213	0.338654	0.155635	0.134336	0.668358	-0.0274158
BCCIP	royalblue	M5	-0.753202	4.50094e-05	-0.447569	0.0375179	0.642384	0.00111022	0.106872	0.691402	0.936437	1.51063e-10	-0.593519	0.00422236	-0.152381	0.579166	0.283186	0.283834	0.294667	0.255636	0.0251356	0.938156	-0.576349	0.00593536	0.595137	0.00936251	-0.194057	0.46316	0.198542	0.514743	0.0923959	0.748088	-0.213113	0.474993	0.151258	0.579631	0.759892	6.3665e-05	0.139912	0.681677	-0.256349	0.349598	0.0291283	0.940699	0.414557	0.0716006	0.0258529	0.941173	0.330753
ZNF285CP	grey	M0	0.1041	0.72975	0.401116	0.0678414	-0.327684	0.154884	-0.296436	0.208604	-0.315042	0.186919	0.0558909	0.849486	-0.305959	0.215004	0.167401	0.567223	0.226341	0.40499	-0.0616073	0.839778	0.401859	0.0797152	-0.104057	0.761284	0.418562	0.0708804	-0.0799588	0.820399	0.0616925	0.836616	-0.0957903	0.781623	-0.203795	0.434716	-0.179451	0.551276	-0.0595108	0.878126	0.114329	0.718915	0.0839194	0.807158	-0.548172	0.011001	-0.052716	0.878298	-0.276733
STEEP1	purple	M18	-0.577597	0.00608382	-0.253685	0.278664	0.0595301	0.829916	0.0883302	0.748115	0.541906	0.01057	-0.0012268	0.996699	-0.439449	0.0564452	-0.118914	0.697717	0.325729	0.198999	0.135487	0.629614	-0.140968	0.602627	-0.116238	0.731284	0.26029	0.302604	0.572229	0.0127089	0.143879	0.598546	-0.071453	0.840369	0.0781461	0.791324	0.731526	0.000174343	-0.111874	0.754722	-0.566376	0.0113851	0.430213	0.0943081	0.283223	0.247571	-0.274265	0.31666	0.0464785
FAM171A2	turquoise	M1	0.936214	7.30078e-11	0.345314	0.124227	-0.291056	0.215205	-0.126759	0.632232	-0.702127	0.000258442	0.275148	0.263029	0.624495	0.00281688	0.0396121	0.908306	-0.459697	0.049851	-0.280399	0.265632	0.0405436	0.894193	-0.045874	0.902004	-0.385819	0.101317	-0.473882	0.0542345	-0.117816	0.675465	0.546093	0.0212015	0.148447	0.586756	-0.824927	3.30519e-06	0.29506	0.329335	0.742937	0.000174238	-0.0936707	0.783287	-0.0185362	0.949617	0.441038	0.0710143	-0.0721286
RRM1	lightgreen	M3	-0.514399	0.0188959	-0.776444	1.45635e-05	0.942131	2.93531e-11	0.546006	0.00886327	0.808584	4.20438e-06	-0.809088	5.16716e-06	0.416297	0.0741065	-0.0950053	0.762237	-0.106806	0.726317	0.415194	0.0752896	-0.845088	8.49493e-07	0.453229	0.0720979	-0.645129	0.0016216	-0.276993	0.328493	-0.413757	0.0729807	-0.0782563	0.824804	0.497845	0.0249683	0.316419	0.232597	0.042349	0.914419	-0.061011	0.859857	-0.489888	0.0486214	0.660881	0.00114694	0.349776	0.175807	0.142276
ZNF582	grey	M0	0.0126737	0.968958	-0.130697	0.604228	-0.107341	0.683849	0.314204	0.178585	-0.0375236	0.904623	0.171094	0.516545	0.00105962	0.996854	-0.637187	0.00211145	-0.0796457	0.799996	0.490534	0.029081	0.00747735	0.982011	-0.654469	0.00283533	0.139772	0.614283	0.156711	0.622439	-0.244872	0.334394	0.315702	0.250358	0.358132	0.131945	-0.00822271	0.982476	-0.149003	0.660785	-0.232805	0.403213	0.196706	0.5171	0.182697	0.483166	0.0476174	0.890597	-0.35709
PHLDB1	darkgreen	M7	0.492729	0.0264664	-0.309358	0.174599	0.157149	0.535966	0.547921	0.00857566	-0.222515	0.380148	-0.0616738	0.833324	0.748407	9.08807e-05	-0.579561	0.00731603	-0.653391	0.00171572	0.402972	0.0860655	-0.420347	0.0640596	-0.328015	0.232643	-0.603096	0.00406662	-0.399195	0.123613	-0.652399	0.00141959	0.705011	0.000804844	0.719657	0.000271501	-0.55331	0.0127418	0.13557	0.693095	0.297479	0.264178	-0.150651	0.633145	0.579221	0.00639621	0.52726	0.0226594	-0.273141
PRDM11	magenta	M17	0.347102	0.151287	-0.237122	0.315594	0.236756	0.328537	0.430027	0.0510786	-0.19574	0.449182	-0.316629	0.186776	0.591699	0.0054612	-0.495776	0.0298097	-0.317075	0.213789	0.608718	0.00387543	-0.402071	0.0795449	-0.40094	0.124606	-0.416992	0.0720952	-0.629971	0.00399821	-0.76977	4.55572e-05	0.5338	0.0253953	0.683032	0.000729328	-0.563374	0.0107372	0.183749	0.579903	0.385998	0.125212	-0.305115	0.272538	0.28582	0.242351	0.667882	0.0015487	-0.355127
SYT13	tan	M2	0.191149	0.482552	0.679739	0.000394825	-0.563654	0.00608818	-0.676746	0.000479613	-0.400056	0.0797365	0.314517	0.190267	-0.469254	0.0387193	0.656794	0.0012945	0.326589	0.197633	-0.648107	0.00160792	0.595979	0.00403327	0.281843	0.324216	0.491217	0.0276614	0.116233	0.727146	0.56835	0.00796646	-0.278746	0.324695	-0.674401	0.000908882	-0.0807427	0.813122	0.116821	0.741761	0.148987	0.62217	0.137988	0.666218	-0.721293	0.000223806	-0.313224	0.237579	0.0309077
SNAI2	grey	M0	-0.228506	0.385564	-0.146118	0.558673	-0.120778	0.642894	0.196764	0.429753	0.123634	0.654882	0.208993	0.416135	-0.2456	0.339746	-0.292248	0.264818	0.0254404	0.939021	0.116388	0.684849	0.148807	0.580034	-0.232463	0.435697	0.242269	0.34372	0.427878	0.0921596	0.156826	0.562048	-0.215429	0.469268	-0.109511	0.698916	0.313826	0.237457	-0.286885	0.346009	-0.505183	0.0297929	0.112081	0.735262	0.0985638	0.723407	-0.403348	0.106465	-0.0240392
CD74	greenyellow	M19	0.0547088	0.863498	0.0759149	0.77305	0.130464	0.614092	-0.0816004	0.768527	0.113705	0.683852	-0.156755	0.556361	0.126039	0.65471	0.0135728	0.970689	0.0489027	0.880558	0.0404218	0.897978	-0.314178	0.189967	-0.0178371	0.963808	-0.165209	0.54355	-0.107513	0.748797	-0.130198	0.637871	0.476312	0.0538352	0.367895	0.119948	-0.0423462	0.906824	0.521976	0.0494294	0.295283	0.268934	0.366785	0.167899	0.22965	0.362934	0.404994	0.104699	0.350422
HGF	darkturquoise	M8	-0.315757	0.200543	0.308513	0.175924	-0.0513116	0.854126	-0.602163	0.00296071	0.255063	0.303735	-0.0754005	0.792935	-0.496766	0.0267435	0.878627	4.32569e-08	0.459713	0.0498464	-0.68537	0.00060233	0.156976	0.556164	0.744471	0.000217536	0.240215	0.348375	0.26016	0.36512	0.666284	0.00100951	-0.445031	0.0771738	-0.601359	0.00449953	0.441392	0.065675	0.273666	0.37273	0.00271053	0.995298	0.203027	0.50033	-0.388552	0.0951148	-0.305355	0.252961	0.351706
MED16	turquoise	M1	0.935317	8.27096e-11	0.364835	0.101689	-0.43009	0.0498759	-0.101509	0.707916	-0.71551	0.000172196	0.419526	0.0644364	0.522233	0.0181638	-0.191678	0.503652	-0.400025	0.0988413	-0.149188	0.590661	0.0484156	0.871599	-0.373609	0.160239	-0.234472	0.361696	-0.300845	0.27948	-0.176101	0.508802	0.785558	5.63976e-05	0.325851	0.177734	-0.749696	9.27548e-05	0.298824	0.322055	0.640123	0.00269485	0.190006	0.534063	0.0922336	0.742265	0.45334	0.0611628	-0.0876098
ADGRA2	tan	M2	0.75874	3.57777e-05	0.76627	2.17875e-05	-0.607951	0.00245022	-0.637912	0.00131521	-0.720028	0.000149287	0.505453	0.0199258	0.0709838	0.811782	0.354036	0.158865	0.0766273	0.808237	-0.565824	0.00890323	0.384212	0.0967118	-0.0636879	0.863843	0.136905	0.622138	-0.170847	0.586097	0.321157	0.184649	0.323085	0.236508	-0.236462	0.355085	-0.561606	0.0110605	0.368714	0.202429	0.627744	0.00352178	0.264024	0.35667	-0.398799	0.085187	0.168143	0.576173	0.395025
ZFP64	salmon	M20	0.552733	0.00978075	0.0598156	0.823532	0.172823	0.491798	-0.0348779	0.90415	-0.316305	0.184852	-0.225547	0.374155	0.631722	0.00240014	-0.0403985	0.906156	-0.143719	0.623147	0.135682	0.629053	-0.337623	0.153647	-0.0581474	0.876803	-0.449127	0.0488294	-0.756042	0.000119208	-0.44098	0.052726	0.453365	0.0704608	0.423626	0.0656143	-0.677156	0.000876141	0.29757	0.324676	0.745619	0.000161845	-0.458932	0.0694896	0.0796607	0.780259	0.718131	0.000419606	0.0671461
SAMD4A	darkred	M6	0.325397	0.184891	0.068865	0.795768	-0.40733	0.066325	0.246922	0.30833	-0.467357	0.0340127	0.526853	0.0141751	0.0697334	0.815379	-0.688908	0.000528065	-0.345101	0.168294	0.35084	0.145893	0.307332	0.201336	-0.824967	6.40543e-06	0.124691	0.657254	0.154503	0.628679	-0.235794	0.354785	0.337394	0.212644	0.20215	0.439434	-0.293161	0.279334	-0.179766	0.589577	-0.170891	0.561947	0.393206	0.134034	0.0451542	0.877327	-0.0721078	0.828319	-0.27781
MRE11	purple	M18	-0.691155	0.00037918	0.0152175	0.956937	0.0836535	0.756245	-0.274512	0.250491	0.505716	0.0192976	-0.0260614	0.93275	-0.641422	0.00189978	0.512668	0.0231978	0.40065	0.0981312	-0.390238	0.0986689	0.238112	0.343306	0.533427	0.025538	0.372775	0.115826	0.554716	0.0171501	0.637943	0.00198134	-0.742373	0.000267057	-0.645121	0.0017965	0.764795	5.29615e-05	-0.180466	0.588148	-0.513503	0.0264271	0.14674	0.643062	-0.245554	0.326556	-0.639176	0.00297031	0.273047
PLEKHB1	grey	M0	0.185018	0.499332	0.611052	0.00215385	-0.303549	0.193291	-0.601296	0.00301685	-0.359147	0.123405	0.0526159	0.859333	-0.285409	0.253892	0.24895	0.358974	0.567424	0.0099294	-0.0889046	0.764776	0.317286	0.184787	-0.221535	0.459406	0.488014	0.0289451	-0.286581	0.30804	0.0764741	0.793048	0.000725972	0.998965	-0.192378	0.465141	-0.285398	0.295095	0.0987077	0.78507	0.393419	0.116217	-0.0562227	0.87694	-0.611494	0.00343635	0.192215	0.51449	0.306202
SRP19	royalblue	M5	-0.796254	7.00148e-06	-0.700614	0.000215057	0.68008	0.000410459	0.420951	0.0572481	0.936029	1.51658e-10	-0.586458	0.00486051	-0.0748787	0.800344	0.0114971	0.975214	0.0586718	0.855295	0.22326	0.392403	-0.574864	0.00607844	0.473477	0.0567365	-0.249129	0.327704	0.2315	0.433359	-0.105759	0.710129	-0.251537	0.383689	0.229582	0.371233	0.741083	0.000125858	-0.205562	0.527375	-0.484561	0.0396947	-0.181807	0.554684	0.534061	0.013927	-0.0931835	0.776112	-0.0292645
SLC7A9	midnightblue	M22	-0.276031	0.2753	-0.69399	0.000262361	0.478477	0.0255026	0.731738	8.74006e-05	0.466105	0.0345669	-0.238107	0.344566	0.362687	0.129771	-0.550149	0.0124276	-0.484052	0.0363362	0.461917	0.0429001	-0.525196	0.0146402	-0.0684708	0.851501	-0.499949	0.0242732	0.111965	0.737908	-0.456423	0.0432564	0.243863	0.401346	0.576881	0.00704816	0.223657	0.437091	-0.177595	0.59528	-0.34459	0.183652	0.0372465	0.922833	0.791323	1.83149e-05	0.0938744	0.774418	-0.0522743
ADGRA3	lightgreen	M3	-0.414169	0.0748963	-0.690992	0.000284663	0.941275	3.36998e-11	0.534338	0.0109383	0.636019	0.00155786	-0.838758	1.13565e-06	0.484576	0.0316361	-0.140001	0.641011	-0.188695	0.499991	0.482241	0.0326911	-0.767474	3.25522e-05	0.383776	0.146144	-0.660068	0.00114223	-0.471068	0.0562764	-0.515789	0.0188946	-0.101877	0.76573	0.461115	0.0413659	0.0873159	0.79623	0.108203	0.762274	0.0552033	0.874617	-0.624475	0.00620008	0.510812	0.0200241	0.414324	0.0945608	0.145694
NRXN3	lightyellow	M4	0.152865	0.588906	-0.505022	0.0160383	0.161102	0.524888	0.796669	6.31382e-06	-0.15048	0.576334	0.0326122	0.915714	0.486058	0.03098	-0.919577	5.23267e-10	-0.63762	0.00250653	0.749551	7.5376e-05	-0.112291	0.687038	-0.649063	0.00320429	-0.318684	0.192393	-0.157536	0.620286	-0.655873	0.00130985	0.211155	0.480082	0.507117	0.0218293	-0.309957	0.244688	-0.399355	0.160709	-0.215693	0.445401	-0.191176	0.531231	0.397231	0.0867044	0.117429	0.71477	-0.62203
FBXW9	turquoise	M1	0.93518	8.27096e-11	0.395938	0.0720853	-0.353076	0.120967	-0.182478	0.469868	-0.725964	0.000122964	0.261399	0.292127	0.541864	0.0132628	-0.0826683	0.797033	-0.220398	0.419273	-0.106987	0.711573	0.00899739	0.978316	-0.317612	0.251884	-0.228741	0.375157	-0.513773	0.0319732	-0.216985	0.39946	0.653388	0.00285543	0.280264	0.258772	-0.831706	2.37922e-06	0.30973	0.302161	0.774745	6.13941e-05	-0.0311324	0.935688	-0.0475167	0.871281	0.565394	0.0120983	-0.0092007
CPS1	darkgrey	M9	-0.462062	0.0411791	0.049807	0.854147	0.137067	0.594549	-0.295868	0.209617	0.331423	0.161618	-0.38224	0.0984541	-0.455411	0.04647	0.282694	0.284541	0.756515	8.62255e-05	0.0928252	0.753093	-0.0810689	0.779596	0.0963399	0.780373	0.410133	0.0780426	-0.0640946	0.859004	-0.00934884	0.975974	-0.239084	0.412457	-0.0658813	0.825416	0.307086	0.250286	-0.151482	0.654699	-0.0561877	0.872343	-0.19915	0.510356	-0.265483	0.283293	0.0525663	0.878628	0.295828
FHL1	blue	M10	0.23462	0.370966	-0.285493	0.215219	0.183014	0.463766	0.512186	0.0158856	-0.144161	0.594438	-0.0862356	0.760976	0.517753	0.0194827	-0.578173	0.00749099	-0.409804	0.0891611	0.532057	0.0157861	-0.248715	0.319161	-0.389329	0.138778	-0.363455	0.127426	-0.388139	0.136553	-0.630057	0.0023501	0.361834	0.17386	0.498952	0.0245728	-0.429582	0.0755465	-0.157357	0.640744	0.0873396	0.790326	-0.374255	0.158229	0.361934	0.124436	0.360447	0.160228	-0.1632
GABRA1	lightyellow	M4	-0.398421	0.0894041	-0.723051	0.000105574	0.574055	0.00495042	0.777162	1.49571e-05	0.414755	0.067286	-0.401416	0.0797306	0.278505	0.267794	-0.626126	0.00273031	-0.469625	0.0438884	0.710913	0.000283514	-0.361631	0.122116	-0.153476	0.63366	-0.380191	0.107599	-0.0538557	0.883363	-0.532121	0.0146584	-0.0747574	0.832947	0.467215	0.0382309	0.16006	0.60267	-0.238691	0.449411	-0.389371	0.121103	-0.205902	0.492677	0.452229	0.0453129	0.0415603	0.904711	-0.535131
NLRP2	grey	M0	0.289023	0.248677	0.324002	0.152824	-0.309266	0.183984	-0.231942	0.342881	-0.405123	0.0751583	0.324947	0.173736	-0.0154799	0.960949	0.276435	0.298112	-0.231801	0.391821	-0.383152	0.106457	0.410493	0.0720836	0.163644	0.607325	0.0445883	0.884014	-0.00421708	0.991946	0.256618	0.308171	-0.149039	0.639226	-0.403179	0.0828187	-0.232555	0.416151	0.0814968	0.827135	0.105808	0.741274	-0.0129004	0.975195	-0.329335	0.168904	-0.223863	0.43376	-0.243823
SLC45A4	blue	M10	-0.333514	0.171936	-0.617584	0.00186442	0.596142	0.0031558	0.628471	0.00164587	0.348549	0.13699	-0.583215	0.00518022	0.301631	0.222937	-0.432388	0.0696419	-0.202596	0.46375	0.648474	0.00159355	-0.423352	0.0617518	-0.0436556	0.907502	-0.327063	0.178578	-0.370695	0.160709	-0.642992	0.00176666	-0.16037	0.61004	0.36844	0.119272	-0.0249838	0.94606	-0.431603	0.123368	-0.183999	0.526034	-0.67453	0.00224039	0.299265	0.217928	0.19549	0.505342	-0.211424
THRAP3	royalblue	M5	-0.796777	6.84093e-06	-0.685863	0.000332172	0.683542	0.000372421	0.425087	0.0543478	0.932643	2.76864e-10	-0.560254	0.00799349	-0.0749097	0.800315	-0.0552824	0.868774	0.12295	0.681597	0.29911	0.229207	-0.542007	0.0110458	0.374057	0.159512	-0.202951	0.440033	0.226512	0.44516	-0.0885421	0.758124	-0.296654	0.287343	0.224212	0.383944	0.746881	0.00010175	-0.242467	0.44096	-0.487356	0.038283	-0.188509	0.537961	0.505537	0.0217041	-0.0817234	0.804396	-0.0119352
DCUN1D1	royalblue	M5	-0.710351	0.000207544	-0.743229	5.27908e-05	0.857022	1.92053e-07	0.501646	0.0187903	0.930594	3.82519e-10	-0.800568	7.6494e-06	0.1419	0.608981	-0.085595	0.789323	0.0491003	0.880121	0.434375	0.0604466	-0.786165	1.51616e-05	0.396305	0.130288	-0.41655	0.0725041	-0.0621975	0.863699	-0.335818	0.161858	-0.091984	0.791134	0.469299	0.0371317	0.550667	0.0133078	0.0458447	0.907148	-0.255873	0.350778	-0.288696	0.304501	0.615746	0.00315124	0.225206	0.430982	0.0146732
GRAMD1B	darkturquoise	M8	0.0146546	0.964645	0.25244	0.281236	-0.182494	0.4652	-0.362042	0.11212	0.025527	0.936419	0.0266176	0.931365	-0.224821	0.387147	0.626363	0.00271736	0.220754	0.418546	-0.590265	0.00565363	0.0964339	0.734042	0.541166	0.0228119	0.0892873	0.760219	0.167428	0.594539	0.500716	0.023618	-0.236544	0.418289	-0.429934	0.0611132	0.171502	0.570894	0.264415	0.392936	0.07044	0.834976	0.151664	0.630701	-0.200968	0.435007	-0.205628	0.478053	0.217531
MAP2K7	turquoise	M1	0.935066	8.27096e-11	0.325261	0.150948	-0.412343	0.0624041	-0.070221	0.803477	-0.74444	6.51374e-05	0.423872	0.0612231	0.546492	0.0122898	-0.17967	0.534571	-0.472973	0.0419923	-0.174192	0.520843	0.0813451	0.778601	-0.315095	0.256587	-0.281455	0.259283	-0.306577	0.269062	-0.157442	0.560149	0.67958	0.00155337	0.268098	0.283565	-0.775399	3.50244e-05	0.282571	0.354367	0.60665	0.00529364	0.14501	0.648059	0.0745981	0.795701	0.377794	0.136446	-0.0775381
WDR12	royalblue	M5	-0.738411	7.93214e-05	-0.505999	0.0157925	0.616061	0.00205615	0.172444	0.498153	0.927097	6.81942e-10	-0.515946	0.016897	-0.131795	0.638374	0.254482	0.346406	0.190604	0.495116	-0.0291918	0.927312	-0.558576	0.00824821	0.627747	0.00502894	-0.230168	0.371579	0.286047	0.30894	0.146529	0.590906	-0.216894	0.46605	0.10172	0.722536	0.765428	5.16072e-05	0.101597	0.777809	-0.344932	0.183049	-0.00579464	0.989353	0.467653	0.0372089	-0.0796832	0.809433	0.264419
BIRC3	purple	M18	-0.651937	0.001133	-0.182623	0.453362	0.307779	0.186409	-0.0584983	0.837937	0.637188	0.00151688	-0.161146	0.54415	-0.359452	0.133713	0.258331	0.337532	0.256883	0.333899	-0.15578	0.571294	-0.104325	0.711331	0.418604	0.104857	0.0791926	0.789409	0.438725	0.0819745	0.414029	0.0727558	-0.431665	0.0890091	-0.265373	0.289573	0.699381	0.00047101	0.0355752	0.928957	-0.412581	0.0951282	0.185207	0.546446	0.0942669	0.736028	-0.349281	0.176275	0.370562
HMGB3	lightgreen	M3	-0.466313	0.0389412	-0.837907	6.55519e-07	0.940948	3.36998e-11	0.701036	0.00023497	0.751926	4.9047e-05	-0.828835	1.95387e-06	0.496903	0.0267066	-0.27987	0.29068	-0.245813	0.359007	0.577328	0.00725299	-0.871931	1.42581e-07	0.304739	0.276073	-0.686534	0.000579828	-0.340681	0.206414	-0.6143	0.00328666	0.0419655	0.910185	0.644497	0.00182218	0.220483	0.444625	-0.0242031	0.952303	-0.0774903	0.815839	-0.506671	0.0396431	0.733063	0.000156852	0.420211	0.0888404	-0.00873244
SNAPC1	darkgrey	M9	-0.289164	0.248414	0.291341	0.204472	0.00845211	0.977347	-0.543399	0.00928485	0.254459	0.305052	-0.0964477	0.732088	-0.428538	0.0642024	0.571087	0.00855314	0.590566	0.00650107	-0.365099	0.127221	0.0385164	0.899788	0.351273	0.193333	0.278125	0.265808	0.174126	0.577793	0.535117	0.0139741	-0.283136	0.314709	-0.367274	0.120633	0.377062	0.135371	0.456266	0.0986832	0.0576734	0.868737	0.250892	0.38605	-0.306893	0.204794	-0.104927	0.74613	0.39618
KIF11	lightgreen	M3	-0.371056	0.119482	-0.713587	0.000144921	0.93904	4.75922e-11	0.514889	0.0151749	0.671173	0.000631269	-0.788226	1.33268e-05	0.531552	0.0156455	-0.0532615	0.873472	-0.253083	0.342381	0.342904	0.157231	-0.801409	7.69441e-06	0.51452	0.0333229	-0.7401	0.000112438	-0.389029	0.135624	-0.399133	0.0855098	-0.0632066	0.860477	0.448274	0.0488646	0.141414	0.653428	0.174233	0.603153	0.0761488	0.81939	-0.562636	0.0178135	0.589494	0.00523969	0.386051	0.125692	0.100319
ABCC2	green	M13	-0.207518	0.438397	0.0942629	0.714436	-0.467178	0.0301386	0.0132831	0.963195	-0.144122	0.594531	0.5254	0.0145181	-0.549272	0.0117736	-0.274387	0.302714	0.0780072	0.804359	0.0127195	0.968424	0.611607	0.0029119	-0.444782	0.0795615	0.614656	0.0031869	0.604334	0.00690146	0.239167	0.347565	-0.348627	0.194646	-0.404272	0.0818715	0.306003	0.25228	-0.683093	0.0033425	-0.643231	0.00251576	0.291506	0.299264	-0.260205	0.294341	-0.680098	0.00114705	-0.154358
DEF6	cyan	M21	0.249253	0.335017	0.418685	0.0546304	-0.480418	0.024836	-0.242582	0.318181	-0.374004	0.10599	0.401913	0.0793365	-0.201923	0.446121	-0.251892	0.352259	0.214923	0.432603	0.111295	0.69974	0.211225	0.409293	-0.65294	0.00294506	0.357024	0.135775	0.0867942	0.802932	-0.0804074	0.781678	0.494879	0.0427858	0.164116	0.542528	-0.205206	0.484888	0.240537	0.444862	0.0729689	0.828075	0.506321	0.0398192	-0.0960058	0.73096	0.130863	0.678374	0.276725
PLEKHO1	midnightblue	M22	0.0682796	0.828085	-0.781701	1.17203e-05	0.660261	0.000702771	0.842555	5.31227e-07	0.304729	0.204814	-0.41006	0.0721992	0.840506	1.22964e-06	-0.598186	0.00498707	-0.743454	0.000137716	0.535437	0.0149515	-0.726599	0.000137771	0.00447702	0.990399	-0.86914	2.29157e-07	-0.331879	0.222139	-0.690654	0.000537899	0.411701	0.109836	0.796807	1.78426e-05	-0.17594	0.559512	-0.0914021	0.803923	0.0686489	0.84002	-0.360143	0.177514	0.863027	4.48573e-07	0.457489	0.0582943	-0.281798
GCLM	grey	M0	-0.465035	0.0395681	-0.448072	0.0372673	0.388892	0.0823999	0.377035	0.0954218	0.326865	0.168591	-0.389121	0.0914349	-0.0879463	0.764298	-0.225022	0.415744	0.0469269	0.885849	0.419934	0.0713493	-0.060115	0.839205	0.0159799	0.967632	0.0438255	0.885758	-0.0194868	0.96088	-0.147375	0.588524	-0.560748	0.016808	-0.0441705	0.886505	0.231313	0.418957	-0.39298	0.168684	-0.379554	0.133369	-0.409973	0.114741	-0.0486728	0.868386	-0.213776	0.457935	-0.328017
EHD2	darkgrey	M9	0.0924211	0.762186	0.761084	2.68404e-05	-0.546292	0.00840224	-0.821075	1.82016e-06	-0.262364	0.288398	0.288528	0.236738	-0.588434	0.005805	0.545251	0.0135111	0.782382	3.07139e-05	-0.492944	0.028179	0.394037	0.0871127	-0.0303134	0.937504	0.665485	0.00100066	0.138375	0.669828	0.526869	0.0159409	-0.0432418	0.907633	-0.48747	0.0289536	0.0265104	0.942796	0.329327	0.267819	0.192542	0.504125	0.302766	0.277273	-0.578488	0.00647921	-0.103819	0.748952	0.639092
ZNF354A	lightgreen	M3	-0.611569	0.00298284	-0.795825	6.33809e-06	0.93782	5.90513e-11	0.599408	0.00314708	0.810011	3.95988e-06	-0.836869	1.26742e-06	0.321092	0.189152	-0.101471	0.74464	-0.207264	0.45195	0.435054	0.0599356	-0.730941	0.000119732	0.496071	0.0427751	-0.590519	0.00522253	-0.224965	0.44873	-0.418908	0.0687872	-0.208581	0.486602	0.412903	0.0741768	0.35647	0.164931	-0.0400401	0.919288	-0.178709	0.53945	-0.470517	0.0613073	0.553437	0.0100613	0.218164	0.448173	-0.0435891
CCDC28A	black	M15	-0.132316	0.648334	0.593086	0.00316515	-0.624528	0.00169654	-0.715357	0.000151255	-0.0488234	0.871214	0.599944	0.00368784	-0.774962	3.32842e-05	0.513795	0.022842	0.534264	0.0174959	-0.697389	0.000427958	0.553364	0.00905657	0.0818261	0.817484	0.692479	0.00049034	0.74179	0.000199084	0.863632	5.99636e-07	-0.18668	0.542953	-0.649433	0.00164019	0.500653	0.0294149	0.110246	0.758296	-0.255297	0.352184	0.737541	0.000422087	-0.400722	0.0835226	-0.572354	0.0108158	0.401504
HSD17B6	grey	M0	0.226804	0.389739	0.0763569	0.771573	-0.315603	0.173644	0.0277995	0.923621	-0.196138	0.448322	0.303834	0.209326	-0.0270956	0.931599	-0.229103	0.405476	-0.076855	0.807559	0.0318493	0.919752	0.179773	0.493401	-0.325856	0.236622	0.181149	0.499303	0.194182	0.524716	-0.0109978	0.972279	0.254413	0.377562	0.176388	0.508918	-0.0228924	0.949921	-0.272266	0.375792	-0.0377723	0.917454	0.24895	0.390089	0.0451103	0.87743	-0.0364207	0.917349	-0.428138
NR1H3	green	M13	0.255693	0.319792	0.700349	0.000216412	-0.588965	0.00364791	-0.568328	0.00589301	-0.576555	0.00558482	0.27955	0.254788	-0.445716	0.0523945	0.0810538	0.801489	0.563141	0.010709	-0.00234867	0.994005	0.529778	0.0136089	-0.538036	0.0238517	0.704179	0.000351524	-0.142809	0.65875	0.059668	0.842015	0.0750382	0.83243	-0.243599	0.338581	-0.348575	0.177159	0.110905	0.75637	0.228653	0.412809	0.141323	0.657625	-0.717737	0.000247898	0.0490689	0.887081	0.0809474
TYMP	tan	M2	0.48084	0.0316032	0.728185	8.83996e-05	-0.4921	0.0208251	-0.524827	0.0128807	-0.664378	0.000759621	0.271893	0.269557	-0.111794	0.696724	0.233245	0.395725	0.179312	0.525253	-0.191659	0.472884	0.467993	0.0344911	-0.231348	0.437695	0.329853	0.174412	-0.339215	0.208919	0.0514043	0.864635	0.162225	0.605042	-0.272387	0.274711	-0.567456	0.00994263	0.255618	0.411523	0.473562	0.0459627	0.0128423	0.975195	-0.649057	0.00150251	0.182806	0.53778	0.0208437
NCAPH2	darkgreen	M7	0.467056	0.0385007	-0.427734	0.0485807	0.367453	0.104377	0.607716	0.00262745	-0.0996239	0.724073	-0.194748	0.452338	0.921856	1.16672e-09	-0.556149	0.0112116	-0.705274	0.000451159	0.437793	0.0580628	-0.57642	0.00592652	-0.202853	0.504848	-0.802986	1.00888e-05	-0.52723	0.02638	-0.721429	0.000223226	0.673948	0.00177683	0.792925	2.05562e-05	-0.541301	0.0155406	0.0975319	0.788261	0.398368	0.110298	-0.284852	0.312391	0.689356	0.000558849	0.658846	0.00193513	-0.158044
TOMM34	grey	M0	-0.32768	0.181248	0.0502127	0.853098	0.344099	0.132152	-0.23012	0.346787	0.429274	0.0563249	-0.538583	0.0116457	-0.140484	0.612418	0.24313	0.371792	0.584174	0.00736114	0.14202	0.611746	-0.407116	0.0750318	0.149787	0.643386	0.0748231	0.801891	-0.23806	0.417025	-0.11275	0.690277	0.100995	0.767786	0.244818	0.335918	0.211567	0.467602	0.339239	0.250689	0.237695	0.39144	-0.0225048	0.954795	0.0200613	0.945244	0.425151	0.084223	0.418916
VIM	grey60	M24	0.0819011	0.791156	0.0381353	0.889532	0.215317	0.380711	-0.228947	0.34965	0.253905	0.306342	-0.292304	0.229673	0.180409	0.501894	0.364485	0.14368	0.35275	0.157169	-0.259595	0.309375	-0.462746	0.0370702	0.366749	0.16981	-0.197922	0.45279	-0.185369	0.547828	0.148658	0.584947	0.165538	0.596705	0.120925	0.665019	0.0596339	0.864648	0.376838	0.190689	0.406239	0.101417	-0.133382	0.678934	0.22456	0.375142	0.371388	0.145048	0.579835
KLHL25	turquoise	M1	0.934578	8.81877e-11	0.453242	0.0347518	-0.362088	0.110471	-0.210807	0.393804	-0.704735	0.000238801	0.372482	0.108863	0.553899	0.0108791	0.0576273	0.862855	-0.412214	0.0869361	-0.312945	0.204588	0.10193	0.718277	-0.0940805	0.785923	-0.317539	0.194197	-0.388569	0.136228	-0.00920896	0.976103	0.586601	0.0109127	0.117261	0.675905	-0.768936	4.49512e-05	0.426511	0.128597	0.735537	0.000226747	0.0656566	0.855143	-0.0499698	0.864711	0.426367	0.08335	-0.0656243
FAS	darkgrey	M9	-0.343875	0.156261	0.331089	0.143004	-0.319625	0.167257	-0.454742	0.0370623	0.15681	0.558291	0.259271	0.296459	-0.687033	0.000606174	0.244729	0.368323	0.684242	0.000803238	-0.216808	0.408403	0.258228	0.297707	-0.106286	0.755967	0.613401	0.00327212	0.508861	0.0342691	0.520634	0.0175578	-0.190607	0.532352	-0.361738	0.127386	0.484168	0.0373847	0.160607	0.633203	-0.327819	0.209988	0.463934	0.0659954	-0.249302	0.31845	-0.358642	0.163117	0.42423
CD44	darkgrey	M9	-0.258886	0.312743	0.411859	0.059385	-0.314371	0.175619	-0.638555	0.00129654	0.141479	0.602616	0.174915	0.505994	-0.673153	0.000881606	0.584895	0.0065769	0.795047	1.78976e-05	-0.51592	0.0201753	0.265366	0.282537	0.214056	0.477344	0.588682	0.00541793	0.444858	0.0765049	0.716202	0.000259431	-0.36526	0.168894	-0.56643	0.00849883	0.480224	0.039491	0.168496	0.617212	-0.135258	0.661939	0.380199	0.149785	-0.380775	0.102817	-0.365937	0.152457	0.582023
KCNG1	yellow	M12	0.413634	0.0754065	0.266788	0.251198	0.0483515	0.862683	-0.372817	0.0999542	-0.123823	0.654299	-0.107325	0.700276	0.341405	0.158199	0.670474	0.000900215	-0.0858787	0.783635	-0.650556	0.0015102	-0.153772	0.565498	0.717861	0.000503696	-0.384301	0.102947	-0.320505	0.242846	0.27265	0.274154	0.0790225	0.823317	-0.147431	0.589316	-0.272017	0.323836	0.415931	0.140725	0.63834	0.00280359	-0.163648	0.600811	-0.0362634	0.902156	0.26686	0.332696	0.363964
BTN3A1	grey	M0	0.362143	0.131066	0.32628	0.149616	-0.33667	0.141805	0.00684427	0.981497	-0.575868	0.00567004	0.251318	0.314303	0.0354569	0.910214	-0.322979	0.2084	-0.233227	0.388574	0.214816	0.413344	0.406824	0.0752775	-0.508854	0.0359246	0.209292	0.423935	-0.222193	0.454861	-0.238759	0.348404	0.157226	0.618278	-0.00398923	0.99058	-0.521785	0.0213662	-0.0416023	0.916273	0.126412	0.686935	-0.0421356	0.910726	-0.339529	0.154402	0.0491193	0.886966	-0.350964
MIPEP	midnightblue	M22	-0.293469	0.239979	-0.300173	0.189637	0.363477	0.108894	0.0736385	0.792559	0.570992	0.0062163	-0.319042	0.182793	0.0542998	0.858321	0.0225469	0.95054	0.303332	0.238881	0.0795252	0.789795	-0.622803	0.00226857	0.132867	0.687037	-0.204181	0.436678	0.112431	0.737027	-0.0336669	0.912186	0.24949	0.388082	0.399112	0.0864944	0.417756	0.0871317	0.34681	0.237715	-0.0137123	0.973504	0.206485	0.491393	0.573358	0.00711366	0.266223	0.334135	0.571363
PRKCH	lightyellow	M4	-0.0496232	0.876125	-0.533105	0.00999574	0.228084	0.349051	0.664124	0.000675613	0.224058	0.37617	-0.042267	0.889287	0.346249	0.151553	-0.552474	0.0119292	-0.536124	0.016967	0.334244	0.170113	-0.306588	0.202695	-0.140768	0.667777	-0.377528	0.110407	0.144917	0.652951	-0.280684	0.2579	0.14764	0.64276	0.379364	0.10675	0.10678	0.747484	-0.241687	0.442741	-0.316478	0.229957	-0.0576424	0.874322	0.601119	0.00420014	-0.0294177	0.932994	-0.311564
INSRR	blue	M10	0.131161	0.651826	-0.0741133	0.779062	0.0205012	0.944344	0.254746	0.2916	-0.2353	0.348976	-0.0581466	0.842862	0.182577	0.49656	-0.575543	0.00788798	-0.167385	0.55699	0.629555	0.00247087	-0.051039	0.864675	-0.646106	0.00341012	-0.0178371	0.955437	-0.336439	0.213634	-0.661805	0.0011302	0.426686	0.0941007	0.523576	0.0171668	-0.377989	0.134034	-0.0694296	0.855354	0.0994905	0.757814	-0.0410454	0.913113	0.0502058	0.86407	0.374548	0.140742	-0.313445
B4GALT7	lightcyan	M23	0.435686	0.0578486	-0.0407823	0.881343	0.327695	0.154877	0.0942	0.729887	-0.110426	0.693708	-0.399962	0.0809633	0.66933	0.000971455	-0.159923	0.58609	-0.164595	0.564564	0.304624	0.219232	-0.578342	0.00570943	-0.10641	0.755619	-0.531768	0.0149736	-0.739301	0.000215929	-0.622773	0.00275028	0.73031	0.000394135	0.744521	0.000126022	-0.573229	0.00897055	0.497576	0.0654002	0.75362	0.000127734	-0.223051	0.451146	0.338677	0.155621	0.915588	1.22735e-08	0.149916
SH2D2A	grey	M0	0.00253067	0.994049	0.230505	0.331171	0.147948	0.563436	-0.276366	0.246734	0.0664956	0.820626	-0.291884	0.230384	0.0308631	0.921823	0.380091	0.123271	0.0688033	0.828811	-0.172168	0.526035	-0.155405	0.560516	0.363525	0.1745	-0.125832	0.654068	-0.284413	0.312156	-0.00480797	0.987379	0.11209	0.737783	0.0567788	0.851555	-0.0872276	0.796339	0.505045	0.0604946	0.368061	0.148528	0.0116912	0.977682	-0.102425	0.711883	0.296926	0.268731	0.208192
VRK2	darkgrey	M9	-0.541292	0.0120338	-0.0327387	0.906297	0.329427	0.152146	-0.272499	0.254739	0.522285	0.014783	-0.510817	0.0183389	-0.357445	0.136143	0.473624	0.0410796	0.666759	0.00123477	-0.0822821	0.783021	-0.279197	0.254721	0.428463	0.0947381	0.160712	0.555648	-0.0385482	0.918507	0.153389	0.571681	-0.313863	0.253635	-0.172731	0.519206	0.418587	0.0862627	0.214458	0.505837	-0.0255397	0.94812	-0.160343	0.608732	-0.122865	0.652166	0.0521753	0.879134	0.575058
POU2F2	grey	M0	0.431291	0.0610067	0.490723	0.0200697	-0.401408	0.0710948	-0.281727	0.236439	-0.615921	0.00245896	0.169239	0.521842	-0.0365213	0.906899	-0.1512	0.610385	0.215346	0.431632	0.223159	0.392534	0.291175	0.230846	-0.588665	0.010538	0.301825	0.221201	-0.395174	0.128473	-0.255206	0.311479	0.293725	0.2942	0.0994015	0.729712	-0.587094	0.00689749	0.19937	0.542338	0.381346	0.131104	0.0473208	0.898749	-0.454307	0.0440664	0.318977	0.227711	-0.0671578
SNX1	midnightblue	M22	-0.436689	0.0571557	-0.68275	0.000363097	0.380343	0.0907108	0.553723	0.00772817	0.653182	0.00101789	-0.142382	0.597948	0.100186	0.729831	-0.38055	0.122821	-0.174186	0.538637	0.289901	0.24638	-0.514997	0.0172195	-0.00812204	0.983594	-0.292687	0.238284	0.420939	0.0993329	-0.165853	0.537105	0.170936	0.583264	0.462297	0.0407707	0.585948	0.00706852	-0.207018	0.523708	-0.495125	0.0343883	0.22547	0.44594	0.798902	1.29776e-05	-0.0660412	0.844128	-0.0577451
TBPL1	grey	M0	0.193303	0.476871	-0.277883	0.229131	0.337346	0.140867	0.263818	0.272951	-0.15479	0.563726	-0.328085	0.168855	0.48633	0.0308573	-0.128125	0.672505	-0.275282	0.294094	0.291297	0.243792	-0.169984	0.520557	0.0428406	0.909475	-0.396864	0.0902649	-0.603446	0.00701575	-0.42943	0.0608449	-0.127717	0.695107	0.135232	0.623363	-0.44549	0.0623933	-0.168183	0.617639	0.298176	0.262875	-0.698022	0.00123365	-0.0524322	0.857772	0.298903	0.264847	-0.327751
ARNTL2	lightyellow	M4	-0.454876	0.045233	-0.8921	1.2723e-08	0.661725	0.000676168	0.913646	2.3557e-09	0.498777	0.0213857	-0.484057	0.0274968	0.341291	0.158358	-0.656037	0.00131943	-0.490295	0.0334103	0.753437	6.5393e-05	-0.455481	0.0409356	-0.0923623	0.790438	-0.457501	0.0438625	-0.0791971	0.822458	-0.625623	0.00258006	-0.150912	0.634422	0.486298	0.0294707	0.196254	0.507953	-0.475948	0.0819908	-0.467908	0.0494464	-0.391827	0.135656	0.556998	0.00946111	0.0181284	0.958303	-0.526036
ANK1	magenta	M17	0.151761	0.592237	-0.2174	0.362643	0.0762888	0.778393	0.37138	0.101558	0.0715006	0.806871	-0.183521	0.482331	0.284138	0.256374	-0.446809	0.058265	-0.110121	0.718112	0.442418	0.0550888	-0.404569	0.0772811	-0.360117	0.179847	-0.173689	0.5192	-0.148848	0.643389	-0.46959	0.0363603	0.589184	0.0104569	0.676466	0.00086657	-0.119633	0.713316	0.091611	0.803326	0.0979347	0.761566	0.0618169	0.864371	0.442679	0.0512585	0.444998	0.0678368	-0.36467
TFB1M	midnightblue	M22	-0.140215	0.624582	-0.579148	0.00422503	0.372218	0.0990804	0.604605	0.00280644	0.299082	0.214533	-0.119509	0.665311	0.36937	0.121671	-0.4862	0.0341806	-0.368778	0.135644	0.411168	0.0786182	-0.41726	0.0665462	-0.141178	0.667221	-0.45383	0.0460636	0.0605146	0.867197	-0.306162	0.210087	0.111966	0.738126	0.415905	0.0718128	0.134657	0.671984	0.0154827	0.970813	-0.256941	0.348559	0.013883	0.973156	0.643603	0.00170118	0.0719749	0.828801	0.016434
CDC73	royalblue	M5	-0.819827	2.08133e-06	-0.680656	0.000385103	0.72656	9.73902e-05	0.400217	0.073338	0.926305	7.3907e-10	-0.561274	0.00784997	-0.063609	0.833099	0.0576944	0.862708	0.0335491	0.919029	0.180503	0.503104	-0.524942	0.0146872	0.53032	0.0267783	-0.296538	0.23079	0.241344	0.408633	0.0188103	0.951395	-0.418223	0.102945	0.0795041	0.787619	0.742502	0.000118973	-0.0429712	0.913256	-0.496915	0.0334537	-0.146547	0.643495	0.477565	0.0325368	-0.172695	0.564392	0.132824
RMI1	lightgreen	M3	-0.370979	0.119551	-0.773662	1.62613e-05	0.936416	7.58682e-11	0.646975	0.00105613	0.547162	0.0096063	-0.798312	8.52937e-06	0.558314	0.0101458	-0.247811	0.361463	-0.355012	0.153941	0.580093	0.00689026	-0.708081	0.00024352	0.312183	0.261694	-0.723695	0.000193533	-0.517245	0.0304277	-0.635691	0.00208209	-0.109674	0.744199	0.494191	0.0262806	-0.000315227	0.99917	-0.0244201	0.952033	0.0180769	0.964989	-0.686171	0.00167156	0.491418	0.0267117	0.394298	0.116119	-0.111963
NUP160	lightyellow	M4	-0.261989	0.305845	-0.543189	0.00833692	0.141961	0.580381	0.581558	0.00453793	0.241975	0.333336	0.244937	0.328795	0.0935114	0.748824	-0.534139	0.0162875	-0.519283	0.0221463	0.227564	0.382542	-0.0569131	0.848375	-0.193754	0.52852	-0.228566	0.37558	0.498237	0.0395502	-0.0512248	0.864908	-0.0662658	0.85322	0.108035	0.703164	0.33115	0.206516	-0.305501	0.310097	-0.634973	0.00303014	0.2464	0.395965	0.530705	0.0146731	-0.414838	0.0941312	-0.119153
SIVA1	turquoise	M1	0.933765	1.00349e-10	0.365803	0.100667	-0.316687	0.17182	-0.133934	0.611028	-0.686472	0.000410933	0.315596	0.188351	0.595766	0.00507075	-0.154624	0.600938	-0.298698	0.248129	-0.0937502	0.750742	-0.0263163	0.9325	-0.351851	0.192522	-0.287802	0.247317	-0.454876	0.0681103	-0.204139	0.432316	0.733368	0.000355185	0.325568	0.178177	-0.804607	9.49035e-06	0.363798	0.210115	0.753892	0.000127291	0.0452183	0.903469	0.061405	0.832856	0.573216	0.010663	0.0521129
MUSK	cyan	M21	0.262711	0.30424	0.46299	0.0302699	-0.474968	0.0268679	-0.407928	0.0669516	-0.325009	0.171581	0.46881	0.0342062	-0.201612	0.446833	0.141385	0.637147	0.162286	0.57125	-0.263467	0.300607	0.285827	0.24145	-0.252905	0.388127	0.245928	0.335486	0.197637	0.516723	0.224041	0.382187	0.312606	0.256032	-0.104676	0.713578	-0.0582293	0.867445	0.302199	0.315739	0.146896	0.627904	0.641547	0.00444684	-0.167055	0.526074	0.0058083	0.986342	0.226934
IKZF2	lightyellow	M4	-0.304556	0.219462	-0.655244	0.000752028	0.49781	0.0190411	0.587211	0.0040591	0.29489	0.222369	-0.408314	0.0736563	0.248433	0.333038	-0.452186	0.0545043	-0.252366	0.343998	0.564181	0.00917942	-0.360368	0.12345	-0.0838226	0.811972	-0.286233	0.25037	-0.209213	0.488182	-0.554538	0.0100828	-0.0577812	0.87329	0.353773	0.137404	0.00839303	0.98211	-0.400828	0.1585	-0.260167	0.341472	-0.612431	0.00778562	0.323012	0.17866	0.0826713	0.802623	-0.332195
GRN	grey	M0	0.197824	0.464519	0.241674	0.305122	-0.0104917	0.972456	-0.314821	0.177588	-0.153623	0.56724	-0.272668	0.268021	0.0297978	0.924642	0.282486	0.284892	0.499014	0.0296231	-0.0496721	0.871723	-0.0723451	0.803613	0.061453	0.868733	0.145573	0.597239	-0.47561	0.052909	-0.0926465	0.747326	-0.0316213	0.933797	-0.0335523	0.914976	-0.29635	0.272668	-0.039904	0.919654	0.462872	0.0528234	-0.463735	0.0661257	-0.300594	0.215673	0.349652	0.175987	0.318147
FAM13B	lightyellow	M4	-0.602581	0.0036333	-0.964733	2.98238e-13	0.741073	5.88314e-05	0.864915	1.22692e-07	0.673575	0.000593039	-0.529459	0.0135919	0.261422	0.303816	-0.537994	0.0152989	-0.366729	0.138186	0.65737	0.00127684	-0.534617	0.0125418	0.0567536	0.880143	-0.450292	0.0480769	0.0300982	0.938353	-0.496428	0.0251537	-0.247453	0.392769	0.413107	0.0740348	0.387985	0.12096	-0.45362	0.101082	-0.547187	0.0157381	-0.40934	0.115526	0.619207	0.00291448	-0.058803	0.863107	-0.345182
ARHGAP31	grey60	M24	-0.0179915	0.957405	0.180506	0.459199	0.00316	0.991271	-0.3611	0.113187	0.20619	0.422336	0.0592163	0.840293	-0.0770547	0.794195	0.39584	0.105039	0.371732	0.131838	-0.416432	0.0742558	-0.164609	0.535421	0.285491	0.316094	-0.00621808	0.984503	0.182478	0.555957	0.419842	0.0680319	0.0526815	0.885456	-0.11752	0.675044	0.250704	0.372683	0.372928	0.196912	0.165231	0.577295	0.31873	0.246473	0.142759	0.594758	0.0472007	0.891308	0.821571
CENPQ	yellow	M12	-0.340341	0.161399	-0.231912	0.327804	0.573232	0.00503542	-0.0953512	0.726113	0.680618	0.000486838	-0.542346	0.0109297	0.124362	0.659399	0.455226	0.0522552	0.206466	0.453916	-0.215349	0.411975	-0.660169	0.00093589	0.69071	0.00111417	-0.390126	0.0969737	-0.0537213	0.883732	0.100715	0.723941	0.104741	0.757219	0.225773	0.379953	0.407212	0.0980212	0.483593	0.0763297	0.212112	0.454746	0.0200569	0.960627	0.42796	0.0612193	0.319688	0.226344	0.548165
RANBP3	magenta	M17	0.059129	0.852201	-0.51567	0.0134992	0.614385	0.00213293	0.540515	0.00978473	0.320535	0.17847	-0.565189	0.0072775	0.688272	0.000584515	-0.44879	0.0569137	-0.299489	0.246473	0.591618	0.00551088	-0.800256	8.0616e-06	-0.0835823	0.812706	-0.64751	0.00153749	-0.536671	0.0228084	-0.77396	3.93023e-05	0.614324	0.00641638	0.922501	3.46055e-09	-0.216721	0.454692	0.0814339	0.82719	0.32178	0.220892	-0.390123	0.137665	0.700411	0.000408559	0.773044	6.48125e-05	-0.0936468
EIPR1	darkgreen	M7	0.526573	0.0154774	-0.262921	0.259182	-0.0493974	0.859797	0.449118	0.0399788	-0.317883	0.182548	0.290697	0.23258	0.619435	0.0031346	-0.489996	0.0323579	-0.739681	0.000156535	0.131661	0.640634	-0.13191	0.629242	-0.270361	0.348328	-0.515715	0.0191277	-0.0626374	0.862813	-0.273339	0.272763	0.480461	0.0512748	0.388881	0.0966382	-0.404212	0.101445	0.0358368	0.92858	0.12086	0.701443	0.0633655	0.860989	0.461119	0.0404601	0.160131	0.598646	-0.340051
PNPLA6	green	M13	0.037992	0.90669	0.295394	0.197536	-0.602145	0.00277825	-0.108441	0.687099	-0.331113	0.162096	0.42403	0.0611109	-0.498811	0.0259045	-0.22957	0.40433	0.34762	0.164589	0.109455	0.70484	0.561372	0.00785622	-0.604457	0.00791453	0.724242	0.000190992	0.309969	0.262589	0.110173	0.697552	-0.158681	0.614216	-0.271426	0.276547	0.0490127	0.889938	-0.551405	0.0332747	-0.343594	0.185161	0.156124	0.619024	-0.405969	0.078807	-0.365489	0.153073	-0.332052
MELK	lightgreen	M3	-0.455389	0.0449104	-0.663287	0.000615309	0.936168	7.66513e-11	0.441157	0.0443122	0.72816	0.000114133	-0.816341	3.66413e-06	0.426643	0.0657136	-0.00988253	0.97819	-0.12477	0.676372	0.357329	0.137408	-0.798001	8.80735e-06	0.503555	0.0385868	-0.65132	0.00141396	-0.362405	0.17315	-0.373373	0.112997	-0.064425	0.857427	0.447275	0.049428	0.214171	0.461307	0.230043	0.468676	0.0570717	0.870175	-0.503124	0.041359	0.547649	0.0111022	0.393846	0.116482	0.139685
ALG1	darkgreen	M7	0.410923	0.0777382	-0.179383	0.462465	0.224966	0.356633	0.348694	0.128211	-0.196805	0.446744	-0.11099	0.689543	0.680521	0.000723119	-0.373737	0.131296	-0.403175	0.0954699	0.350417	0.146488	-0.36151	0.122199	-0.218216	0.467032	-0.554033	0.0102305	-0.530193	0.0253059	-0.506172	0.0217773	0.434545	0.0863077	0.472021	0.0358718	-0.546003	0.0143804	0.221881	0.487692	0.37554	0.138779	-0.337533	0.213592	0.35628	0.131591	0.533937	0.0204502	0.0284726
ABCF2	grey	M0	0.123719	0.672359	-0.107986	0.670933	-0.0949566	0.722231	0.164276	0.520997	0.0574687	0.846371	0.111379	0.6885	0.116073	0.684753	-0.0557465	0.86769	-0.292939	0.259201	-0.123027	0.665211	-0.0851715	0.767005	0.103148	0.763709	-0.150219	0.584498	0.225755	0.44674	0.0419673	0.889424	0.232128	0.429326	0.220943	0.391892	0.120081	0.712289	-0.0482331	0.901892	-0.0658787	0.847571	0.261715	0.361833	0.314398	0.192813	-0.0371267	0.915325	-0.360563
CHPF2	green	M13	0.298237	0.231046	0.470875	0.0269719	-0.447872	0.0395317	-0.31554	0.176402	-0.367647	0.113066	0.204745	0.426845	-0.206315	0.43441	-0.119385	0.696461	0.480168	0.0382632	0.0820709	0.783392	0.199833	0.439394	-0.569511	0.0145157	0.502298	0.0234488	-0.103222	0.759565	-0.0623759	0.834631	0.323579	0.235661	0.0455512	0.88295	-0.259547	0.35133	-0.031864	0.936359	0.230637	0.408657	0.0869415	0.799798	-0.27719	0.259597	0.218417	0.447571	0.201344
NUSAP1	lightgreen	M3	-0.403867	0.0841665	-0.684466	0.000345416	0.932125	1.64816e-10	0.496629	0.020253	0.647661	0.00116915	-0.791241	1.17262e-05	0.48313	0.0322267	-0.0876399	0.78353	-0.211794	0.441006	0.412206	0.0778125	-0.740737	8.6548e-05	0.44066	0.0832284	-0.67083	0.000872891	-0.414585	0.105714	-0.429111	0.0610785	-0.11106	0.740311	0.435216	0.0573904	0.13114	0.681211	0.12771	0.714538	0.060268	0.861901	-0.576793	0.0142337	0.507721	0.0209907	0.378975	0.134864	0.0509603
FUT8	lightyellow	M4	-0.333422	0.17208	-0.673835	0.000464192	0.532476	0.0107972	0.719746	0.000131323	0.37651	0.103231	-0.457343	0.0400792	0.273723	0.27792	-0.509378	0.024378	-0.337665	0.179737	0.62459	0.00275714	-0.364399	0.11889	-0.0683161	0.851991	-0.336624	0.16431	-0.123906	0.707759	-0.451102	0.0464161	-0.200595	0.507782	0.35611	0.134433	0.118305	0.716897	-0.2611	0.400087	-0.327168	0.21106	-0.371712	0.161432	0.36891	0.11616	0.0333736	0.924587	-0.497119
AJM1	turquoise	M1	0.933401	1.01289e-10	0.488898	0.02065	-0.65218	0.000864235	-0.186988	0.457207	-0.882319	4.76447e-08	0.674188	0.000633604	0.335008	0.167401	-0.162882	0.578497	-0.424985	0.0755395	-0.263642	0.300215	0.380698	0.100328	-0.427032	0.0959291	-0.0433702	0.88697	-0.125904	0.702249	0.00550511	0.985837	0.555263	0.0183671	0.0430455	0.889713	-0.727299	0.000199903	0.132448	0.701504	0.460378	0.0544719	0.270981	0.341282	-0.129108	0.633799	0.145183	0.639508	-0.166142
ATP6V0A1	blue	M10	-0.548302	0.0105905	-0.473985	0.0257695	0.315013	0.174541	0.504022	0.0181101	0.407893	0.0728159	-0.394299	0.0863149	-0.165003	0.543717	-0.335325	0.187609	0.0320264	0.922536	0.526493	0.0171624	-0.166497	0.52996	-0.0892233	0.797758	0.0693837	0.816298	0.0707906	0.842868	-0.321738	0.183681	-0.318503	0.245383	0.134141	0.626533	0.31313	0.238722	-0.350743	0.231509	-0.531275	0.0202107	-0.246166	0.396328	0.153179	0.565625	-0.16923	0.573059	-0.27473
SLC4A7	tan	M2	-0.0728304	0.815905	0.772362	1.71491e-05	-0.547461	0.00823017	-0.835407	8.21664e-07	-0.259501	0.29425	0.305146	0.206982	-0.753893	7.49646e-05	0.68342	0.000615778	0.644535	0.00214304	-0.56984	0.00832739	0.656704	0.00102434	0.168213	0.593973	0.738154	0.000120504	0.236046	0.422146	0.668311	0.000957975	-0.37996	0.147654	-0.761202	7.14446e-05	0.124762	0.699023	0.220831	0.490427	0.0176203	0.9658	0.29045	0.301226	-0.843428	1.54733e-06	-0.383018	0.129489	0.256261
APBA2	darkgreen	M7	0.379761	0.109198	-0.411535	0.0596354	0.494491	0.0200537	0.544819	0.00904143	-0.0890264	0.755415	-0.380059	0.100784	0.902165	9.25942e-09	-0.41206	0.088228	-0.692077	0.000643858	0.46469	0.041365	-0.561029	0.00789735	-0.0320894	0.933071	-0.835912	1.77039e-06	-0.71466	0.000473302	-0.745975	0.000105379	0.502308	0.0388795	0.712103	0.000337786	-0.61066	0.00429517	0.226577	0.476441	0.463809	0.0521865	-0.499189	0.0435406	0.492173	0.0264594	0.684214	0.00103859	-0.319418
MAP2K3	salmon	M20	0.601459	0.00372605	0.604394	0.00249944	-0.312733	0.17823	-0.553388	0.00776599	-0.472326	0.0317164	0.200564	0.43763	0.176782	0.512033	0.401374	0.098957	0.049806	0.878559	-0.437661	0.0581255	0.0932153	0.743051	0.110219	0.746121	-0.0676073	0.820958	-0.339117	0.209118	0.149494	0.582663	0.446994	0.075518	-0.0518691	0.865878	-0.503138	0.0284757	0.570566	0.0256087	0.712439	0.000449645	0.098613	0.770697	-0.270975	0.27226	0.406249	0.103337	0.309785
CLXN	darkgrey	M9	-0.445995	0.0508844	0.323545	0.153429	-0.149942	0.557292	-0.438181	0.0461197	0.264087	0.284701	-0.061129	0.834597	-0.695489	0.000478367	0.321832	0.210406	0.767762	5.71296e-05	-0.0869299	0.770239	0.160207	0.547317	-0.00822104	0.983321	0.631514	0.00221575	0.300913	0.279399	0.374495	0.111706	-0.230544	0.43319	-0.283337	0.2528	0.483209	0.0379424	0.252273	0.418202	-0.207078	0.467728	0.308473	0.265636	-0.336441	0.158752	-0.180194	0.544168	0.25655
FHIP1B	turquoise	M1	0.933401	1.01289e-10	0.38033	0.0857948	-0.486075	0.0228762	-0.0994746	0.713709	-0.797275	7.27831e-06	0.500992	0.0212909	0.475741	0.0355254	-0.194261	0.496933	-0.409507	0.0894213	-0.187359	0.484475	0.200625	0.437336	-0.383808	0.146128	-0.163871	0.547233	-0.270748	0.341807	-0.0938408	0.743889	0.557147	0.017848	0.124087	0.656305	-0.764737	5.29615e-05	0.145173	0.669634	0.551058	0.0147978	0.075879	0.82751	-0.0269882	0.925979	0.284273	0.294818	-0.0361081
UBE2J1	lightgreen	M3	-0.659838	0.00091981	-0.672719	0.000477718	0.931371	1.76872e-10	0.41781	0.0594929	0.847273	5.25435e-07	-0.929302	7.30301e-10	0.207911	0.430315	0.0182434	0.960339	0.119156	0.69171	0.454572	0.0470774	-0.781302	1.87338e-05	0.470022	0.0590636	-0.450071	0.0481891	-0.325528	0.233713	-0.416797	0.0705373	-0.169259	0.587405	0.41648	0.0713811	0.362388	0.156269	0.0677716	0.859934	-0.0765432	0.818378	-0.545733	0.0230117	0.449055	0.0472386	0.350363	0.174913	0.118244
RNF19A	lightyellow	M4	-0.571048	0.00690892	-0.604218	0.00250902	0.290641	0.215936	0.613688	0.00230909	0.441374	0.0481987	-0.124729	0.649522	-0.136456	0.624072	-0.496343	0.029556	-0.227261	0.402684	0.468406	0.0393904	-0.100205	0.723052	-0.156254	0.627109	-0.0215277	0.946208	0.384753	0.141064	-0.128585	0.642571	-0.341804	0.205323	0.0751688	0.799052	0.470067	0.045443	-0.314783	0.293585	-0.751427	0.000135399	-0.00780492	0.985347	0.314294	0.192951	-0.411634	0.0974519	-0.393622
ENSG00000260400	lightgreen	M3	-0.277715	0.272066	-0.841631	5.32552e-07	0.929774	2.30712e-10	0.757539	3.39132e-05	0.544365	0.0101052	-0.789779	1.24083e-05	0.66721	0.00102574	-0.411675	0.0886504	-0.398526	0.100499	0.679569	0.000707743	-0.816077	3.86748e-06	0.170677	0.586995	-0.773092	3.57664e-05	-0.516929	0.0304893	-0.741755	0.000119484	0.0862567	0.805111	0.698195	0.000494451	-0.0395399	0.913507	-0.0527031	0.8929	0.0513699	0.883931	-0.630367	0.00554464	0.658077	0.0012259	0.505527	0.0310862	-0.174162
VCL	purple	M18	-0.476976	0.0334398	-0.141889	0.571552	0.114044	0.663102	-0.0792268	0.776028	0.509522	0.0181621	-0.116097	0.674677	-0.362103	0.130471	0.0998826	0.748821	0.5712	0.00926858	0.00789676	0.979707	-0.221296	0.384042	0.0284477	0.941408	0.242938	0.34217	0.354466	0.184992	0.166311	0.535622	-0.0926156	0.789594	0.000376747	0.99943	0.590553	0.00643374	-0.0867405	0.815556	-0.305517	0.250043	0.219952	0.458034	0.215164	0.398108	-0.104047	0.748758	0.54524
CENPO	lightgreen	M3	-0.321885	0.190505	-0.764527	2.33088e-05	0.929096	2.52904e-10	0.601676	0.00299294	0.693377	0.000335523	-0.771803	2.61749e-05	0.607452	0.00399361	-0.192699	0.501296	-0.27661	0.291701	0.440047	0.0566006	-0.910661	4.52137e-09	0.376059	0.156433	-0.785088	2.183e-05	-0.38175	0.144955	-0.534353	0.0141422	0.138964	0.664376	0.653698	0.00148759	0.143473	0.647608	0.127783	0.714515	0.0896843	0.784202	-0.464164	0.0659037	0.771765	3.88416e-05	0.503943	0.0317634	0.135642
DAPK2	yellow	M12	-0.0189104	0.955084	0.171552	0.484476	0.0570274	0.837236	-0.363376	0.110597	0.124425	0.652937	-0.0155393	0.961119	-0.0119292	0.969908	0.618822	0.00322174	0.0935871	0.762959	-0.538441	0.0142508	-0.0647091	0.825406	0.629704	0.00484076	-0.181897	0.497109	0.000532693	0.999101	0.340485	0.155084	-0.0839781	0.810567	-0.261811	0.297284	0.109331	0.740655	0.282961	0.353892	0.202968	0.477621	0.0310322	0.93598	-0.0339901	0.908073	-0.00505345	0.98802	0.503882
SAMHD1	lightgreen	M3	-0.497494	0.0246166	-0.779374	1.29153e-05	0.928508	2.72623e-10	0.587352	0.00404827	0.764719	2.97916e-05	-0.82483	2.39411e-06	0.427727	0.0649027	-0.13692	0.648813	-0.228682	0.398963	0.458415	0.0447937	-0.803575	7.10587e-06	0.451827	0.0734248	-0.650477	0.00144073	-0.316341	0.250254	-0.518293	0.0181857	-0.00994912	0.98136	0.572472	0.00762596	0.256673	0.358066	-0.0341817	0.931783	-0.0569926	0.870229	-0.524499	0.0313385	0.634686	0.00209854	0.369333	0.147861	-0.0647415
GPATCH8	royalblue	M5	-0.823326	1.73138e-06	-0.697585	0.000234912	0.670191	0.000538779	0.462597	0.0332379	0.924917	8.89514e-10	-0.556161	0.00856534	-0.108547	0.705921	-0.174209	0.549228	0.169036	0.552756	0.41019	0.0795203	-0.58441	0.00507994	0.212718	0.480809	-0.162073	0.552358	0.251468	0.384379	-0.168262	0.5307	-0.193879	0.523919	0.324554	0.179734	0.735323	0.000154401	-0.116386	0.742784	-0.530653	0.020369	-0.0581024	0.873043	0.574965	0.00691587	-0.0519816	0.87977	0.121693
STAP1	grey	M0	-0.236824	0.365374	0.105254	0.680033	0.0410658	0.883948	-0.0941914	0.729887	0.0353914	0.909598	-0.287194	0.239249	-0.298019	0.229538	0.0624759	0.849784	0.374865	0.127749	0.224022	0.3905	0.113581	0.68307	-0.0460316	0.901631	0.352087	0.142494	-0.178755	0.565532	-0.0627813	0.833728	-0.259824	0.364765	-0.116552	0.678058	-0.0126454	0.974361	0.0101619	0.981231	-0.054678	0.875751	-0.330836	0.224974	-0.394246	0.0896606	-0.00604947	0.985898	-0.213696
RFC1	purple	M18	-0.674323	0.000621286	-0.0696546	0.793135	0.246346	0.306511	-0.277452	0.244506	0.645619	0.00123074	-0.216524	0.396184	-0.501109	0.0250681	0.566322	0.00933666	0.494591	0.031467	-0.37614	0.114175	-0.0814297	0.778436	0.615043	0.00646036	0.189156	0.476597	0.439916	0.0809386	0.571902	0.00746745	-0.555478	0.0183025	-0.442606	0.0523237	0.767733	4.71242e-05	0.110985	0.75626	-0.340547	0.189975	0.173449	0.575295	-0.0453092	0.877057	-0.391386	0.119412	0.491077
TBC1D23	green	M13	-0.36637	0.125439	0.384493	0.0819444	-0.481722	0.024371	-0.450447	0.0392946	-0.0110215	0.973303	0.352158	0.134435	-0.868264	1.88626e-07	0.215862	0.440339	0.670913	0.00111173	-0.224392	0.389683	0.624867	0.00217655	-0.18114	0.560138	0.889642	4.88437e-08	0.556625	0.0166262	0.541966	0.0124559	-0.524837	0.0288908	-0.657244	0.00136732	0.461567	0.0508801	-0.415245	0.141658	-0.478495	0.0430597	0.26331	0.358296	-0.592525	0.00495554	-0.629454	0.00363237	0.137435
MYOM2	grey	M0	0.0914062	0.764565	0.189935	0.433139	-0.354562	0.119133	-0.228388	0.350899	-0.0350543	0.910281	0.327611	0.169593	-0.220802	0.397293	0.263687	0.325248	0.193816	0.486521	-0.447106	0.0519707	0.216643	0.395184	0.140626	0.668016	0.235217	0.359938	0.384639	0.141173	0.400199	0.0845687	-0.0801893	0.820043	-0.259602	0.302115	0.236114	0.407531	-0.317205	0.288824	-0.0914913	0.779732	0.300198	0.282279	-0.023093	0.936853	-0.27495	0.315189	0.247951
CYP46A1	grey	M0	0.0476077	0.881567	0.000790705	0.997588	-0.423272	0.0544079	0.210976	0.39334	-0.255088	0.303704	0.34425	0.144957	-0.263782	0.299061	-0.54258	0.0141406	0.0434067	0.895031	0.333901	0.170579	0.368903	0.1134	-0.693753	0.00102513	0.482548	0.0312032	0.288297	0.304467	-0.127459	0.645578	0.0232528	0.95369	0.0408311	0.895893	-0.00699963	0.985155	-0.620638	0.0115001	-0.398027	0.110717	0.118464	0.718749	-0.120748	0.658229	-0.278834	0.306747	-0.49528
USP2	darkturquoise	M8	-0.295655	0.236018	0.483302	0.022477	-0.0705479	0.795919	-0.740211	6.48989e-05	0.186377	0.474207	-0.106645	0.702431	-0.549977	0.011627	0.816516	3.08722e-06	0.711863	0.000378198	-0.525256	0.0174845	0.189465	0.46752	0.513861	0.0335661	0.393882	0.0931956	0.0953155	0.780017	0.604727	0.00400945	-0.416066	0.105131	-0.57185	0.00770542	0.34	0.191301	0.364688	0.208682	0.136566	0.658201	0.148691	0.638162	-0.544655	0.0116479	-0.134608	0.66756	0.539408
TUBG2	brown	M11	0.425822	0.0651412	0.608837	0.00226854	-0.867251	9.4185e-08	-0.419037	0.0586466	-0.785738	1.22458e-05	0.79322	1.07349e-05	-0.40033	0.088247	0.0324824	0.926943	0.0798996	0.799302	-0.337445	0.16535	0.889383	3.66052e-08	-0.450091	0.0747598	0.620641	0.00278977	0.278632	0.324945	0.376658	0.109372	-0.174657	0.574105	-0.593206	0.00522451	-0.285771	0.294349	-0.332423	0.262481	-0.0855179	0.795126	0.314345	0.254451	-0.679072	0.000726944	-0.493166	0.0369483	-0.173664
RPL26L1	purple	M18	-0.432686	0.0600113	0.00871882	0.976337	0.0603217	0.827486	-0.248705	0.304574	0.555609	0.00825363	-0.00484268	0.987189	-0.387972	0.100635	0.45207	0.0545872	0.381594	0.119451	-0.404694	0.084455	-0.138677	0.609532	0.45681	0.0692627	0.124612	0.657439	0.558122	0.0161726	0.608526	0.00371459	-0.16161	0.606837	-0.223224	0.386247	0.732125	0.000170695	0.370895	0.199545	-0.259641	0.34256	0.491467	0.047753	0.170799	0.515648	-0.261437	0.345858	0.345299
FLT4	salmon	M20	0.503122	0.0225892	0.212727	0.374343	-0.0488674	0.861293	-0.302992	0.197473	-0.123889	0.654109	0.0150362	0.962277	0.366644	0.124864	0.458795	0.049999	-0.0497124	0.878726	-0.544655	0.0128388	-0.228338	0.366483	0.442988	0.0811686	-0.346116	0.150934	-0.172904	0.580936	0.25761	0.305729	0.319564	0.243284	0.0618204	0.836753	-0.207307	0.47932	0.447923	0.106092	0.615576	0.00442516	0.104572	0.755557	0.138739	0.60616	0.336364	0.197144	0.239386
NSUN2	grey	M0	-0.0997524	0.741682	-0.0917669	0.722696	0.0246092	0.932159	0.00530786	0.985173	0.344227	0.142875	0.103792	0.711158	-0.00973542	0.975378	0.110611	0.720959	-0.0909174	0.769564	-0.295343	0.235741	-0.196423	0.44866	0.266687	0.35651	-0.124721	0.657165	0.39751	0.125755	0.22933	0.370102	0.237667	0.41595	0.109412	0.699222	0.400427	0.105907	-0.0625286	0.871608	-0.110073	0.72983	0.35623	0.183775	0.400954	0.083309	-0.0597215	0.860647	0.146936
ACD	turquoise	M1	0.931755	1.34062e-10	0.511708	0.0143892	-0.519075	0.0135164	-0.222033	0.366147	-0.790858	9.73226e-06	0.527748	0.0139781	0.417977	0.0726114	-0.0874423	0.783978	-0.284372	0.275621	-0.23133	0.373504	0.2296	0.363416	-0.369177	0.166462	-0.112102	0.693653	-0.267818	0.348177	0.018171	0.953342	0.570394	0.0144052	0.0590916	0.845142	-0.743447	0.000114833	0.340337	0.248952	0.6106	0.0049047	0.174056	0.573385	-0.107639	0.69626	0.325428	0.216725	-0.00674985
METTL1	grey	M0	-0.0272896	0.933962	-0.0583225	0.827817	0.176158	0.482598	-0.0709889	0.800952	-0.0423618	0.889448	-0.223221	0.37999	0.0520621	0.865258	0.0944331	0.763846	0.196494	0.47966	0.0466384	0.881046	-0.00105246	0.997349	0.0775701	0.828009	-0.00184631	0.995011	-0.292102	0.297203	-0.0502045	0.867379	-0.379186	0.148667	-0.173759	0.516341	-0.138588	0.661286	-0.210589	0.515655	0.139837	0.648362	-0.425481	0.0987828	-0.240206	0.338719	0.0291466	0.933655	0.264792
PRKAA1	royalblue	M5	-0.682384	0.000496747	-0.622761	0.00165046	0.761048	2.77882e-05	0.350893	0.125513	0.924612	8.89514e-10	-0.648718	0.00122798	0.0682921	0.819355	-0.0105137	0.977114	0.171715	0.545194	0.274111	0.278318	-0.735355	0.000103503	0.39405	0.132741	-0.341335	0.157539	0.0733581	0.836623	-0.13553	0.622384	-0.0811739	0.818025	0.360938	0.128412	0.617596	0.00367933	0.111976	0.754527	-0.247653	0.369216	-0.134466	0.675882	0.613856	0.0032767	0.162762	0.591138	0.353284
DSCC1	lightgreen	M3	-0.443276	0.0525138	-0.646275	0.000942633	0.928299	2.74376e-10	0.378205	0.0943118	0.772994	2.11454e-05	-0.827391	2.101e-06	0.423198	0.0684219	0.116413	0.704008	-0.0963981	0.755575	0.225529	0.38706	-0.83455	1.52308e-06	0.64083	0.00380923	-0.675834	0.00076867	-0.335196	0.215857	-0.314225	0.196109	-0.0339702	0.928123	0.428531	0.062118	0.260545	0.34909	0.195896	0.550348	0.104971	0.742784	-0.485963	0.0509205	0.570999	0.0074177	0.406867	0.102693	0.205751
MAT2B	grey	M0	0.14226	0.618775	0.100318	0.695053	0.0393121	0.88964	-0.253579	0.294011	-0.0615435	0.835128	0.0386796	0.898952	0.11018	0.70112	0.165207	0.57272	0.156345	0.587983	-0.152714	0.580486	-0.0556176	0.851825	0.0593374	0.873534	-0.0790662	0.789686	-0.143716	0.655635	0.105264	0.71143	0.0328608	0.930838	-0.0488609	0.873654	-0.0980629	0.769739	0.0995576	0.783064	0.284327	0.290515	-0.086534	0.800828	-0.0665379	0.817837	0.159661	0.600133	0.335594
HNRNPA2B1	royalblue	M5	-0.670274	0.000691359	-0.823989	1.4997e-06	0.869547	8.06076e-08	0.578932	0.00479698	0.923927	9.50762e-10	-0.702635	0.000281136	0.239104	0.353971	-0.100053	0.748488	-0.130559	0.660355	0.345977	0.152762	-0.766555	3.38249e-05	0.482675	0.0507343	-0.536685	0.0137977	0.00728465	0.98583	-0.287745	0.243835	-0.137012	0.669792	0.425839	0.0639195	0.558453	0.0116907	-0.0769416	0.837685	-0.312436	0.237533	-0.317493	0.248629	0.714919	0.000269986	0.124257	0.696208	0.0360886
EDC4	lightyellow	M4	-0.0417043	0.897103	-0.670644	0.000504164	0.406985	0.0665969	0.76941	2.09321e-05	0.266015	0.280858	-0.110114	0.692159	0.539398	0.0137745	-0.621484	0.00303169	-0.57529	0.00864315	0.493813	0.0278504	-0.439354	0.0504839	-0.178005	0.568627	-0.568882	0.00788282	0.00410055	0.992031	-0.443878	0.0508225	0.219369	0.459792	0.546812	0.0117849	0.0397605	0.912942	-0.192098	0.559748	-0.230249	0.409262	-0.0778972	0.822697	0.740446	0.000122239	0.137164	0.661602	-0.253488
RTKN2	lightgreen	M3	-0.350777	0.146086	-0.694449	0.000259186	0.92703	3.34588e-10	0.510601	0.0162897	0.575768	0.00568053	-0.796178	9.50254e-06	0.528433	0.0164602	-0.0755269	0.815756	-0.266902	0.311849	0.397865	0.0911567	-0.717479	0.000183486	0.464821	0.0628446	-0.712203	0.000276756	-0.475587	0.0529166	-0.450946	0.0465001	-0.156071	0.620955	0.396319	0.0890612	0.0472089	0.894099	0.116859	0.74168	0.0900681	0.783594	-0.648789	0.00389859	0.464212	0.0389072	0.368234	0.149387	0.0309403
CLEC16A	lightyellow	M4	-0.174446	0.527665	-0.774471	1.57559e-05	0.357216	0.116028	0.908708	3.91236e-09	0.260968	0.291154	-0.107853	0.698832	0.383631	0.105418	-0.850635	3.7172e-07	-0.569158	0.00961293	0.680026	0.0006982	-0.324566	0.173071	-0.398454	0.127585	-0.3607	0.130975	0.0968392	0.775575	-0.572014	0.00745463	0.125066	0.702894	0.532035	0.0150242	0.0926443	0.783407	-0.572314	0.0251754	-0.469665	0.0483395	-0.18638	0.543485	0.666444	0.00100014	-0.0235041	0.946366	-0.471741
CDH1	black	M15	-0.286155	0.254459	0.294068	0.199837	-0.268087	0.259027	-0.471704	0.0293308	0.153034	0.568884	0.236566	0.348261	-0.578612	0.00697072	0.725829	0.000159595	0.327398	0.19623	-0.724957	0.00018202	0.427982	0.0583193	0.606524	0.00761928	0.371614	0.117272	0.542725	0.0205547	0.833601	3.03812e-06	-0.650902	0.0030179	-0.806559	1.21738e-05	0.535369	0.017164	-0.0746776	0.84259	-0.294002	0.271184	0.279803	0.322692	-0.401922	0.0824654	-0.652563	0.00219296	0.16117
DNAH5	lightyellow	M4	-0.411097	0.0775962	-0.573645	0.00471681	0.262003	0.27166	0.639215	0.00127589	0.282424	0.246402	-0.116968	0.672314	-0.0125285	0.96846	-0.525226	0.0189118	-0.338854	0.177876	0.487953	0.0301636	-0.0650937	0.824718	-0.208485	0.491369	-0.0900658	0.758018	0.25115	0.385163	-0.227972	0.372967	-0.304434	0.272158	0.104629	0.713623	0.291762	0.282102	-0.319234	0.285859	-0.619767	0.00408048	-0.0185801	0.963357	0.27361	0.266573	-0.33167	0.205307	-0.472402
ZFYVE16	darkgrey	M9	-0.439959	0.0547742	0.338986	0.132346	-0.267167	0.260953	-0.419202	0.0585108	0.16043	0.548065	0.063387	0.828798	-0.776104	3.16108e-05	0.318747	0.215677	0.766143	6.11163e-05	-0.158324	0.564464	0.357857	0.126564	-0.0174398	0.964615	0.75456	6.92686e-05	0.379432	0.148375	0.433336	0.0579762	-0.428031	0.0926508	-0.4876	0.0288985	0.458029	0.0532694	-0.0922555	0.801357	-0.343259	0.185569	0.196354	0.517767	-0.448674	0.0474865	-0.399737	0.110302	0.322356
FBXW5	turquoise	M1	0.931653	1.34062e-10	0.268794	0.247133	-0.259102	0.278028	-0.0347565	0.904357	-0.687373	0.000399828	0.235157	0.35186	0.660947	0.00120103	-0.152108	0.608066	-0.396223	0.102725	-0.0804154	0.787526	-0.0460374	0.878486	-0.266049	0.357891	-0.357526	0.135141	-0.524889	0.0273357	-0.286953	0.245358	0.652087	0.00294154	0.313934	0.197123	-0.845407	1.07227e-06	0.216666	0.500399	0.735022	0.00023066	-0.129667	0.687558	0.0712716	0.804983	0.549914	0.0157371	-0.0610511
C6	grey	M0	0.123812	0.672153	-0.268387	0.247994	-0.0939416	0.725525	0.399392	0.0740246	0.0208276	0.948077	0.340502	0.150265	0.216558	0.407644	-0.320277	0.213168	-0.548708	0.0137631	-0.0554112	0.856343	0.0106647	0.974225	-0.0660445	0.858364	-0.255733	0.312908	0.408299	0.113212	0.10774	0.70404	0.0527706	0.885197	0.0816019	0.781577	0.164165	0.59133	-0.216817	0.499978	-0.306131	0.248866	0.336182	0.215904	0.438234	0.0540453	-0.274968	0.315178	-0.273404
RAI14	yellow	M12	-0.451797	0.0470978	-0.0859491	0.741511	0.449548	0.0386337	-0.185692	0.460657	0.445095	0.0459474	-0.40303	0.0782982	-0.120374	0.671505	0.573014	0.00826573	0.102482	0.737905	-0.297384	0.232248	-0.145167	0.591201	0.773728	7.15214e-05	-0.179417	0.503901	-0.0301691	0.938098	0.310724	0.201965	-0.497238	0.0415033	-0.34709	0.146657	0.32352	0.219282	0.318217	0.287173	-0.00945095	0.981321	-0.186499	0.54332	-0.12646	0.641434	-0.131778	0.676027	0.302032
ATN1	turquoise	M1	0.92944	1.97758e-10	0.607541	0.00233026	-0.703198	0.000209895	-0.344311	0.134133	-0.882464	4.76447e-08	0.677845	0.000577306	0.237957	0.356485	0.0275269	0.939388	-0.291394	0.26199	-0.429056	0.0641988	0.426776	0.0591756	-0.303287	0.279214	0.032162	0.918185	-0.0897532	0.79441	0.18797	0.476326	0.46731	0.060207	-0.122122	0.661573	-0.683569	0.000730483	0.271211	0.378249	0.507804	0.0287038	0.310198	0.262535	-0.245637	0.326361	0.0966309	0.7671	-0.0457536
SUMO1	royalblue	M5	-0.77237	2.08379e-05	-0.50718	0.0154908	0.557064	0.00689919	0.17824	0.481395	0.922751	1.05572e-09	-0.435296	0.0531104	-0.199237	0.452793	0.193857	0.498157	0.223965	0.410897	0.0128746	0.968137	-0.476363	0.0306679	0.519442	0.0310917	-0.139182	0.615975	0.367074	0.165936	0.150572	0.579674	-0.272887	0.336706	0.084242	0.774198	0.848302	9.25165e-07	-0.0566582	0.884103	-0.429002	0.0790275	0.061843	0.864371	0.453467	0.0445821	-0.145905	0.637561	0.2091
SLC66A1	magenta	M17	0.153881	0.586459	-0.490165	0.0202401	0.592456	0.0033964	0.475659	0.0277115	0.15065	0.575996	-0.577307	0.00578689	0.706054	0.000355597	-0.406707	0.093421	-0.256571	0.334513	0.543665	0.013033	-0.720833	0.000166521	-0.094483	0.784987	-0.618312	0.00293822	-0.653526	0.00243515	-0.740402	0.000124841	0.458231	0.0666989	0.752801	9.69943e-05	-0.395305	0.111915	0.091953	0.802155	0.404124	0.103719	-0.562126	0.01793	0.512374	0.0195414	0.720744	0.000384194	-0.00429144
CTNS	lightcyan	M23	-0.0456156	0.886438	-0.136097	0.588748	0.358625	0.11446	0.117252	0.661093	0.270029	0.272183	-0.422348	0.0623254	0.254777	0.318278	-0.154441	0.601369	0.210884	0.443208	0.390747	0.0980888	-0.54713	0.010091	-0.147732	0.649029	-0.216817	0.40604	-0.365254	0.168779	-0.435137	0.0567015	0.470913	0.0574915	0.550434	0.0111162	-0.0621295	0.858553	0.286407	0.346804	0.310787	0.240307	-0.0805745	0.815473	0.326006	0.173946	0.641895	0.00281481	0.246392
IDUA	turquoise	M1	0.929062	2.06356e-10	0.591013	0.00330956	-0.644392	0.0010563	-0.344488	0.133971	-0.845322	5.90414e-07	0.55422	0.00887541	0.275788	0.273752	0.0686913	0.833247	-0.204536	0.458716	-0.372533	0.118411	0.365516	0.117546	-0.262863	0.365742	0.0238435	0.940071	-0.219312	0.462683	0.0891993	0.756288	0.474716	0.0547803	-0.0491148	0.87286	-0.712772	0.000312768	0.147357	0.665078	0.594953	0.00664173	0.171323	0.580467	-0.266772	0.280907	0.218659	0.446995	-0.100386
PHF23	darkgreen	M7	0.69442	0.00034423	-0.152294	0.54093	0.0932891	0.727253	0.239883	0.324163	-0.304373	0.205366	0.053388	0.856859	0.827965	2.60575e-06	-0.218886	0.431699	-0.588359	0.00679782	-0.00902206	0.977451	-0.38601	0.0948386	-0.0326756	0.931625	-0.696426	0.000439492	-0.411931	0.108739	-0.35445	0.135705	0.651142	0.00300572	0.538192	0.0135433	-0.579822	0.00795651	0.214183	0.506403	0.568459	0.0109523	-0.119533	0.715896	0.496493	0.024916	0.541883	0.0180312	-0.0314738
CDH10	blue	M10	-0.175728	0.524082	-0.0925596	0.719979	0.126123	0.627048	0.159017	0.535886	0.0637392	0.828641	-0.230294	0.363065	-0.0562281	0.853305	-0.338031	0.183194	0.270355	0.304648	0.594933	0.00515197	-0.13146	0.630569	-0.469661	0.0593439	0.120954	0.667851	-0.226166	0.445955	-0.381926	0.103376	0.0472263	0.898188	0.272217	0.274983	-0.0370069	0.920201	0.0975665	0.788147	-0.0563673	0.87207	-0.0555435	0.878311	-0.0337992	0.908487	0.254871	0.36063	-0.111941
RAB27B	blue	M10	-0.174031	0.528911	-0.397622	0.0706474	0.167467	0.506537	0.595864	0.00339897	-0.00353127	0.991544	-0.151084	0.572326	0.0956113	0.742955	-0.753452	5.72398e-05	-0.221295	0.41733	0.841445	1.00487e-06	-0.0615554	0.835048	-0.645766	0.00343933	-0.00438002	0.988732	-0.144336	0.654178	-0.635752	0.00207926	0.0709571	0.841721	0.413176	0.0739762	-0.120559	0.711051	-0.261955	0.398263	-0.325273	0.214703	-0.160147	0.609218	0.132956	0.622799	0.0868413	0.792294	-0.590328
SYNCRIP	royalblue	M5	-0.637851	0.0016085	-0.766166	2.18282e-05	0.780985	1.20415e-05	0.508518	0.0168488	0.922478	1.05739e-09	-0.572839	0.00631406	0.196401	0.459749	-0.0406226	0.905772	-0.143696	0.623208	0.196443	0.460232	-0.720349	0.000168391	0.519891	0.0309067	-0.519392	0.0180941	0.158793	0.617024	-0.126716	0.648093	-0.116232	0.725671	0.352107	0.139612	0.638937	0.00224285	-0.0325288	0.935168	-0.334573	0.199218	-0.136156	0.671777	0.736451	0.000140429	0.0425908	0.902399	0.0998811
MYO16	blue	M10	-0.18352	0.50352	-0.432315	0.045774	0.240879	0.319124	0.564804	0.00630796	0.0697329	0.812158	-0.278598	0.256607	0.1436	0.604175	-0.666032	0.00102171	-0.169836	0.550639	0.819003	3.50507e-06	-0.190685	0.464399	-0.521445	0.0302773	-0.0681358	0.819731	-0.256363	0.373753	-0.734409	0.000150227	0.151085	0.634118	0.522416	0.0174562	-0.131862	0.679317	-0.35117	0.230811	-0.232956	0.402955	-0.314994	0.253448	0.186859	0.471896	0.213105	0.459295	-0.561684
LSG1	midnightblue	M22	-0.37116	0.119411	-0.568043	0.00526532	0.397481	0.0745295	0.489086	0.0226785	0.592026	0.00408747	-0.179118	0.494824	0.160369	0.556637	-0.331346	0.193929	-0.270862	0.303435	0.274157	0.278235	-0.515736	0.0170246	0.0455353	0.902976	-0.380107	0.1077	0.305646	0.270966	-0.1867	0.479576	0.231319	0.431388	0.510888	0.0206896	0.476361	0.0417142	0.0329298	0.934233	-0.359584	0.161114	0.306322	0.27012	0.749552	8.98324e-05	0.0366937	0.916731	-0.05099
PARP3	salmon	M20	0.34754	0.15076	0.514694	0.013737	-0.232436	0.338542	-0.516613	0.0147939	-0.366319	0.114707	-0.0614975	0.833708	-0.046773	0.880283	0.375027	0.12962	0.316396	0.21496	-0.205968	0.435902	0.118773	0.667941	0.0413305	0.912695	0.17296	0.521085	-0.398112	0.12514	0.0264537	0.931733	0.159302	0.612326	-0.042343	0.891905	-0.379109	0.132448	0.395907	0.164839	0.565433	0.0115959	-0.0465075	0.900696	-0.435111	0.0560953	0.338262	0.193959	0.110684
TNC	darkgreen	M7	0.309262	0.211248	-0.36493	0.101588	0.223471	0.360171	0.583711	0.00434091	-0.0650379	0.825134	-0.0381031	0.900804	0.643616	0.00180782	-0.508375	0.0247692	-0.649408	0.00188962	0.337846	0.164707	-0.281658	0.249795	-0.17319	0.580563	-0.536515	0.0138228	-0.213991	0.475538	-0.405456	0.07984	0.328208	0.227818	0.481709	0.0314383	-0.312644	0.239573	-0.0866224	0.815796	0.0940742	0.772901	-0.168258	0.588789	0.495513	0.0252626	0.262457	0.343467	-0.463669
THAP3	darkred	M6	0.77765	1.64352e-05	0.693638	0.000264865	-0.777395	1.41054e-05	-0.437497	0.0465423	-0.890335	2.63712e-08	0.785416	1.50783e-05	0.0066768	0.983422	0.0377142	0.913233	-0.137719	0.639974	-0.435907	0.0593279	0.659923	0.00094181	-0.384651	0.145128	0.278694	0.264735	0.0424664	0.909567	0.330499	0.170154	0.202541	0.503168	-0.376146	0.1102	-0.570529	0.00940038	0.0852371	0.818938	0.331317	0.204282	0.310839	0.261247	-0.455491	0.0433649	-0.131839	0.675897	0.0502567
RIPOR3	darkgreen	M7	0.157449	0.57603	-0.594098	0.00310435	0.468233	0.0296658	0.674224	0.00051475	0.103259	0.713336	-0.281435	0.250991	0.708222	0.000334738	-0.588635	0.00609809	-0.551558	0.0131015	0.52435	0.0177125	-0.566941	0.0070916	-0.190803	0.536763	-0.682719	0.000645364	-0.341091	0.205943	-0.625788	0.00257343	0.404635	0.117413	0.664834	0.0011473	-0.299098	0.266931	0.00386774	0.992992	0.117512	0.709965	-0.244572	0.400011	0.635852	0.00204845	0.435742	0.0752783	-0.103425
AIFM2	pink	M16	0.360273	0.133476	-0.064387	0.809507	-0.0788658	0.769917	0.30728	0.189763	-0.340938	0.147566	0.0922827	0.74339	0.329974	0.17495	-0.663465	0.00109236	-0.313776	0.21954	0.526292	0.0172111	-0.0716364	0.805726	-0.692981	0.0010501	-0.10463	0.716042	-0.258124	0.369818	-0.552459	0.0104386	0.597371	0.00891466	0.547616	0.0116513	-0.483302	0.0378848	0.00840497	0.984385	0.171626	0.559885	0.0328316	0.931691	0.153735	0.563977	0.382751	0.1298	-0.356401
RETSAT	tan	M2	0.239042	0.359669	0.758802	2.91776e-05	-0.767147	2.16454e-05	-0.719702	0.000131354	-0.350968	0.133686	0.635137	0.00169755	-0.567595	0.00857107	0.279436	0.291724	0.549148	0.0136475	-0.497139	0.0266375	0.510163	0.0184843	-0.297076	0.291688	0.694482	0.000462723	0.451603	0.0708083	0.597038	0.00465831	0.199253	0.510924	-0.352853	0.138666	0.10049	0.763452	0.199848	0.541565	0.0656964	0.848117	0.716468	0.000754497	-0.40825	0.0769252	-0.209058	0.46916	0.362391
CAPG	greenyellow	M19	0.273067	0.281543	0.194144	0.421912	0.0993251	0.708598	-0.260867	0.279026	0.0144578	0.9641	-0.131403	0.629729	0.293905	0.237604	0.337703	0.183728	0.0685753	0.829557	-0.284224	0.257504	-0.394996	0.086225	0.302863	0.279944	-0.350723	0.144351	-0.29079	0.300017	0.0279286	0.927885	0.468179	0.0594674	0.179013	0.501486	-0.21495	0.459214	0.695287	0.00248479	0.533387	0.0196241	0.0273321	0.944603	0.202818	0.430054	0.485649	0.040714	0.579887
AP2S1	midnightblue	M22	0.372339	0.117944	-0.364049	0.102514	0.0765514	0.777512	0.422747	0.0559403	-0.0680191	0.816627	0.200238	0.438353	0.595307	0.00509666	-0.328617	0.198461	-0.63606	0.00258751	-0.0155966	0.961215	-0.30494	0.205693	-0.0202075	0.958747	-0.591149	0.00515468	0.0387293	0.917969	-0.137237	0.61738	0.376844	0.151931	0.351936	0.139836	-0.170514	0.573949	0.0374552	0.924819	0.0462668	0.89628	0.0136571	0.97369	0.632304	0.002213	0.100713	0.756364	-0.102008
USH2A	blue	M10	-0.176534	0.522203	-0.217401	0.362643	0.198759	0.422381	0.355034	0.120451	-0.0906698	0.750753	-0.259846	0.295343	0.0441157	0.887061	-0.451648	0.0548494	-0.092166	0.766454	0.694903	0.000462979	0.0509345	0.864873	-0.411005	0.112991	0.0245274	0.938565	-0.368661	0.163465	-0.567989	0.00801875	-0.175193	0.572839	0.190248	0.471034	-0.248974	0.376932	-0.234821	0.45779	-0.15581	0.603984	-0.378612	0.152074	-0.174886	0.504227	0.0947821	0.772248	-0.437661
TG	darkturquoise	M8	-0.0232883	0.944033	0.187353	0.440298	0.218015	0.373805	-0.443361	0.0430659	0.17037	0.52021	-0.343223	0.146327	0.0275585	0.930734	0.763418	3.86127e-05	0.206858	0.452879	-0.477568	0.0347948	-0.221002	0.384761	0.748233	0.000188246	-0.225666	0.38267	-0.25692	0.372584	0.257102	0.306911	-0.0707252	0.842194	-0.173922	0.515837	0.03339	0.92893	0.592236	0.0189399	0.452798	0.0597537	-0.0736047	0.83317	-0.16026	0.544905	0.236483	0.404452	0.298022
ADAM28	grey	M0	-0.185874	0.497269	-0.0021335	0.993875	-0.046847	0.866976	-0.00380668	0.989479	0.125486	0.649992	0.0628834	0.830215	-0.206235	0.434579	0.0810349	0.801494	0.119774	0.690284	-0.0822096	0.783109	0.0780394	0.78791	0.0575263	0.87839	0.120583	0.668858	0.247154	0.395053	0.273288	0.272821	-0.262264	0.359401	-0.278333	0.262636	0.239531	0.399786	0.0673344	0.861086	-0.256947	0.348559	0.125744	0.699653	-0.0672364	0.815866	-0.269405	0.326633	-0.0401983
PAPSS1	royalblue	M5	-0.849508	3.58684e-07	-0.71409	0.000142615	0.678163	0.000431923	0.468795	0.0305095	0.921952	1.1067e-09	-0.561304	0.00784633	-0.123234	0.662874	-0.0287818	0.936291	0.0016205	0.995998	0.255908	0.317262	-0.478052	0.0299174	0.462986	0.0644192	-0.213828	0.412972	0.287178	0.306761	-0.0639298	0.830797	-0.366797	0.16676	0.151639	0.578732	0.757161	7.08174e-05	-0.206852	0.524068	-0.578631	0.00910339	-0.148342	0.639201	0.469022	0.0365074	-0.204745	0.480446	-0.0812649
JADE2	tan	M2	0.413856	0.0751916	0.852648	2.60936e-07	-0.947346	1.26928e-11	-0.663083	0.000694862	-0.666177	0.000724563	0.803105	6.87296e-06	-0.539314	0.0137861	0.207586	0.462419	0.302768	0.24003	-0.498927	0.0259334	0.794183	1.04836e-05	-0.396436	0.130135	0.73417	0.000137744	0.393669	0.130153	0.549021	0.0110833	0.110355	0.742457	-0.514621	0.0196328	-0.141296	0.653699	0.0827528	0.824584	0.0446027	0.900071	0.645012	0.00418391	-0.615127	0.00318883	-0.343491	0.18517	0.0800295
ZIC2	darkgrey	M9	0.0268698	0.935117	0.719749	0.000117944	-0.379333	0.0917258	-0.869817	8.65941e-08	-0.124607	0.652537	0.091847	0.744748	-0.527115	0.0168086	0.777738	2.12758e-05	0.789228	2.32101e-05	-0.561503	0.00966643	0.292007	0.229148	0.255633	0.381537	0.524642	0.0167331	0.0161015	0.967424	0.540411	0.0127968	-0.146949	0.64473	-0.497038	0.0252267	0.10609	0.74887	0.388792	0.174081	0.32008	0.223622	0.230314	0.434263	-0.608271	0.0036772	0.00164166	0.99649	0.491685
TRIT1	grey	M0	0.305002	0.218735	0.123033	0.626509	-0.334473	0.144947	0.0502199	0.861466	-0.511405	0.0176276	0.470605	0.0333003	0.0681121	0.819928	-0.180482	0.532796	-0.37061	0.133184	-0.0609778	0.841141	0.469721	0.0336467	-0.229507	0.441419	0.0276756	0.930356	0.0365263	0.922724	0.0789175	0.785754	-0.207443	0.489556	-0.303973	0.214121	-0.333877	0.201504	-0.225412	0.478966	-0.124375	0.692192	-0.0750031	0.829675	-0.245708	0.326252	-0.336703	0.196629	-0.254769
ADRB1	grey	M0	0.263612	0.302354	0.186326	0.443036	-0.287465	0.221631	-0.0936579	0.731575	-0.0746406	0.797795	0.352941	0.133283	0.0553427	0.855542	0.0198121	0.957314	0.000452031	0.998895	-0.222485	0.394342	-0.0291897	0.924614	-0.115735	0.732677	-0.0292694	0.925858	0.239173	0.414511	0.207805	0.423196	0.383765	0.142659	0.0472307	0.878375	0.0556429	0.874495	0.222235	0.486748	0.0770602	0.81696	0.453244	0.0742677	0.224351	0.375596	0.0736787	0.824657	0.147483
CUL7	tan	M2	0.651192	0.00115359	0.851619	2.78139e-07	-0.681236	0.000397484	-0.719963	0.000130459	-0.613075	0.00260891	0.483565	0.0276833	-0.127282	0.651354	0.29697	0.255472	0.322933	0.203303	-0.463238	0.0421186	0.342226	0.14733	-0.250424	0.393019	0.371234	0.117665	-0.072152	0.839219	0.294529	0.231304	0.523967	0.0291589	-0.105182	0.711789	-0.412358	0.0927785	0.42085	0.135299	0.585054	0.00806169	0.409054	0.115865	-0.389569	0.0940938	0.255986	0.358066	0.310042
PHKA2	pink	M16	0.559995	0.00853625	-0.105033	0.680691	-0.133994	0.603204	0.377655	0.0948779	-0.418933	0.0639118	0.216619	0.395969	0.523743	0.0177237	-0.693682	0.000458522	-0.412589	0.0866017	0.418316	0.0726963	-0.0989436	0.72617	-0.673819	0.00174697	-0.213102	0.414997	-0.272399	0.33879	-0.509272	0.0208591	0.580379	0.0121822	0.523272	0.0172307	-0.547587	0.0140387	-0.194602	0.553742	0.213545	0.451201	-0.165048	0.597395	0.30562	0.207086	0.364729	0.154269	-0.323841
CNTLN	yellow	M12	-0.437489	0.0566923	-0.189167	0.435325	0.533153	0.0106768	-0.15989	0.533299	0.641539	0.00136153	-0.503178	0.0206099	-0.0167794	0.957463	0.673808	0.000821664	0.178705	0.526744	-0.393885	0.0949835	-0.403557	0.0781589	0.941837	2.82375e-10	-0.311903	0.203674	0.00796921	0.984428	0.338642	0.157485	-0.35558	0.183732	-0.18475	0.485984	0.471418	0.0445658	0.344504	0.241527	0.0699537	0.836333	-0.14816	0.639428	0.142841	0.59448	0.00595729	0.986141	0.415703
EPHA3	lightyellow	M4	0.0150874	0.9639	-0.383791	0.0825561	0.0826739	0.758963	0.533841	0.0110251	0.124033	0.653902	-0.0218014	0.944172	0.216629	0.407482	-0.54616	0.0132981	-0.142289	0.627382	0.3945	0.0944439	-0.218972	0.389309	-0.363173	0.174919	-0.0945508	0.744412	0.0993382	0.768819	-0.255759	0.31014	0.123199	0.707122	0.314712	0.195784	0.05024	0.887215	-0.374673	0.194301	-0.243977	0.377168	-0.0839488	0.807151	0.424077	0.0641704	0.0275234	0.937351	-0.198569
HSPA5	darkgrey	M9	0.0650094	0.836945	0.469453	0.0275587	-0.406576	0.066948	-0.498853	0.0196145	-0.147331	0.585436	0.194132	0.453688	-0.434763	0.0596266	0.190346	0.506705	0.670936	0.0011117	-0.212141	0.420107	0.216269	0.396219	-0.24449	0.407226	0.576415	0.00687294	0.154498	0.628679	0.332692	0.166791	0.00938055	0.981946	-0.25172	0.320047	0.0717167	0.835177	0.0959481	0.792461	0.0814174	0.804926	0.20719	0.490048	-0.336262	0.158986	-0.0504854	0.883109	0.438966
DSG2	darkgrey	M9	-0.353469	0.142356	0.24432	0.299142	0.0354405	0.900866	-0.493245	0.0212888	0.200366	0.43767	-0.170239	0.518892	-0.471987	0.0372746	0.443941	0.0603186	0.694686	0.000602882	-0.15791	0.565656	0.0471295	0.875409	0.153023	0.634503	0.379096	0.108743	0.0320816	0.933326	0.30647	0.209636	-0.304131	0.27264	-0.352844	0.138666	0.288626	0.28805	0.311103	0.300068	0.0205178	0.959591	0.0216916	0.956726	-0.379691	0.104035	-0.0535522	0.87628	0.473411
C1orf122	turquoise	M1	0.92882	2.10043e-10	0.597396	0.00290002	-0.51861	0.0136231	-0.358264	0.116431	-0.89003	2.6748e-08	0.405318	0.0763626	0.34554	0.152639	0.0750023	0.817089	-0.216613	0.428214	-0.275602	0.275196	0.340493	0.149822	-0.250556	0.392706	-0.0294892	0.925372	-0.442965	0.0781892	-0.0183747	0.952667	0.414174	0.10709	-0.0493369	0.8726	-0.862727	3.49686e-07	0.251868	0.419016	0.71545	0.000414318	-0.0314165	0.935102	-0.384644	0.0989365	0.323778	0.219541	-0.13531
OFD1	red	M14	-0.0919237	0.763253	-0.172714	0.481099	-0.291672	0.214065	0.332042	0.151023	-0.045362	0.880584	0.506592	0.0195554	-0.174554	0.517821	-0.539558	0.0149236	-0.221705	0.416417	0.194596	0.46488	0.297526	0.218638	-0.512068	0.0344366	0.243448	0.34117	0.546291	0.0194835	0.0297178	0.922857	-0.0272973	0.943677	-0.0254171	0.935499	0.241335	0.396153	-0.600816	0.0160302	-0.615492	0.00443324	0.250975	0.385812	0.191413	0.45972	-0.471342	0.0492049	-0.341032
GPM6B	grey	M0	0.0257592	0.937707	-0.330626	0.143611	-0.0709144	0.794841	0.438055	0.0461926	0.00908117	0.977875	0.209079	0.415938	0.102978	0.721895	-0.516587	0.0218259	-0.240342	0.371504	0.242446	0.347856	0.0431237	0.886701	-0.349267	0.196582	0.0282749	0.928657	0.250003	0.387925	-0.134025	0.626937	-0.00825064	0.983417	0.140312	0.608492	0.0846532	0.802148	-0.71068	0.00163461	-0.365607	0.152147	-0.123006	0.706778	0.280753	0.252566	-0.222135	0.438305	-0.37532
PREX2	darkturquoise	M8	-0.184666	0.500272	0.354595	0.113016	0.00954999	0.974924	-0.652669	0.000914869	0.279599	0.251972	-0.189598	0.465668	-0.332612	0.171032	0.895239	9.10239e-09	0.623602	0.00336035	-0.643232	0.00179478	-0.0791124	0.78486	0.709565	0.000638166	0.149092	0.587367	0.0506946	0.89049	0.549546	0.0109794	-0.236858	0.417568	-0.391477	0.0939438	0.34106	0.18942	0.402933	0.156251	0.244222	0.376493	0.0906461	0.790697	-0.231851	0.357828	0.00228974	0.994904	0.615078
RBBP4	lightgreen	M3	-0.46994	0.0369835	-0.741661	5.56289e-05	0.926664	3.46696e-10	0.530955	0.0115989	0.740234	7.51806e-05	-0.847788	6.61924e-07	0.429609	0.0634646	-0.0556512	0.867976	-0.129285	0.663457	0.380311	0.109568	-0.82708	2.21092e-06	0.499689	0.0407134	-0.64372	0.00167422	-0.361323	0.174774	-0.441862	0.0522038	-0.105255	0.756076	0.446841	0.0496292	0.220494	0.444624	0.047264	0.904331	-0.0176389	0.9658	-0.626385	0.00599528	0.598145	0.00443643	0.352118	0.172445	0.165233
SKA2	royalblue	M5	-0.631932	0.00186457	-0.79313	7.13666e-06	0.829577	1.04634e-06	0.570179	0.00570831	0.921668	1.11383e-09	-0.659243	0.000938369	0.246963	0.336556	-0.11697	0.702836	-0.133615	0.651654	0.322494	0.18829	-0.775353	2.3889e-05	0.453536	0.0718238	-0.53585	0.013975	0.049813	0.892261	-0.273333	0.272763	-0.0563516	0.877193	0.466592	0.0385142	0.569334	0.00960245	-0.0755828	0.840422	-0.292682	0.273626	-0.208142	0.48806	0.759655	6.34489e-05	0.149926	0.625718	0.0897931
SRPK1	royalblue	M5	-0.903283	4.56511e-09	-0.509946	0.014835	0.613004	0.00219745	0.231835	0.342996	0.920774	1.22249e-09	-0.530673	0.0133283	-0.286194	0.252164	0.156732	0.595355	0.234934	0.384308	0.144207	0.605099	-0.397472	0.0839353	0.491694	0.0452451	-0.0625385	0.834267	0.298574	0.284345	0.0671001	0.821726	-0.414494	0.106754	0.00599333	0.985532	0.809512	7.55043e-06	-0.0791747	0.832457	-0.522426	0.0231096	-0.0508676	0.889895	0.315442	0.191186	-0.206068	0.476697	0.161909
FAM214A	lightyellow	M4	-0.191909	0.480411	-0.825812	1.35221e-06	0.484002	0.0236098	0.879539	4.27977e-08	0.269447	0.273396	-0.227376	0.369796	0.459231	0.0442218	-0.742967	8.64446e-05	-0.564097	0.0105288	0.671296	0.000883305	-0.405165	0.0767511	-0.26599	0.358053	-0.495382	0.0260198	-0.0569628	0.876067	-0.602265	0.00421668	0.04596	0.90165	0.492414	0.0269637	0.0133908	0.97248	-0.439707	0.114732	-0.380917	0.131696	-0.32503	0.235046	0.615763	0.00315124	0.0373937	0.914521	-0.4011
ARAP2	lightyellow	M4	-0.0739904	0.812424	-0.705762	0.000184586	0.44272	0.0423209	0.875383	5.92401e-08	0.110464	0.693602	-0.268672	0.27641	0.507204	0.0229232	-0.843295	6.14038e-07	-0.558652	0.0115556	0.808495	5.79347e-06	-0.318851	0.182159	-0.417093	0.106462	-0.413127	0.0754171	-0.265516	0.352975	-0.730074	0.000171638	0.0428821	0.90822	0.528153	0.016018	-0.19366	0.514404	-0.504011	0.0611216	-0.261837	0.337551	-0.533172	0.027552	0.466249	0.0379253	0.146728	0.635081	-0.546487
CP	black	M15	-0.394426	0.0935457	0.374969	0.0910569	-0.257509	0.281566	-0.594215	0.0035135	0.22204	0.381338	0.129528	0.6352	-0.737305	0.000134001	0.706382	0.000305908	0.617677	0.00383167	-0.592492	0.00541765	0.352201	0.133847	0.441911	0.0821707	0.542308	0.0125967	0.525323	0.0271837	0.75862	6.89108e-05	-0.49686	0.0417007	-0.659867	0.00128151	0.587351	0.00686028	0.133528	0.69817	-0.241933	0.381904	0.46513	0.0653525	-0.434646	0.0564398	-0.503947	0.0317634	0.35588
KATNIP	greenyellow	M19	0.234799	0.370529	0.31234	0.169951	-0.0216428	0.94091	-0.338935	0.141316	-0.108867	0.697878	-0.00137868	0.996239	0.130085	0.643085	0.229354	0.404791	0.100496	0.743939	-0.149953	0.588671	-0.172973	0.512064	0.0248286	0.948063	-0.159707	0.558458	-0.228208	0.441581	0.00586693	0.984894	0.444577	0.0775001	0.140492	0.607861	-0.202489	0.491936	0.713115	0.0015514	0.479229	0.0426096	0.298022	0.286444	-0.00299714	0.991502	0.433708	0.0770761	0.381904
DTNBP1	grey	M0	-0.544051	0.0114348	0.0721421	0.785077	0.280778	0.234199	-0.329967	0.153878	0.512687	0.0173017	-0.506491	0.0195849	-0.405594	0.08325	0.471761	0.0420929	0.681092	0.000867849	-0.00892723	0.977506	-0.237161	0.345225	0.370755	0.164225	0.226545	0.38041	-0.0729281	0.837304	0.0537184	0.85783	-0.153394	0.627927	-0.013098	0.967871	0.416418	0.0884316	0.224606	0.480947	0.0256862	0.948022	-0.045435	0.903206	-0.145332	0.587401	0.164497	0.586304	0.383927
XK	darkturquoise	M8	-0.173736	0.529889	0.404504	0.0651047	-0.162349	0.521238	-0.547963	0.00857086	0.000283491	0.999513	-0.148378	0.580336	-0.471399	0.0375668	0.67051	0.000899681	0.609257	0.00457479	-0.358304	0.136138	0.235913	0.348096	0.383753	0.146166	0.413545	0.0750687	-0.0851656	0.806185	0.305737	0.210841	-0.389971	0.135181	-0.497161	0.0251957	0.11376	0.729586	0.0342841	0.931771	0.105694	0.741515	-0.172015	0.578983	-0.581519	0.00612751	-0.105188	0.745296	0.214984
ANO2	grey	M0	0.0602786	0.849232	-0.0405595	0.881826	-0.151492	0.552659	0.113065	0.673469	-0.0370129	0.905696	0.0870003	0.759052	-0.0164495	0.958342	-0.300911	0.247916	0.00997828	0.976824	0.272043	0.28237	-0.0882802	0.757885	-0.388544	0.139802	0.0671552	0.822132	0.0581022	0.873585	-0.251525	0.319408	0.391924	0.132569	0.398613	0.0869441	0.00405373	0.991895	0.0001161	0.999663	-0.0674966	0.843503	0.240388	0.409838	0.187466	0.470372	0.157865	0.60527	-0.339596
C12orf4	midnightblue	M22	-0.521378	0.0168728	-0.803548	4.34198e-06	0.655081	0.000805251	0.62944	0.00161103	0.81248	3.49795e-06	-0.435977	0.052653	0.246452	0.337651	-0.234085	0.393572	-0.299142	0.247088	0.280663	0.265177	-0.672652	0.000672386	0.334649	0.221117	-0.519965	0.0179394	0.228445	0.441062	-0.224389	0.381595	0.0515684	0.887677	0.491083	0.0274801	0.576906	0.00837524	-0.138897	0.684198	-0.389965	0.120355	-0.024521	0.95104	0.820777	4.8392e-06	0.0354624	0.919907	-0.141064
SCML1	black	M15	0.31076	0.208667	0.744926	4.97279e-05	-0.724051	0.00010645	-0.741874	6.11591e-05	-0.437956	0.0503896	0.707266	0.000245227	-0.446649	0.0517732	0.618127	0.00326816	0.215253	0.431832	-0.900894	1.25087e-08	0.690409	0.000408765	0.222405	0.457465	0.464455	0.040077	0.46122	0.0633665	0.890384	1.07498e-07	-0.219394	0.459773	-0.79116	2.24149e-05	0.0479185	0.892573	0.156806	0.642149	0.0638067	0.852395	0.507404	0.039267	-0.546047	0.0113992	-0.510748	0.0288502	0.311597
WWC3	darkred	M6	0.529229	0.0147914	0.186741	0.441869	-0.538395	0.00970034	-0.00610069	0.983038	-0.520039	0.0153627	0.674957	0.000621457	0.116213	0.684263	-0.198765	0.48466	-0.279205	0.286031	-0.250639	0.329026	0.372478	0.109213	-0.337425	0.216205	0.0803042	0.786187	0.245754	0.398325	0.207513	0.423884	0.137386	0.668753	-0.182548	0.492032	-0.249199	0.376498	-0.281555	0.356389	-0.0333617	0.92866	0.171553	0.580218	0.00152451	0.995407	-0.25524	0.359797	-0.154216
ARHGAP6	green	M13	-0.21	0.432239	0.388992	0.0779432	-0.641159	0.00114629	-0.366526	0.106818	-0.149844	0.578221	0.525397	0.0145181	-0.803558	9.21924e-06	0.171743	0.555859	0.502781	0.0280446	-0.26893	0.288998	0.706146	0.000258591	-0.233421	0.433231	0.838227	1.5937e-06	0.639267	0.00332599	0.574829	0.00710124	-0.476491	0.0537125	-0.661468	0.00123737	0.413073	0.0920131	-0.391296	0.170673	-0.524247	0.0224804	0.401592	0.124104	-0.53657	0.013338	-0.702843	0.000648996	-0.120096
FAM184B	yellow	M12	-0.129375	0.656635	0.0581095	0.828475	0.122046	0.639038	-0.271901	0.256036	0.395545	0.083845	-0.0700472	0.808403	-0.0512543	0.867494	0.661152	0.00116082	0.0785283	0.802794	-0.657316	0.00127766	-0.203596	0.429217	0.799938	2.3435e-05	-0.211866	0.417944	0.287504	0.306027	0.593811	0.00496174	-0.122969	0.707728	-0.254043	0.314673	0.43622	0.0698669	0.435074	0.119606	0.0773904	0.816089	0.274876	0.332735	0.177838	0.496148	-0.112008	0.728481	0.385761
SETMAR	lightgreen	M3	-0.229635	0.383071	-0.665899	0.000575617	0.925815	3.91393e-10	0.550591	0.00817013	0.558633	0.00781023	-0.858238	3.49985e-07	0.658245	0.00128228	-0.192521	0.501648	-0.281085	0.28219	0.532774	0.0156013	-0.900031	1.315e-08	0.321293	0.244743	-0.794806	1.50408e-05	-0.616213	0.0053688	-0.69517	0.000475102	0.231218	0.43157	0.727976	0.000207753	-0.0742369	0.829251	0.23209	0.463876	0.257408	0.347596	-0.577773	0.0140325	0.637167	0.00198681	0.673177	0.00135716	0.0489986
USP28	midnightblue	M22	-0.321295	0.19149	-0.479833	0.0236543	0.458198	0.0342196	0.299225	0.203742	0.568372	0.00651169	-0.183781	0.481635	0.203633	0.441525	0.112784	0.714737	-0.250457	0.348502	-0.15841	0.564174	-0.418362	0.0656964	0.543998	0.0217884	-0.462928	0.0408908	0.256247	0.373993	0.163364	0.54341	-0.117279	0.722792	0.0521786	0.865008	0.435065	0.0707508	0.0652831	0.865661	-0.240006	0.38632	-0.012414	0.976086	0.569229	0.00763836	-0.137091	0.661759	0.219093
HDAC9	darkturquoise	M8	-0.554746	0.00941026	0.0571751	0.831165	0.293818	0.210017	-0.367323	0.105954	0.450494	0.0427141	-0.446934	0.0458044	-0.409633	0.0796722	0.603234	0.00451274	0.541056	0.0156439	-0.182654	0.497277	-0.080483	0.781292	0.565359	0.0155828	0.188941	0.477255	-0.0404308	0.914238	0.193702	0.460782	-0.433502	0.0871444	-0.259422	0.302493	0.415911	0.0890205	0.114596	0.747431	-0.0230619	0.953338	-0.155034	0.621786	-0.26893	0.276203	-0.0506313	0.883049	0.36636
TSPAN17	salmon	M20	0.658511	0.000951312	0.320585	0.157629	0.05059	0.856115	-0.27909	0.241253	-0.386876	0.0924024	-0.183282	0.483016	0.570798	0.00807833	0.313013	0.225529	-0.153752	0.595176	-0.205377	0.437571	-0.23361	0.353484	0.244021	0.408304	-0.443676	0.0523052	-0.74043	0.000207168	-0.228701	0.371469	0.500146	0.0398605	0.261408	0.298204	-0.709686	0.000341821	0.513094	0.0552344	0.926393	1.77863e-09	-0.280566	0.32128	-0.0745496	0.795702	0.723536	0.000355328	0.129972
RRM2B	tan	M2	0.0312331	0.924262	0.802947	4.44866e-06	-0.624938	0.0016805	-0.875177	5.99125e-08	-0.302517	0.208669	0.466161	0.0354881	-0.714888	0.000271618	0.574246	0.00808134	0.651229	0.00180883	-0.592806	0.00538492	0.652563	0.00113552	0.000121085	0.99981	0.75355	7.15118e-05	0.331632	0.22257	0.713089	0.000285334	-0.221112	0.455585	-0.694308	0.00055014	0.131856	0.679317	0.192991	0.557541	0.0593617	0.864628	0.450775	0.0763138	-0.755505	7.34977e-05	-0.347076	0.179782	0.375074
ZNF800	grey	M0	-0.0533406	0.866779	0.137803	0.583583	-0.090607	0.735012	-0.170472	0.503656	-0.225726	0.372249	0.0231298	0.94114	-0.195759	0.46149	-0.0688605	0.832735	0.323777	0.201838	0.235551	0.363478	0.246939	0.323275	-0.324131	0.239611	0.293568	0.236395	-0.207727	0.492064	-0.136797	0.618702	-0.209249	0.484955	-0.144342	0.597802	-0.19127	0.521214	-0.173793	0.604254	0.00155571	0.997372	-0.214319	0.472263	-0.419619	0.0676	-0.0112094	0.974363	0.102921
SNX29	lightyellow	M4	-0.127886	0.661071	-0.693159	0.000268513	0.284843	0.226468	0.821673	1.75718e-06	0.194925	0.451292	-0.0556531	0.849953	0.356348	0.137584	-0.78469	1.56837e-05	-0.585865	0.00713174	0.629266	0.00248299	-0.287719	0.237678	-0.384859	0.144914	-0.389827	0.0972422	0.114247	0.732273	-0.501865	0.0232114	0.137757	0.667727	0.529957	0.0155613	0.0749525	0.827195	-0.341591	0.246667	-0.428323	0.0796957	0.0295454	0.939591	0.607067	0.00375033	-0.0235522	0.946313	-0.509863
LMO3	yellow	M12	-0.315145	0.201379	0.0132643	0.962564	0.148216	0.562666	-0.245503	0.311626	0.388807	0.0903976	-0.190243	0.464238	-0.238249	0.355768	0.623196	0.00291667	0.167624	0.556557	-0.487058	0.0305721	-0.0341575	0.91133	0.729246	0.000352454	-0.0168582	0.958112	0.240021	0.412011	0.479371	0.031772	-0.380554	0.14692	-0.357081	0.133174	0.45465	0.0558161	0.0959341	0.792479	-0.0574751	0.869209	0.143638	0.65138	-0.103892	0.707638	-0.231657	0.415947	0.088928
GUCA1A	darkturquoise	M8	0.107521	0.719724	0.733163	7.52412e-05	-0.469011	0.0293291	-0.833382	9.22059e-07	-0.142453	0.599711	0.178937	0.495258	-0.510094	0.0219672	0.737016	0.000106957	0.699403	0.000533083	-0.643164	0.00179767	0.270295	0.272108	0.25382	0.385636	0.51326	0.0198729	0.126802	0.700094	0.606439	0.00387249	0.0022686	0.995635	-0.470512	0.036557	0.102829	0.757691	0.450164	0.104228	0.292308	0.274364	0.299432	0.283738	-0.515708	0.0185716	-0.0287087	0.934666	0.432205
CELF2	yellow	M12	-0.152776	0.588991	-0.441665	0.0406071	0.631525	0.00144118	0.238159	0.32806	0.440434	0.0487749	-0.501381	0.0211697	0.448856	0.0505157	0.273105	0.305481	-0.397232	0.101755	-0.13685	0.625893	-0.529973	0.013577	0.768369	8.80577e-05	-0.709162	0.000302989	-0.235084	0.424715	-0.0845843	0.769564	-0.0884143	0.800007	0.164358	0.541776	0.102025	0.760024	0.206151	0.525811	0.170695	0.562585	-0.335978	0.216241	0.395551	0.0884622	0.196198	0.503157	0.0747068
COL9A2	tan	M2	0.556493	0.00911694	0.786456	9.65238e-06	-0.545861	0.00846372	-0.657281	0.000809699	-0.585363	0.00469268	0.278951	0.255936	-0.119904	0.672764	0.406292	0.0938045	0.387897	0.112194	-0.409225	0.0803278	0.358609	0.125586	-0.101087	0.769144	0.339597	0.160095	-0.226763	0.444726	0.299354	0.222274	0.140888	0.659464	-0.286854	0.245545	-0.433652	0.0719407	0.403617	0.155198	0.564816	0.0117042	0.192234	0.528351	-0.540939	0.0124384	0.190729	0.518416	0.296119
KITLG	blue	M10	-0.237386	0.364082	-0.521472	0.0122526	0.202481	0.412939	0.617399	0.00213176	0.211939	0.407345	0.0164912	0.958534	0.132691	0.635563	-0.748422	7.01673e-05	-0.271692	0.30189	0.655591	0.001332	-0.216851	0.394861	-0.557284	0.0176266	-0.126031	0.653657	0.164267	0.60257	-0.437997	0.0545792	0.174706	0.574017	0.447687	0.0491981	0.163432	0.593463	-0.233928	0.459568	-0.461158	0.0538929	0.0542662	0.881061	0.496649	0.0248566	-0.0192271	0.955828	-0.317296
ERCC6L	lightgreen	M3	-0.522445	0.0165639	-0.675438	0.000444158	0.923932	4.99954e-10	0.431109	0.0504403	0.686902	0.000405949	-0.86902	1.70439e-07	0.332024	0.171892	-0.0212047	0.954182	-0.0147476	0.965184	0.432443	0.0618253	-0.710902	0.000224403	0.446534	0.0779813	-0.525501	0.016506	-0.423681	0.0965405	-0.432849	0.0582812	-0.242914	0.403731	0.35873	0.131131	0.192279	0.518327	0.0191894	0.961794	-0.00445781	0.991483	-0.674174	0.00225578	0.393353	0.0904733	0.32354	0.21995	0.0954108
ADAMTS6	darkturquoise	M8	0.133424	0.645142	0.770266	1.86651e-05	-0.555025	0.00716365	-0.889069	2.02032e-08	-0.241702	0.333988	0.322791	0.17704	-0.555969	0.0105176	0.788333	1.33106e-05	0.647413	0.0019958	-0.747834	8.00772e-05	0.465795	0.0355404	0.271676	0.345862	0.57023	0.00768684	0.211328	0.482762	0.691973	0.000518837	-0.16972	0.58647	-0.602891	0.00436681	0.123183	0.703807	0.240057	0.446055	0.242673	0.379979	0.389726	0.137985	-0.606571	0.00378675	-0.198265	0.497884	0.425932
H6PD	pink	M16	0.41809	0.0714901	-0.0548039	0.83876	0.191903	0.440482	0.0364441	0.900135	-0.0548471	0.853713	-0.0857699	0.76238	0.570041	0.00819532	-0.0178866	0.961134	-0.309319	0.227898	-0.0996704	0.733564	-0.449216	0.044517	0.106935	0.75429	-0.548117	0.0114053	-0.271982	0.339503	-0.166397	0.535314	0.594258	0.00949165	0.470792	0.036414	-0.30789	0.248429	0.54083	0.0386489	0.534348	0.0193327	0.143204	0.652406	0.45452	0.043966	0.51658	0.0264966	0.307105
VAMP3	red	M14	0.0140948	0.965716	0.241119	0.306521	-0.552038	0.00756902	-0.205258	0.408122	-0.146212	0.588706	0.598717	0.00378261	-0.463467	0.0418341	-0.0483975	0.886244	0.23901	0.374841	-0.298144	0.230832	0.478683	0.0296433	-0.279605	0.328207	0.558206	0.00951706	0.65129	0.00254652	0.527386	0.0158126	-0.17166	0.581423	-0.405347	0.0808488	0.301963	0.26104	-0.369013	0.201948	-0.395571	0.113301	0.402352	0.123276	-0.160591	0.543974	-0.562419	0.0127145	0.103009
PER3	brown	M11	0.280154	0.26674	0.629305	0.00141834	-0.570015	0.00537273	-0.615933	0.00220669	-0.493966	0.023026	0.507236	0.0193573	-0.378555	0.110909	0.438879	0.0642244	0.21511	0.432201	-0.589793	0.00570716	0.687165	0.000449288	0.053288	0.887542	0.470649	0.0367267	0.223691	0.451339	0.662212	0.00111899	-0.324304	0.234321	-0.712195	0.000336995	-0.111307	0.735076	0.106715	0.76582	0.119431	0.705156	0.280151	0.321928	-0.695073	0.000473188	-0.402306	0.107539	0.0632805
ZNF324	turquoise	M1	0.928248	2.27257e-10	0.351631	0.116571	-0.458753	0.0339557	-0.0304712	0.915833	-0.771334	2.26795e-05	0.489113	0.0255035	0.51946	0.0190171	-0.218163	0.433477	-0.529974	0.0187194	-0.146847	0.597177	0.17306	0.511828	-0.34621	0.201597	-0.251817	0.322123	-0.261733	0.361552	-0.118172	0.674315	0.631735	0.00454399	0.20618	0.428547	-0.771371	4.1066e-05	0.261585	0.398823	0.534516	0.0192928	0.161138	0.606897	0.0211829	0.942295	0.309801	0.24422	-0.222492
LTBP1	yellow	M12	-0.21674	0.414777	-0.169419	0.490203	0.375013	0.0961243	-0.027361	0.924736	0.491283	0.0239801	-0.418493	0.0651788	0.0977558	0.736966	0.38938	0.112312	0.214493	0.433782	-0.2108	0.423516	-0.482686	0.0279717	0.564068	0.0159295	-0.264824	0.292893	-0.0395646	0.916281	0.112936	0.689704	-0.0611192	0.865076	0.0923665	0.75061	0.314912	0.235457	0.249033	0.425066	0.121847	0.699145	-0.0469578	0.89966	0.342099	0.150732	0.173919	0.561308	0.472449
RCN1	darkgrey	M9	-0.427327	0.0640045	0.181802	0.455641	0.0205297	0.944269	-0.425865	0.0538845	0.444288	0.0463985	-0.24211	0.335365	-0.527049	0.0168254	0.485617	0.0344838	0.843632	1.57134e-06	-0.235634	0.363308	-0.10559	0.707217	0.278282	0.331416	0.437074	0.0568877	0.210692	0.484178	0.394444	0.090271	-0.259466	0.365394	-0.24123	0.343913	0.539829	0.0158755	0.0870705	0.814824	-0.0794057	0.810786	0.0672422	0.850508	-0.154983	0.560126	-0.0676814	0.840239	0.491288
ELN	salmon	M20	0.488463	0.028258	0.56904	0.00515487	-0.276459	0.242171	-0.538536	0.010121	-0.408992	0.0719844	0.0775582	0.786895	0.0747005	0.80089	0.3643	0.143903	0.299583	0.246378	-0.317655	0.196449	0.0392834	0.897916	0.00831776	0.98315	0.042979	0.887993	-0.351772	0.189225	0.15272	0.573416	0.258151	0.368466	-0.0905007	0.756073	-0.430466	0.0747831	0.619994	0.0115736	0.63916	0.00275295	0.108492	0.745085	-0.303125	0.211393	0.37921	0.134585	0.540042
RFC2	midnightblue	M22	-0.20904	0.434479	-0.771814	1.74998e-05	0.814519	2.4096e-06	0.639189	0.00127648	0.598592	0.00356724	-0.615343	0.00263756	0.64918	0.00159333	-0.282576	0.284786	-0.388353	0.111654	0.425966	0.0665651	-0.867332	1.97955e-07	0.278807	0.330138	-0.795022	1.48888e-05	-0.30762	0.266679	-0.531828	0.0147342	0.265999	0.351061	0.70642	0.000397228	0.100306	0.763931	0.0944679	0.796047	0.0578846	0.868206	-0.418978	0.105049	0.832489	2.67982e-06	0.470433	0.0498317	-0.0666447
ORC1	lightgreen	M3	-0.464998	0.0395875	-0.65332	0.000789726	0.923775	5.00414e-10	0.398263	0.0750422	0.766977	2.72473e-05	-0.834412	1.44412e-06	0.397751	0.0907418	0.0618721	0.851119	-0.0413779	0.900484	0.281894	0.262367	-0.836292	1.3996e-06	0.552414	0.0191243	-0.635091	0.00204934	-0.330105	0.225225	-0.33881	0.157257	-0.0723959	0.838618	0.424421	0.0650319	0.270177	0.328077	0.19741	0.546819	0.0734086	0.826803	-0.447224	0.0791359	0.577109	0.00663609	0.395676	0.114629	0.313295
NEDD4L	lightyellow	M4	-0.102287	0.735215	-0.815613	2.34061e-06	0.653941	0.000827578	0.862024	1.51138e-07	0.30435	0.205366	-0.347014	0.141151	0.68257	0.000690038	-0.558142	0.0108576	-0.828584	3.54309e-06	0.496676	0.0268104	-0.498276	0.0221616	0.0886498	0.799337	-0.786018	2.11823e-05	-0.198843	0.513793	-0.558258	0.00951	0.0495058	0.892793	0.519638	0.018219	-0.0676169	0.844726	-0.236636	0.453843	-0.16447	0.579233	-0.372756	0.160156	0.676528	0.000776939	0.143576	0.644094	-0.402436
FOXP3	grey	M0	0.146541	0.607497	0.383581	0.0827629	-0.214249	0.383413	-0.286908	0.226614	-0.300433	0.212213	0.0555171	0.850413	-0.174279	0.518469	-0.104084	0.738053	0.321913	0.204978	0.200959	0.448658	0.198784	0.442124	-0.477921	0.0538443	0.362795	0.128339	-0.200366	0.509988	-0.0846353	0.769508	0.173952	0.575525	0.0153215	0.961695	-0.252599	0.367926	0.269652	0.381765	0.245652	0.37338	0.10743	0.747573	-0.393843	0.0900752	0.227667	0.425229	-0.0160144
VPS37D	turquoise	M1	0.928076	2.28581e-10	0.439688	0.041655	-0.580605	0.00433694	-0.164696	0.519859	-0.815943	2.91561e-06	0.594894	0.00410442	0.389276	0.0993894	-0.0416788	0.903307	-0.433088	0.0686206	-0.354831	0.140791	0.3214	0.178096	-0.244529	0.407113	-0.133699	0.631101	-0.138571	0.669208	0.0884245	0.758218	0.44653	0.0758968	-0.034898	0.911446	-0.688732	0.000638567	0.168546	0.617145	0.488728	0.0375665	0.220998	0.455575	-0.109123	0.691674	0.129614	0.681834	-0.150267
HEXB	green	M13	-0.403124	0.0848649	0.549982	0.00735112	-0.448429	0.0392207	-0.668574	0.00060245	0.0576805	0.845798	0.232122	0.358875	-0.936621	1.58657e-10	0.525904	0.0187047	0.824495	4.32234e-06	-0.393147	0.0957447	0.565168	0.00733627	0.0738205	0.838751	0.880479	9.16264e-08	0.482864	0.0481796	0.667922	0.000968929	-0.517165	0.0319334	-0.707542	0.000384625	0.493087	0.0328137	-0.0555851	0.886691	-0.324915	0.215321	0.330007	0.226485	-0.671919	0.000878619	-0.535001	0.0200835	0.277063
PTCD2	darkturquoise	M8	-0.238871	0.360069	0.311637	0.17103	0.0909376	0.733991	-0.574307	0.00526313	0.199853	0.438872	-0.273583	0.266036	-0.330209	0.17456	0.852578	3.24044e-07	0.454533	0.0530395	-0.528653	0.016585	0.0872604	0.760894	0.747332	0.00019583	0.14272	0.606071	-0.0692146	0.846867	0.47482	0.0338684	-0.455091	0.0690184	-0.499091	0.0245157	0.223005	0.438495	0.266821	0.387785	0.214083	0.449891	-0.0909173	0.790261	-0.478166	0.032235	-0.0788321	0.811387	0.287425
NEXMIF	yellow	M12	-0.25641	0.318089	-0.563713	0.00571251	0.673798	0.000488787	0.416058	0.0606511	0.438662	0.0499559	-0.558426	0.00824249	0.41395	0.0760797	0.138442	0.644992	-0.442701	0.0612396	0.0525923	0.864611	-0.448162	0.045143	0.689876	0.00113496	-0.655362	0.00128538	-0.252412	0.382528	-0.193465	0.461385	-0.265206	0.352785	0.131915	0.632963	0.091888	0.785414	0.001502	0.996662	0.000538636	0.99923	-0.481766	0.0535773	0.329354	0.168904	0.0857296	0.794571	-0.158747
DKK3	tan	M2	0.26468	0.300112	0.766513	2.16043e-05	-0.49698	0.019301	-0.735174	7.76113e-05	-0.40809	0.0726879	0.191472	0.46068	-0.38077	0.108546	0.55049	0.01236	0.615672	0.00400178	-0.417269	0.0735666	0.418326	0.065706	0.0258554	0.946095	0.510963	0.0205978	-0.129937	0.692743	0.42813	0.0618094	-0.127473	0.69587	-0.493226	0.0266517	-0.209255	0.47403	0.350226	0.232298	0.365889	0.151645	0.0739091	0.83246	-0.700532	0.000407165	0.0187413	0.956815	0.299524
NFE2L3	brown	M11	-0.142972	0.616899	0.377109	0.0889845	-0.613438	0.00217757	-0.313154	0.180346	-0.270964	0.270236	0.606664	0.00318658	-0.701631	0.000405391	0.105782	0.733415	0.215342	0.431632	-0.31892	0.194225	0.799938	8.18091e-06	-0.182032	0.557987	0.720308	0.00021543	0.625108	0.00445812	0.57576	0.0069873	-0.500312	0.0397872	-0.703538	0.000425347	0.256848	0.357602	-0.349654	0.233169	-0.531149	0.0202406	0.366757	0.167899	-0.545352	0.0115171	-0.804044	1.6995e-05	-0.0614763
MCUR1	yellow	M12	-0.38541	0.102719	0.0243027	0.93049	0.377485	0.0935302	-0.361121	0.113187	0.507541	0.0187471	-0.474545	0.0315002	-0.163886	0.547169	0.758252	4.73536e-05	0.384867	0.115874	-0.398013	0.0910078	-0.279827	0.253539	0.827565	5.63923e-06	-0.106237	0.711261	-0.0680519	0.849567	0.300906	0.219505	-0.262169	0.359563	-0.206543	0.427643	0.377271	0.135098	0.327905	0.270418	0.183604	0.527088	-0.0885162	0.79606	-0.0837769	0.768351	0.0912652	0.780845	0.389864
LIMA1	midnightblue	M22	-0.418007	0.0715426	-0.800715	4.96411e-06	0.701598	0.000220313	0.669532	0.000586504	0.652376	0.00104087	-0.409527	0.0726132	0.383071	0.106028	-0.380352	0.123011	-0.393714	0.105574	0.383529	0.106089	-0.649449	0.00122476	0.18703	0.545684	-0.586908	0.00561431	0.0499588	0.892123	-0.354689	0.135385	0.0739223	0.83498	0.474628	0.0346729	0.323133	0.220086	-0.142813	0.674419	-0.307036	0.247115	-0.231611	0.431345	0.769661	4.231e-05	0.0953985	0.770336	0.031225
LETMD1	grey	M0	0.107218	0.720854	0.163263	0.507694	-0.191863	0.440503	-0.0912675	0.739072	-0.0981682	0.728275	0.0445821	0.882886	-0.0801057	0.786337	-0.0290109	0.935626	0.244787	0.361297	0.076458	0.798243	-0.0264101	0.932385	-0.212186	0.482126	0.178709	0.505852	-0.077417	0.826585	-0.0968185	0.735363	0.283294	0.314521	0.0977025	0.734931	-0.107394	0.746316	0.0694897	0.85522	0.0753319	0.822035	-0.076699	0.825621	-0.0381855	0.896533	0.176227	0.55488	-0.0334184
SLC4A8	grey	M0	-0.503678	0.0223985	-0.178592	0.464589	0.496934	0.0193119	0.0486673	0.865272	0.572125	0.0060868	-0.692623	0.000377427	-0.102693	0.72265	0.178437	0.538205	0.349571	0.161681	0.265903	0.295494	-0.470812	0.033113	0.31619	0.254361	-0.0594026	0.843106	-0.240218	0.411557	-0.253267	0.315741	-0.00981871	0.981533	0.286678	0.245844	0.277257	0.312723	0.251193	0.420625	0.0222161	0.955737	-0.221231	0.455183	0.134169	0.619369	0.326001	0.215686	0.160285
LAMC3	grey60	M24	0.321925	0.190433	0.540946	0.00867227	-0.125232	0.629836	-0.636689	0.00135202	-0.216892	0.394554	-0.0278872	0.92845	0.0308127	0.921823	0.568998	0.00889597	0.310469	0.225749	-0.463354	0.0420619	-0.0675222	0.817052	0.28295	0.321538	-0.034494	0.911798	-0.311517	0.259502	0.187161	0.4785	0.285604	0.309885	-0.0634837	0.83235	-0.282567	0.30154	0.715967	0.00145476	0.651691	0.00210268	0.165964	0.594693	-0.20438	0.426029	0.385414	0.126498	0.771365
PTGER3	grey	M0	-0.126934	0.663821	0.349238	0.119437	-0.143937	0.574697	-0.402282	0.0716148	-0.132852	0.628434	-0.156038	0.55824	-0.395737	0.0927389	0.257359	0.339952	0.565757	0.0102315	0.08026	0.787783	0.190044	0.466168	-0.0973696	0.777913	0.436179	0.0574539	-0.248627	0.391407	-0.039091	0.897539	-0.134953	0.674556	-0.182002	0.493578	-0.0965601	0.773428	0.174939	0.601966	0.118554	0.707536	-0.177004	0.566435	-0.54602	0.011401	0.0960928	0.768564	0.0557347
COL23A1	grey	M0	0.228665	0.385237	0.274119	0.236562	-0.435924	0.0463131	-0.222243	0.365642	-0.262457	0.288246	0.264103	0.286343	-0.198756	0.454051	0.161201	0.583138	0.219822	0.420705	-0.232282	0.371134	0.236978	0.345616	-0.0859569	0.806554	0.280544	0.261017	0.156271	0.623512	0.240374	0.344758	0.0299026	0.937621	-0.166039	0.537086	-0.0456496	0.898267	0.0278401	0.944651	0.0181583	0.964829	0.226336	0.444227	-0.198762	0.440428	-0.130452	0.679436	-0.149177
BCAR1	darkgreen	M7	0.767442	2.54461e-05	0.0459512	0.865965	0.033726	0.905554	0.0845473	0.759497	-0.449623	0.0431807	-0.0200993	0.948725	0.777915	2.95862e-05	-0.112103	0.716851	-0.461388	0.0487722	-0.0171136	0.957386	-0.322551	0.176169	-0.03925	0.916654	-0.605955	0.00381773	-0.617733	0.00520982	-0.392904	0.0918075	0.665772	0.00215867	0.453306	0.0458698	-0.78388	2.462e-05	0.362455	0.212229	0.733768	0.000239314	-0.256561	0.373318	0.254173	0.307621	0.651695	0.0022322	0.0493805
RXRB	turquoise	M1	0.926908	2.75254e-10	0.44312	0.0398454	-0.45395	0.0362979	-0.175742	0.488676	-0.687131	0.000402969	0.44877	0.0447445	0.491059	0.0289272	-0.115307	0.707005	-0.286505	0.271682	-0.193002	0.469406	0.047953	0.872772	-0.353343	0.19008	-0.212883	0.415509	-0.285684	0.30954	-0.0874543	0.760831	0.753727	0.000177384	0.269305	0.28102	-0.700581	0.000452176	0.387374	0.175703	0.659495	0.00174872	0.249742	0.388386	0.083907	0.767992	0.46939	0.0505755	0.0766662
HERPUD1	tan	M2	0.175827	0.523843	0.641115	0.0010736	-0.554812	0.00719034	-0.642196	0.00118703	-0.441724	0.0479851	0.355587	0.130108	-0.493303	0.0280581	0.378448	0.125344	0.550577	0.0132974	-0.416778	0.0739914	0.574359	0.00613877	-0.114099	0.736622	0.634558	0.00207418	0.111446	0.739123	0.507682	0.0213288	-0.31541	0.250901	-0.635339	0.00223709	-0.117084	0.72008	0.0801267	0.830369	0.0975353	0.762746	0.128967	0.689321	-0.698028	0.000436984	-0.298836	0.264927	0.38518
HOMER3	lightyellow	M4	-0.0946923	0.755686	-0.750328	4.05572e-05	0.592908	0.00336411	0.807874	3.60331e-06	0.2278	0.367103	-0.387197	0.093367	0.585046	0.00622021	-0.661343	0.00115487	-0.547847	0.0139421	0.664017	0.00107317	-0.429033	0.0575464	-0.160025	0.615949	-0.546472	0.0117179	-0.304748	0.272861	-0.65186	0.00143565	0.0088986	0.982353	0.513333	0.0200075	-0.141652	0.652746	-0.450993	0.103351	-0.126171	0.68754	-0.548494	0.0219674	0.505452	0.0217246	0.21427	0.456764	-0.341622
UTP20	lightgreen	M3	-0.443253	0.0525224	-0.867624	9.30669e-08	0.923567	5.0562e-10	0.688291	0.000339701	0.729784	0.000108322	-0.752302	5.4632e-05	0.518484	0.019274	-0.207964	0.461532	-0.373447	0.129621	0.439757	0.0567702	-0.831904	1.76065e-06	0.432424	0.0906309	-0.769509	4.11993e-05	-0.268003	0.347877	-0.50422	0.0224301	-0.0226442	0.954787	0.542822	0.0125778	0.235282	0.409203	-0.00746346	0.985968	-0.110829	0.727858	-0.486885	0.0502975	0.726955	0.000188554	0.307102	0.249496	-0.0495413
ZNF107	lightgreen	M3	-0.634237	0.00176124	-0.745865	4.79759e-05	0.922822	5.59733e-10	0.484931	0.0241478	0.792215	9.11959e-06	-0.78517	1.52646e-05	0.267968	0.290299	0.0401802	0.906651	-0.150281	0.605208	0.303712	0.220801	-0.644153	0.00139783	0.610815	0.00705003	-0.555271	0.0100312	-0.212414	0.480124	-0.289146	0.241398	-0.357256	0.180946	0.231895	0.365548	0.374594	0.138864	-0.08744	0.814029	-0.186206	0.520326	-0.580503	0.0134762	0.442654	0.0512635	0.116793	0.71621	0.0229765
PIK3CB	yellow	M12	-0.14339	0.615772	-0.279454	0.226304	0.321779	0.163838	0.233639	0.338494	0.305732	0.203093	-0.127825	0.640491	0.233724	0.365792	0.173423	0.551338	-0.376801	0.125335	-0.219248	0.402483	-0.183694	0.482911	0.577629	0.012625	-0.418782	0.0706874	0.0798945	0.820514	0.155415	0.565911	-0.236047	0.41972	-0.109733	0.698264	0.184829	0.537466	-0.0137517	0.974413	-0.124337	0.692272	-0.207427	0.489531	0.300279	0.216141	-0.160017	0.598934	0.081101
CYBA	tan	M2	0.620604	0.00244176	0.760851	2.70323e-05	-0.469706	0.0290359	-0.742345	6.01256e-05	-0.455515	0.0399015	0.277248	0.259181	0.00569284	0.985661	0.511572	0.0235719	0.335251	0.183545	-0.580532	0.00684653	0.117982	0.670273	0.0628226	0.865667	0.14116	0.610531	-0.181703	0.557665	0.360548	0.128293	0.475448	0.054374	-0.11297	0.688539	-0.378518	0.133288	0.655061	0.00605428	0.727705	0.000285377	0.320391	0.243539	-0.307513	0.203766	0.367983	0.149647	0.435979
THOC3	darkgrey	M9	0.235721	0.36824	0.605137	0.00245731	-0.482906	0.0239767	-0.634772	0.00141614	-0.196834	0.446744	0.260083	0.294935	-0.352056	0.143375	0.370523	0.13538	0.613255	0.0042393	-0.374417	0.11624	0.21056	0.411163	-0.104712	0.759949	0.500139	0.0242257	0.116487	0.726473	0.389984	0.0947701	0.253902	0.378872	-0.169232	0.528721	0.0251819	0.945673	0.243251	0.438876	0.298911	0.261421	0.301737	0.279167	-0.330763	0.16693	0.113802	0.722952	0.206475
HEBP2	darkturquoise	M8	0.0483479	0.879367	0.532529	0.0101082	-0.224036	0.358782	-0.742788	5.91426e-05	-0.0215779	0.946215	0.0603649	0.837073	-0.331691	0.172359	0.862008	1.62442e-07	0.517489	0.0226842	-0.757015	5.75157e-05	0.159668	0.548878	0.575928	0.0129786	0.228783	0.375071	0.0935008	0.785706	0.642423	0.00178841	-0.192683	0.526814	-0.503573	0.022941	0.137045	0.665609	0.419428	0.136787	0.30876	0.243978	0.246104	0.396413	-0.385118	0.0984339	-0.092338	0.778521	0.593909
H4C8	lightgreen	M3	-0.22873	0.385126	-0.751399	3.89921e-05	0.922429	5.64319e-10	0.66507	0.000658201	0.539922	0.0109507	-0.796754	9.25479e-06	0.688024	0.000587221	-0.23439	0.392993	-0.415896	0.0836639	0.495145	0.0273408	-0.818354	3.46231e-06	0.366783	0.169804	-0.823582	3.57469e-06	-0.529847	0.0254266	-0.628694	0.0024176	0.0722673	0.838972	0.61369	0.00349876	-0.0574693	0.869786	0.065949	0.864498	0.13911	0.650639	-0.624451	0.00620008	0.645694	0.00161488	0.502476	0.0324304	-0.0373872
SAE1	royalblue	M5	-0.695002	0.000337536	-0.669219	0.000525099	0.869307	8.18247e-08	0.419534	0.0582706	0.919155	1.40024e-09	-0.850362	5.6101e-07	0.136266	0.624684	0.0291878	0.935272	0.138457	0.637937	0.364069	0.128506	-0.771524	2.79106e-05	0.488547	0.0470707	-0.399081	0.0880205	-0.135627	0.677655	-0.282877	0.253443	-0.181546	0.555956	0.383727	0.102017	0.516415	0.023253	0.0553201	0.887145	-0.177173	0.543943	-0.36818	0.165901	0.535616	0.0135532	0.243803	0.386348	0.171854
PRSS8	tan	M2	0.465621	0.0392713	0.616244	0.0019194	-0.594082	0.00328588	-0.414605	0.0617326	-0.666626	0.000716954	0.372391	0.108974	-0.18475	0.490362	0.162973	0.578311	0.133993	0.650512	-0.264202	0.299164	0.58811	0.00471666	-0.235876	0.427354	0.439786	0.0549886	-0.129058	0.694753	0.194259	0.459174	-0.101239	0.767218	-0.421926	0.0669155	-0.424291	0.0805706	-0.0954018	0.793599	0.248739	0.36663	-0.0565232	0.876682	-0.636652	0.00201233	-0.109937	0.734106	-0.16498
SIKE1	cyan	M21	0.163931	0.557363	0.6266	0.0015059	-0.798601	5.44144e-06	-0.613178	0.0023373	-0.358693	0.123999	0.738221	9.09752e-05	-0.619194	0.00315216	0.1915	0.503934	0.467063	0.045398	-0.468076	0.0395393	0.585333	0.00499055	-0.353049	0.190662	0.697674	0.000422838	0.599067	0.0076638	0.628925	0.00240563	0.0478499	0.896544	-0.438325	0.0552502	0.187496	0.530718	0.101795	0.777352	-0.147122	0.627362	0.774915	0.000122111	-0.37905	0.104749	-0.415709	0.0931853	0.311977
RRP12	tan	M2	0.50352	0.0224508	0.805151	4.00096e-06	-0.626653	0.0016156	-0.721976	0.000122232	-0.580619	0.00517012	0.549989	0.00955353	-0.210877	0.422442	0.343483	0.174521	0.260998	0.324975	-0.522428	0.0182203	0.440475	0.0497652	-0.179964	0.562979	0.339359	0.16038	0.0659694	0.854777	0.450736	0.0466228	0.263562	0.35626	-0.323512	0.181296	-0.3028	0.25921	0.571723	0.0253232	0.424567	0.0834322	0.580498	0.0134762	-0.439842	0.0530647	0.0284458	0.935057	0.534996
FNIP2	blue	M10	-0.346806	0.151758	-0.827189	1.24607e-06	0.720163	0.000121492	0.856148	2.21026e-07	0.479494	0.0285937	-0.657979	0.000967466	0.454665	0.0469323	-0.661759	0.00114433	-0.326122	0.198371	0.883592	5.90728e-08	-0.655657	0.0010492	-0.174976	0.576129	-0.493768	0.0266529	-0.356673	0.181643	-0.829114	3.75675e-06	0.106219	0.753272	0.725638	0.000223377	0.0282737	0.93952	-0.284298	0.350826	-0.20771	0.466393	-0.543549	0.0238597	0.60045	0.004251	0.36944	0.147777	-0.438017
MSMO1	brown	M11	0.330631	0.176404	0.791072	7.80747e-06	-0.819961	1.78474e-06	-0.722659	0.000119256	-0.611904	0.00267699	0.739905	8.57325e-05	-0.526939	0.0168397	0.459787	0.0494006	0.259862	0.327417	-0.708091	0.000308437	0.855831	4.53031e-07	-0.0397195	0.916122	0.630198	0.00227929	0.371257	0.159906	0.767515	5.00021e-05	-0.29945	0.282118	-0.836604	3.24595e-06	-0.0899604	0.789834	0.0230043	0.955026	0.0172963	0.966074	0.395688	0.131083	-0.76346	5.44389e-05	-0.542254	0.0179189	0.103551
ALX4	salmon	M20	0.247543	0.338998	0.241232	0.306262	0.144687	0.572853	-0.271847	0.256127	-0.132764	0.628568	-0.24316	0.332949	0.246445	0.337651	0.299889	0.249916	0.0667287	0.834338	-0.160175	0.559372	-0.166706	0.529529	0.250704	0.392414	-0.199254	0.449257	-0.48065	0.0495561	-0.107815	0.703834	0.186201	0.544441	0.0879038	0.76302	-0.364869	0.152818	0.406978	0.151628	0.580342	0.00880731	-0.192946	0.52652	-0.0840899	0.76743	0.43404	0.0768253	0.549701
FSTL4	grey	M0	-0.246328	0.341919	-0.0357938	0.896792	-0.181424	0.468051	0.0811666	0.769787	-0.027505	0.93108	0.054571	0.853168	-0.398536	0.090055	-0.0941824	0.764535	0.27799	0.288791	0.140615	0.615552	0.323616	0.174545	-0.19319	0.5304	0.444901	0.051562	0.223771	0.451339	0.115968	0.680999	-0.510679	0.0347003	-0.335032	0.163589	0.18036	0.548435	-0.391759	0.170193	-0.439548	0.0698609	-0.0811062	0.813929	-0.291604	0.231644	-0.436772	0.0744257	-0.150886
FOXN3	midnightblue	M22	-0.0617741	0.845068	-0.570469	0.00501046	0.469289	0.0292031	0.52433	0.0129963	0.332546	0.159968	-0.208087	0.418526	0.49103	0.0289377	-0.13355	0.658388	-0.566597	0.0100887	0.00783832	0.979765	-0.399574	0.0818469	0.393406	0.133289	-0.626514	0.00247039	0.0223826	0.954946	-0.120206	0.66825	-0.0264176	0.945566	0.203409	0.435817	0.0975415	0.770547	-0.169707	0.614434	-0.0954149	0.768793	-0.193814	0.524487	0.574819	0.00692932	-0.00621794	0.985674	-0.0221311
METTL24	red	M14	-0.198079	0.463944	-0.139377	0.578816	-0.304473	0.191802	0.175493	0.489485	0.0781389	0.787516	0.510584	0.018395	-0.321106	0.189139	-0.363073	0.14578	-0.0864046	0.782331	0.0241513	0.94063	0.182701	0.485317	-0.394885	0.131784	0.234226	0.362237	0.732286	0.00027447	0.224802	0.380751	0.0666612	0.8524	-0.05963	0.843314	0.418927	0.0858964	-0.126422	0.717841	-0.635421	0.00300663	0.631282	0.00545983	0.256367	0.302774	-0.500816	0.0331832	-0.0202469
GNB2	turquoise	M1	0.926116	3.06843e-10	0.412281	0.0591039	-0.333125	0.146936	-0.204988	0.408691	-0.760215	3.55669e-05	0.292162	0.229914	0.547264	0.0121384	-0.0456262	0.893245	-0.281768	0.28075	-0.155187	0.573194	0.097663	0.730069	-0.25263	0.388657	-0.235435	0.359443	-0.531732	0.0247401	-0.172628	0.518057	0.532196	0.0260876	0.16739	0.53359	-0.858285	4.57644e-07	0.239656	0.447196	0.764813	8.76136e-05	-0.135547	0.672949	-0.124931	0.64591	0.489604	0.03872	0.0134796
MRTO4	darkgreen	M7	0.351718	0.144808	-0.311089	0.171943	0.342062	0.134823	0.279357	0.240807	0.0818081	0.776245	-0.197692	0.444836	0.727211	0.000184053	-0.021438	0.953677	-0.567264	0.00995547	-0.0684468	0.821082	-0.590322	0.0045179	0.324374	0.239374	-0.809637	7.31803e-06	-0.299198	0.283062	-0.264427	0.291497	0.508516	0.0358008	0.525606	0.0166562	-0.238179	0.402527	0.410185	0.147671	0.418862	0.0890646	-0.0552315	0.878801	0.63241	0.002208	0.480949	0.0432781	-0.00935383
NNAT	lightcyan	M23	0.0212181	0.949173	-0.334047	0.138873	0.547529	0.00822143	0.426049	0.0537497	0.118115	0.67098	-0.674538	0.000627169	0.502812	0.0244976	-0.356689	0.154736	-0.152719	0.598181	0.670002	0.000915295	-0.53083	0.0133894	-0.144913	0.656575	-0.410117	0.0780504	-0.725431	0.000336991	-0.780802	3.04973e-05	0.262083	0.35974	0.629571	0.00253777	-0.379034	0.132527	0.0989202	0.784498	0.349699	0.175818	-0.533887	0.0272904	0.223327	0.378211	0.682697	0.00107283	-0.230434
MCF2L2	grey	M0	-0.102773	0.733775	-0.201147	0.403329	-0.247789	0.303422	0.444665	0.042317	-0.115281	0.679017	0.30952	0.199023	-0.161224	0.55428	-0.577837	0.00753901	-0.300306	0.244777	0.384329	0.105188	0.338353	0.152646	-0.510569	0.0351329	0.240401	0.347956	0.3456	0.198573	-0.163595	0.542892	-0.118038	0.721009	0.0318314	0.919843	0.104789	0.751954	-0.607182	0.0144003	-0.588157	0.00758932	0.113228	0.732468	0.0271389	0.925632	-0.406303	0.10327	-0.73776
NRIP2	grey	M0	0.285831	0.255043	0.250919	0.284556	-0.146258	0.568323	-0.0898671	0.743536	-0.130232	0.635802	0.158134	0.552518	0.130752	0.641277	-0.0770427	0.812376	-0.0880412	0.777591	-0.0793854	0.789999	-0.0620817	0.83336	-0.153238	0.634138	-0.0351495	0.910344	0.0134417	0.972545	0.0321169	0.916302	0.495429	0.0425999	0.224307	0.38377	-0.167106	0.583394	0.401325	0.157976	0.242906	0.37928	0.33248	0.22218	0.161409	0.541641	0.233457	0.411747	0.10763
ACADM	lightgreen	M3	-0.565206	0.00773736	-0.840597	5.60713e-07	0.922371	5.64319e-10	0.69849	0.000253242	0.789947	1.01898e-05	-0.784864	1.54342e-05	0.391192	0.0973456	-0.355767	0.15627	-0.189819	0.49707	0.656974	0.00128912	-0.827845	2.14113e-06	0.199508	0.513202	-0.589817	0.005301	-0.256435	0.37363	-0.611505	0.00349728	0.047952	0.896359	0.655549	0.00142354	0.292467	0.280605	-0.041663	0.916098	-0.188298	0.514998	-0.446513	0.0798232	0.71373	0.000278021	0.364952	0.153931	-0.0392687
TRAPPC3	lightcyan	M23	0.0994744	0.742449	-0.426285	0.0495495	0.684191	0.000365429	0.427359	0.0528508	0.169747	0.522021	-0.703897	0.000270498	0.715098	0.000270092	-0.245753	0.366083	-0.293484	0.258073	0.510854	0.0217456	-0.703095	0.000284328	0.102328	0.765708	-0.675059	0.000784317	-0.808887	1.47949e-05	-0.765998	5.2904e-05	0.361018	0.175119	0.661808	0.00122882	-0.444291	0.0633115	0.187751	0.570058	0.479314	0.042565	-0.730311	0.000513177	0.395998	0.0879962	0.769171	7.59367e-05	-0.00031552
ZMPSTE24	royalblue	M5	-0.720863	0.000146019	-0.687281	0.000319207	0.764347	2.43165e-05	0.376886	0.0955802	0.915154	2.5306e-09	-0.663675	0.000838141	0.0505069	0.869641	0.0280794	0.938163	0.120603	0.687813	0.26401	0.299463	-0.694692	0.000363837	0.449238	0.075535	-0.360726	0.130946	0.0645144	0.857949	-0.186569	0.479927	-0.179489	0.560712	0.312974	0.198718	0.638298	0.00227381	-0.0579637	0.881379	-0.298212	0.262853	-0.183502	0.550716	0.567906	0.00781539	0.100313	0.757571	0.233959
RANGRF	turquoise	M1	0.926028	3.06843e-10	0.679065	0.000403015	-0.566571	0.0057534	-0.419221	0.0585007	-0.82708	1.63834e-06	0.461533	0.0378325	0.301756	0.222751	0.0381869	0.911955	-0.122096	0.683975	-0.271639	0.283296	0.271769	0.269335	-0.35436	0.188374	0.0226819	0.943498	-0.357886	0.179847	-0.00650447	0.982976	0.634028	0.00432999	0.069721	0.814348	-0.782048	2.65396e-05	0.381189	0.18426	0.742929	0.000174238	0.182397	0.552903	-0.269095	0.275921	0.425177	0.084223	0.0529471
ENTPD2	darkgreen	M7	0.386716	0.101472	-0.277372	0.230131	0.187865	0.450984	0.342604	0.136244	-0.202335	0.432234	-0.0421128	0.889686	0.597861	0.0048563	-0.317975	0.216969	-0.532341	0.018053	0.120419	0.672546	-0.20515	0.425224	-0.0670199	0.85584	-0.477734	0.033385	-0.312341	0.258028	-0.308409	0.206287	0.18679	0.542646	0.254099	0.314528	-0.423932	0.0809437	-0.149157	0.660239	0.2564	0.349577	-0.35399	0.18717	0.264028	0.286421	0.22401	0.433425	-0.135801
LY75	darkred	M6	0.487753	0.0285569	0.531828	0.0102181	-0.75906	2.98903e-05	-0.231016	0.344889	-0.715274	0.000173426	0.771522	2.64629e-05	-0.199533	0.452195	-0.119533	0.695974	-0.182414	0.516371	-0.283414	0.25931	0.757542	4.7061e-05	-0.429035	0.0941647	0.426892	0.0642738	0.289726	0.302101	0.350432	0.141197	-0.0321415	0.932692	-0.426176	0.0637674	-0.302972	0.258798	-0.153995	0.649199	-0.0694589	0.837847	0.348275	0.196106	-0.432875	0.0575987	-0.418756	0.0902844	-0.230466
NDC80	lightgreen	M3	-0.414559	0.0745393	-0.642111	0.00104774	0.922354	5.64319e-10	0.433833	0.0487033	0.692677	0.000342805	-0.814547	3.99851e-06	0.454188	0.0471856	-0.000496227	0.99838	-0.155915	0.588937	0.338792	0.16327	-0.813876	4.3344e-06	0.514516	0.0333229	-0.688446	0.000549882	-0.39312	0.130576	-0.382365	0.102929	-0.0301987	0.936848	0.452705	0.0462271	0.164168	0.59133	0.31154	0.299319	0.0910969	0.780806	-0.497112	0.0446816	0.551852	0.0103374	0.418495	0.090579	0.185281
IFT80	royalblue	M5	-0.821236	1.93865e-06	-0.657011	0.000718982	0.783267	1.09932e-05	0.326286	0.159618	0.914819	2.5306e-09	-0.709981	0.000225682	-0.0669677	0.823429	0.0416151	0.903449	0.229506	0.397021	0.329715	0.177023	-0.60293	0.00350623	0.418152	0.105379	-0.225362	0.383509	0.0345054	0.927542	-0.168765	0.529252	-0.315122	0.251403	0.215073	0.406388	0.645989	0.00190168	-0.0822894	0.825634	-0.347333	0.179206	-0.311458	0.260243	0.397255	0.0867021	0.0412134	0.905482	0.131435
PTPRN	tan	M2	0.615024	0.00276836	0.735232	7.00759e-05	-0.849024	3.31936e-07	-0.446126	0.0415061	-0.825053	1.85751e-06	0.657444	0.000980698	-0.230595	0.373179	0.0801837	0.803665	0.0545681	0.866321	-0.317888	0.196051	0.728629	0.000128823	-0.409662	0.114615	0.504124	0.0228752	0.0575109	0.874938	0.253913	0.314393	0.130147	0.688391	-0.360549	0.128847	-0.459322	0.0524395	-0.043092	0.912988	0.212503	0.453576	0.327371	0.230745	-0.607923	0.00370432	-0.157818	0.605392	-0.230085
HHAT	darkgrey	M9	-0.571965	0.00678851	0.18313	0.452009	0.0255342	0.929552	-0.378653	0.093891	0.261185	0.29062	-0.176854	0.501095	-0.653556	0.00143155	0.32791	0.199862	0.742402	0.000142848	0.026421	0.934891	0.208917	0.415386	0.04241	0.91026	0.556136	0.0098841	0.116434	0.726628	0.229604	0.369582	-0.538106	0.0239171	-0.425954	0.063885	0.414437	0.0904706	-0.053895	0.890045	-0.250493	0.362363	-0.0120799	0.977192	-0.488894	0.0276927	-0.236514	0.404375	0.295285
FOXC1	grey60	M24	0.00620488	0.984789	0.15056	0.545446	0.198707	0.422479	-0.343964	0.134558	0.219134	0.388865	-0.244838	0.328883	0.0859829	0.770474	0.464585	0.0463282	0.313412	0.220301	-0.337139	0.165837	-0.372972	0.108718	0.435988	0.0874165	-0.201309	0.444192	-0.164985	0.601221	0.168083	0.530868	0.143072	0.654368	0.0424209	0.891702	0.0550761	0.875483	0.560236	0.0296484	0.392878	0.116837	0.0608301	0.866889	0.155283	0.559268	0.317499	0.230142	0.924342
COX6B1	turquoise	M1	0.925711	3.17116e-10	0.583111	0.00388637	-0.50252	0.0176737	-0.383107	0.0891996	-0.725285	0.000125633	0.494682	0.0234866	0.389323	0.0993672	0.0876087	0.783627	-0.189988	0.496791	-0.380555	0.109263	0.162293	0.541699	-0.216704	0.470826	-0.130257	0.640852	-0.261297	0.362692	0.11036	0.696904	0.642843	0.00357061	0.0752875	0.79878	-0.691667	0.00058512	0.466192	0.0900006	0.718769	0.000376163	0.244374	0.400498	-0.101793	0.713645	0.389339	0.121811	0.133892
SYNE2	yellow	M12	-0.354129	0.141475	-0.222678	0.349768	0.628338	0.00155346	-0.0922922	0.735889	0.554908	0.00835548	-0.576786	0.00584275	0.154105	0.574097	0.513916	0.0228027	0.0526513	0.8716	-0.191503	0.473282	-0.498612	0.0220634	0.785992	4.35114e-05	-0.451631	0.0472466	-0.217038	0.468227	0.0473478	0.874863	-0.142629	0.655022	0.0584948	0.846742	0.264536	0.340725	0.432593	0.122224	0.22396	0.424667	-0.174306	0.573075	0.203113	0.429477	0.242786	0.389118	0.431403
PLEKHH1	lightyellow	M4	-0.531742	0.0141594	-0.785992	9.82652e-06	0.657966	0.000746624	0.72959	9.43634e-05	0.504221	0.0197695	-0.578971	0.00562352	0.195347	0.462429	-0.426031	0.0748583	-0.266755	0.312088	0.64413	0.00176395	-0.420732	0.0637749	0.0514103	0.891066	-0.349921	0.145538	-0.127291	0.698788	-0.515405	0.0189997	-0.318616	0.245183	0.333436	0.165964	0.222448	0.439766	-0.298998	0.321688	-0.424482	0.0834754	-0.427842	0.0966236	0.393402	0.0904205	-0.0210349	0.951755	-0.304783
ATP9A	lightyellow	M4	-0.0614812	0.845831	-0.764402	2.34021e-05	0.63777	0.001245	0.84927	3.55291e-07	0.305351	0.203711	-0.486482	0.0265165	0.684289	0.000656027	-0.539066	0.0150242	-0.650995	0.00182001	0.604489	0.00423174	-0.617368	0.00256543	0.0342135	0.927993	-0.747481	8.90891e-05	-0.353273	0.186785	-0.684129	0.000633851	0.19989	0.509453	0.647869	0.00169226	-0.146375	0.6402	-0.107582	0.764046	-0.0505903	0.886133	-0.453156	0.0743231	0.665325	0.00103159	0.352651	0.171605	-0.435075
AGL	lightgreen	M3	-0.587823	0.00494049	-0.704766	0.000190017	0.921324	6.55211e-10	0.513787	0.015456	0.766966	2.72473e-05	-0.876749	9.62665e-08	0.281888	0.26066	-0.115493	0.706338	-0.037557	0.909847	0.514636	0.020572	-0.731324	0.000118141	0.381442	0.149397	-0.487819	0.029009	-0.316089	0.250661	-0.439882	0.0534579	-0.158565	0.614534	0.445929	0.0501801	0.28497	0.296046	0.0757654	0.840131	-0.0893032	0.785008	-0.511539	0.0372085	0.461284	0.0403755	0.320852	0.224282	-0.00932392
RELT	pink	M16	0.631977	0.00186403	0.0112135	0.968714	0.146894	0.566404	0.142785	0.583743	-0.221975	0.381444	-0.0784395	0.784108	0.770212	3.95722e-05	-0.143998	0.630188	-0.473984	0.0414494	0.0375516	0.90561	-0.48166	0.0283863	-0.02231	0.953576	-0.678116	0.000725832	-0.488192	0.0450853	-0.346875	0.146169	0.790197	4.65308e-05	0.595763	0.00498485	-0.571718	0.00920115	0.667203	0.00478594	0.682102	0.00101964	0.0458886	0.902172	0.466594	0.0377439	0.723125	0.000360902	0.096897
GALC	grey	M0	-0.347885	0.150279	-0.0031009	0.99114	0.263471	0.268656	-0.0994363	0.713709	0.332101	0.160682	-0.552978	0.00906706	-0.220934	0.396977	0.170831	0.558387	0.537717	0.0165391	0.211662	0.421443	-0.268983	0.274789	0.109279	0.749071	0.198489	0.451216	-0.249781	0.388469	-0.162371	0.546098	-0.0622708	0.86239	0.0794159	0.787836	0.13889	0.660355	0.125685	0.719685	0.0815256	0.804781	-0.308166	0.26634	-0.138269	0.607512	0.265782	0.335151	0.155299
NOP58	red	M14	-0.206774	0.440577	-0.1047	0.681665	-0.277532	0.240226	0.0390838	0.892465	0.176704	0.501839	0.55235	0.00915945	-0.327846	0.178411	-0.0562426	0.866397	-0.158225	0.582694	-0.34646	0.152049	0.234651	0.350905	0.0131411	0.973892	0.156086	0.568453	0.881501	1.41708e-07	0.569938	0.00774136	-0.137028	0.669792	-0.283964	0.251474	0.58217	0.00760718	-0.125909	0.719073	-0.610258	0.00493708	0.664665	0.0028004	0.232883	0.35513	-0.673925	0.0013305	-0.000920598
SZRD1	midnightblue	M22	-0.0302191	0.926474	-0.662501	0.000626871	0.491935	0.0208729	0.690319	0.000321262	0.391831	0.0873675	-0.252955	0.310769	0.579556	0.00685901	-0.642153	0.00186306	-0.449238	0.0566689	0.516286	0.0200692	-0.683664	0.000495309	-0.20918	0.489685	-0.59124	0.00514922	-0.0547694	0.881548	-0.526955	0.0159153	0.512828	0.0336971	0.80606	1.23295e-05	0.0675171	0.844945	-0.058464	0.880308	-0.0550319	0.875062	-0.0283995	0.942361	0.886418	7.45553e-08	0.391701	0.119002	-0.0943924
KLHL17	turquoise	M1	0.925472	3.23319e-10	0.469591	0.0274999	-0.408557	0.0653535	-0.275065	0.249376	-0.773434	2.08188e-05	0.32576	0.172552	0.47832	0.0342979	0.0820407	0.798964	-0.270127	0.305026	-0.273909	0.278659	0.129551	0.636301	-0.160069	0.615795	-0.224312	0.386367	-0.468456	0.0581084	-0.0922789	0.748316	0.516019	0.0324281	0.101761	0.722479	-0.812031	6.69346e-06	0.335914	0.255998	0.750805	0.000138069	0.00183286	0.996509	-0.153711	0.563997	0.433892	0.0769357	0.0107347
CUL1	yellow	M12	-0.535878	0.0132061	-0.578343	0.00429037	0.791025	7.66239e-06	0.26712	0.266114	0.795359	7.93654e-06	-0.667533	0.000754662	0.218212	0.403732	0.318758	0.215673	-0.0682696	0.830346	-0.0324893	0.91807	-0.626392	0.00210851	0.822081	7.53986e-06	-0.552087	0.0105947	-0.0700934	0.844567	-0.0118818	0.970084	-0.30262	0.275816	0.126021	0.650662	0.470731	0.0450354	0.0901576	0.806847	-0.0765021	0.818473	-0.317082	0.249395	0.45356	0.0445524	0.0895962	0.785419	0.21491
FAM114A2	purple	M18	-0.595817	0.00420294	-0.654857	0.000759151	0.284851	0.226468	0.5511	0.00810227	0.588005	0.00444879	-0.0226259	0.942548	-0.126155	0.654446	-0.351626	0.162285	-0.220598	0.418861	0.242584	0.347516	-0.181593	0.48841	0.0244005	0.948643	-0.103196	0.720255	0.56398	0.0146544	-0.0272042	0.929842	-0.240844	0.408727	0.0916366	0.752775	0.670296	0.0010521	-0.498302	0.0647439	-0.76648	8.21821e-05	0.138215	0.665731	0.516634	0.0183451	-0.436135	0.0749704	-0.148882
GINM1	darkgrey	M9	-0.350868	0.145932	0.203231	0.398038	0.183053	0.46371	-0.390025	0.0826419	0.310275	0.195053	-0.425974	0.0596507	-0.339904	0.160171	0.479451	0.0377532	0.757728	8.23686e-05	-0.0949632	0.747458	-0.143067	0.597121	0.298907	0.288083	0.291235	0.241157	-0.173909	0.578499	0.148449	0.585337	-0.272998	0.336607	-0.20669	0.427384	0.211391	0.468052	0.206441	0.525115	0.129087	0.679403	-0.239505	0.411627	-0.258825	0.297321	0.1281	0.685715	0.625656
RABEP1	royalblue	M5	-0.757926	3.69106e-05	-0.721259	0.000112086	0.65059	0.000899713	0.501364	0.0188741	0.91457	2.5306e-09	-0.537886	0.0117895	-0.0413324	0.895294	-0.114738	0.708603	-0.00378837	0.991272	0.317602	0.196552	-0.565184	0.00733535	0.348243	0.198248	-0.260449	0.302267	0.274968	0.332663	-0.136031	0.620907	-0.189104	0.536242	0.32056	0.186036	0.744167	0.000112338	-0.173734	0.604386	-0.506506	0.0292043	-0.0321797	0.93324	0.587534	0.00543126	-0.0708721	0.831904	-0.131752
USP36	darkred	M6	0.27474	0.277958	0.654078	0.000773511	-0.842791	4.80138e-07	-0.516901	0.0147267	-0.453467	0.0410148	0.824338	2.44955e-06	-0.516257	0.0199336	0.130737	0.665145	0.229821	0.396209	-0.517858	0.0195521	0.692209	0.000387845	-0.327897	0.232838	0.644596	0.00164011	0.60095	0.00737143	0.620575	0.00289479	0.0220862	0.955797	-0.483476	0.0306509	0.10037	0.763875	-0.0783256	0.834394	-0.150386	0.618784	0.725053	0.000588148	-0.363645	0.122292	-0.479108	0.0443257	0.216659
CCDC85A	grey	M0	0.499115	0.0240198	0.129037	0.60925	-0.339348	0.138332	0.138107	0.598088	-0.536249	0.0116902	0.313205	0.192564	0.241107	0.349353	-0.256689	0.341583	-0.383474	0.117285	0.0714327	0.812783	0.225507	0.373691	-0.323434	0.240691	-0.0778849	0.793022	-0.149485	0.641774	-0.176472	0.507622	0.253809	0.379093	0.0521563	0.865024	-0.492843	0.0329373	0.00316724	0.993982	0.132575	0.668769	-0.0158372	0.969227	-0.0858813	0.762184	0.0600876	0.859333	-0.403371
GUK1	turquoise	M1	0.925197	3.29171e-10	0.538667	0.0090381	-0.665941	0.000607125	-0.281658	0.236573	-0.822601	2.13668e-06	0.677814	0.00057765	0.287325	0.249778	-0.00797741	0.98256	-0.313242	0.220616	-0.425805	0.0666893	0.383002	0.09786	-0.282288	0.323191	-0.00867886	0.978348	-0.0565629	0.877077	0.203835	0.433054	0.456958	0.0676124	-0.100907	0.724853	-0.639152	0.00222936	0.165148	0.623904	0.479846	0.042304	0.262513	0.360114	-0.168623	0.521727	0.0879859	0.78932	-0.0625692
ITIH4	midnightblue	M22	-0.0706706	0.821106	-0.563327	0.00575464	0.325136	0.158727	0.644364	0.00112763	0.257655	0.297749	-0.0565017	0.847836	0.407618	0.0814547	-0.661275	0.00115678	-0.482295	0.0371846	0.493413	0.0280155	-0.43882	0.050807	-0.314474	0.257682	-0.4345	0.0587052	0.0596773	0.869159	-0.442571	0.0517396	0.416697	0.104506	0.572808	0.00758706	0.0500252	0.88757	-0.0845587	0.820381	-0.22767	0.415279	-0.00910907	0.982635	0.689483	0.000557071	0.177995	0.550132	-0.216358
NASP	royalblue	M5	-0.62771	0.00206	-0.756646	3.17636e-05	0.831433	9.46158e-07	0.516469	0.0148185	0.913892	2.718e-09	-0.643547	0.00138968	0.242421	0.34653	-0.0713098	0.827134	-0.108064	0.72312	0.291603	0.243227	-0.779102	2.05202e-05	0.467729	0.0607293	-0.545012	0.0120183	0.0424614	0.909567	-0.237527	0.350987	-0.0452587	0.90339	0.443335	0.0518807	0.565825	0.0102771	0.0463856	0.906232	-0.261328	0.338502	-0.175417	0.570944	0.75062	8.70586e-05	0.164492	0.586304	0.160017
ZNF280C	grey	M0	-0.325883	0.184063	-0.124652	0.621899	0.313752	0.176641	-0.145744	0.574394	0.258016	0.297182	-0.408004	0.0739274	-0.131468	0.639342	0.361703	0.14756	0.322206	0.204528	-0.0640162	0.833017	-0.0796545	0.783413	0.415584	0.108049	0.0469415	0.877196	-0.203899	0.500831	0.0550929	0.854395	-0.518087	0.031554	-0.249665	0.324815	0.162359	0.596552	-0.221346	0.489014	0.0130155	0.974421	-0.552172	0.0208434	-0.247472	0.322577	-0.0582592	0.86466	0.0584295
NPFFR2	blue	M10	-0.23213	0.377207	-0.299702	0.190456	0.231641	0.340238	0.445798	0.041669	0.230007	0.36155	-0.0973932	0.729169	0.097754	0.736966	-0.535257	0.0159987	-0.156703	0.586765	0.545181	0.0127415	-0.205141	0.425224	-0.392219	0.135085	-0.0935768	0.747099	0.032874	0.931404	-0.338691	0.157407	0.140445	0.660827	0.321863	0.183863	0.11636	0.722011	-0.0250612	0.951038	-0.280206	0.298956	0.0153228	0.970438	0.332174	0.164883	0.0945451	0.773007	-0.138785
PHF21B	darkgreen	M7	0.116803	0.692511	-0.683001	0.000361209	0.65359	0.000834016	0.667285	0.000621293	0.292648	0.226565	-0.482189	0.0282545	0.816363	4.86793e-06	-0.421316	0.0792005	-0.578577	0.00816762	0.409763	0.0798824	-0.780108	1.96239e-05	0.101881	0.767219	-0.839121	1.54238e-06	-0.414795	0.105517	-0.636275	0.0020541	0.453963	0.0699622	0.762164	6.952e-05	-0.213927	0.462129	0.0250508	0.951038	0.23762	0.391563	-0.391877	0.135607	0.785836	2.29108e-05	0.557446	0.0138154	-0.112626
TRAF1	magenta	M17	0.169105	0.542123	-0.229613	0.333058	0.14799	0.563301	0.383314	0.0889837	0.0196041	0.951047	-0.171804	0.514902	0.364921	0.126998	-0.610028	0.0039072	-0.0614527	0.848186	0.593538	0.00530178	-0.475135	0.0311612	-0.569931	0.0144	-0.208868	0.425034	-0.277282	0.327849	-0.606002	0.00390019	0.679888	0.00154764	0.729029	0.000202121	-0.259045	0.35261	0.163374	0.627448	0.149548	0.62086	-0.0557653	0.87792	0.482056	0.0305393	0.559848	0.0132475	0.000462201
CEP162	lightgreen	M3	-0.624964	0.00220587	-0.735695	6.89301e-05	0.92097	6.6761e-10	0.475431	0.0278114	0.891044	2.50723e-08	-0.865917	2.11127e-07	0.26776	0.290716	0.002145	0.99438	-0.0183027	0.956855	0.36142	0.132198	-0.837118	1.33435e-06	0.533161	0.0256433	-0.546928	0.0116385	-0.203627	0.501482	-0.365639	0.122176	-0.0968393	0.778347	0.470832	0.0363935	0.436275	0.0698597	0.0758172	0.840036	-0.112149	0.724461	-0.413218	0.111144	0.615175	0.00318583	0.307709	0.248307	0.133494
TRAF3IP2	lightyellow	M4	-0.33148	0.175049	-0.78125	1.19525e-05	0.559399	0.00659647	0.785489	1.04279e-05	0.462505	0.0363196	-0.219911	0.387858	0.38244	0.106748	-0.527924	0.0180686	-0.678546	0.000931536	0.407746	0.0817543	-0.389626	0.0913989	0.0799035	0.822824	-0.549384	0.0111558	0.143814	0.655429	-0.329502	0.171638	-0.034179	0.927678	0.373044	0.113788	0.23855	0.401855	-0.298913	0.321882	-0.441486	0.068197	-0.168367	0.588639	0.657979	0.00122766	-0.112008	0.728481	-0.366226
GYG2	blue	M10	-0.233538	0.373609	-0.165263	0.501888	0.322182	0.163173	0.129504	0.624588	0.198855	0.441744	-0.349214	0.13839	0.0551454	0.855963	-0.239571	0.380508	0.20044	0.469586	0.502531	0.0246528	-0.241168	0.336313	-0.221599	0.459348	-0.00181193	0.995101	-0.339536	0.208372	-0.46029	0.0411698	0.0893785	0.79774	0.338493	0.15852	-0.0421306	0.907356	-0.164196	0.62609	0.0361747	0.921983	-0.392823	0.13444	0.0557271	0.849025	0.333737	0.201669	0.01807
KLHL23	lightgreen	M3	-0.520192	0.0171878	-0.646233	0.000943331	0.920947	6.6761e-10	0.470636	0.0297474	0.723618	0.000132225	-0.902238	1.29729e-08	0.350105	0.146178	-0.00726224	0.984039	-0.126963	0.669304	0.44058	0.0562317	-0.74744	6.81946e-05	0.501028	0.0399974	-0.583762	0.00597595	-0.420832	0.0994677	-0.494502	0.0258333	-0.0851173	0.807783	0.465188	0.0392286	0.201769	0.493499	0.116308	0.742909	0.0212585	0.957709	-0.545155	0.023221	0.448105	0.0478191	0.40585	0.103834	-0.0539048
HNRNPA3	royalblue	M5	-0.715972	0.0001733	-0.690752	0.00028663	0.5981	0.00302771	0.45391	0.0374489	0.913155	2.87819e-09	-0.446882	0.0458278	-0.045142	0.884257	-0.093264	0.767261	-0.0148128	0.965143	0.206031	0.435699	-0.574106	0.00616921	0.359158	0.181052	-0.257635	0.308752	0.371788	0.159281	-0.0470712	0.875706	-0.114416	0.730296	0.308635	0.206025	0.779459	2.9587e-05	-0.13359	0.698096	-0.506669	0.0291426	0.0559486	0.877389	0.658293	0.00121928	-0.10654	0.741937	-0.0411504
PKP2	darkgrey	M9	-0.273495	0.280572	0.483045	0.0225523	-0.257616	0.281291	-0.68555	0.000368357	0.0702307	0.810666	0.0332892	0.913804	-0.668898	0.000982187	0.498359	0.028688	0.848333	1.18643e-06	-0.287212	0.251489	0.22551	0.373691	0.0372023	0.921633	0.626448	0.00247408	0.165538	0.599736	0.409796	0.0760578	-0.213786	0.473018	-0.410419	0.0763047	0.307211	0.250044	0.216146	0.501853	0.00201872	0.996367	0.210025	0.483349	-0.492683	0.0262552	-0.123888	0.697313	0.536253
F7	pink	M16	0.438347	0.0560089	0.0874308	0.736953	-0.00417866	0.988406	0.0247458	0.931986	-0.113398	0.684816	-0.00390011	0.989872	0.428228	0.0644343	-0.243723	0.370414	-0.122895	0.681762	0.134024	0.633795	-0.429053	0.0575364	-0.279957	0.327518	-0.313738	0.200679	-0.258706	0.36855	-0.288351	0.242767	0.852755	2.12649e-06	0.630041	0.00250977	-0.332251	0.204447	0.584974	0.0214041	0.479585	0.0424586	0.201676	0.504102	0.424322	0.0640108	0.642292	0.00278867	0.182614
PRDM1	grey	M0	-0.531692	0.0141716	-0.20352	0.397409	0.0742724	0.784727	0.152559	0.554354	0.220553	0.385151	-0.156839	0.556092	-0.444514	0.0531406	-0.248636	0.35959	0.355746	0.153153	0.469605	0.0388482	0.104401	0.711081	-0.352659	0.191229	0.393806	0.0932856	0.166721	0.596484	-0.144371	0.597168	-0.346345	0.198147	-0.0737263	0.803194	0.321588	0.222969	-0.254454	0.413761	-0.489751	0.0370719	0.0341725	0.928872	-0.195625	0.448807	-0.236554	0.404319	-0.211222
ATG5	purple	M18	-0.740774	7.25535e-05	-0.125708	0.619062	0.261	0.273725	-0.191955	0.442513	0.552377	0.00872482	-0.42235	0.0623254	-0.589827	0.0056644	0.45043	0.0557375	0.609842	0.0045358	-0.0872539	0.769265	0.0101062	0.975772	0.459664	0.0670019	0.374427	0.114021	0.203325	0.502426	0.290773	0.238327	-0.698419	0.000957055	-0.42057	0.0679367	0.620405	0.00345348	-0.207596	0.522752	-0.368585	0.147801	-0.216178	0.4675	-0.310603	0.198903	-0.349534	0.176017	0.119399
TMCC3	red	M14	-0.311124	0.208059	-0.00895076	0.975727	-0.333521	0.146371	-0.0213023	0.942055	0.0816914	0.776507	0.293859	0.226679	-0.568507	0.00843064	-0.0124469	0.973058	0.24414	0.362503	-0.163934	0.54921	0.423718	0.0614759	-0.0787535	0.82572	0.565507	0.00838831	0.615492	0.00546063	0.40033	0.0844338	-0.514557	0.0330322	-0.463286	0.0401798	0.472353	0.0440797	-0.656559	0.00596419	-0.63097	0.00329107	0.107465	0.747488	-0.199942	0.437472	-0.709468	0.00054869	-0.145134
PITHD1	red	M14	-0.22728	0.388494	0.145189	0.561324	-0.495217	0.019816	-0.0864745	0.753715	0.0805921	0.779811	0.545045	0.0104241	-0.583083	0.00644605	-0.012515	0.973025	0.143194	0.624546	-0.257671	0.313552	0.400601	0.0808418	-0.16722	0.597101	0.490261	0.0280111	0.854187	1.12508e-06	0.542665	0.0123114	-0.14853	0.640617	-0.342175	0.153513	0.57083	0.00936255	-0.140733	0.679227	-0.623078	0.00384056	0.75899	0.000217458	-0.0128174	0.965194	-0.646493	0.00252545	-0.0914628
MTA3	purple	M18	-0.764608	2.84286e-05	-0.368026	0.0983174	0.362661	0.109824	0.149536	0.562895	0.819845	2.43595e-06	-0.295776	0.223196	-0.364986	0.126932	0.0560497	0.866845	0.39821	0.100833	0.121265	0.670058	-0.337704	0.153549	0.229695	0.440983	0.113851	0.688541	0.451532	0.0708604	0.178448	0.502011	-0.244013	0.401052	0.0337771	0.914417	0.826808	3.06745e-06	-0.0597684	0.877507	-0.542839	0.0168889	0.137948	0.666218	0.35286	0.136112	-0.212007	0.46191	0.214623
USP13	yellow	M12	-0.418346	0.0713455	-0.518259	0.0129056	0.473877	0.0273291	0.319919	0.169642	0.517933	0.0158833	-0.376516	0.104493	0.0834313	0.777747	0.183301	0.524489	-0.16107	0.574571	-0.102828	0.724158	-0.278907	0.255268	0.62821	0.0049918	-0.324072	0.183427	0.119538	0.718466	0.0884878	0.758124	-0.523858	0.0291874	-0.126716	0.64848	0.408091	0.0971043	-0.278156	0.363643	-0.300674	0.258146	-0.30604	0.270699	0.289874	0.234629	-0.26577	0.335151	0.11113
PARPBP	lightgreen	M3	-0.28164	0.263699	-0.68915	0.000300583	0.920349	7.21082e-10	0.522742	0.013348	0.573676	0.00591381	-0.766486	3.24563e-05	0.600992	0.00457484	-0.122034	0.688964	-0.274056	0.296628	0.402649	0.0863495	-0.782868	1.74506e-05	0.415605	0.108037	-0.755645	6.66147e-05	-0.484993	0.0469862	-0.481839	0.0307384	-0.0236155	0.95297	0.487297	0.0290161	0.0182226	0.96106	0.126785	0.716921	0.147351	0.626807	-0.616639	0.00718228	0.562758	0.0085981	0.45259	0.0617965	0.112083
CDK14	lightyellow	M4	-0.491785	0.0268596	-0.803488	4.35246e-06	0.53904	0.00958849	0.808762	3.44855e-06	0.570164	0.00631046	-0.379002	0.101945	0.179407	0.504747	-0.574438	0.00805671	-0.256213	0.335407	0.60146	0.00452286	-0.404405	0.0774233	-0.0805362	0.820993	-0.251237	0.323327	0.131276	0.689028	-0.394698	0.0900715	-0.201093	0.506456	0.36797	0.119854	0.370629	0.144432	-0.550958	0.0334351	-0.560745	0.0125847	-0.327608	0.230402	0.581977	0.00606698	-0.114977	0.720118	-0.324365
PPP1R12A	purple	M18	-0.80948	3.63017e-06	-0.52129	0.012288	0.348337	0.126669	0.269305	0.261494	0.710121	0.000203868	-0.169403	0.521299	-0.379522	0.109944	-0.0808889	0.801919	0.103119	0.736341	0.169301	0.534147	-0.146953	0.585697	0.176256	0.572759	0.0785404	0.791212	0.544553	0.0199922	0.133049	0.629897	-0.40422	0.117857	-0.056969	0.851137	0.803553	9.89299e-06	-0.292879	0.333564	-0.7326	0.000248569	0.129359	0.688154	0.256946	0.301479	-0.454433	0.0603963	-0.127851
RASGRF1	grey	M0	0.0606067	0.848318	-0.0546137	0.839446	-0.274778	0.245463	0.152776	0.553848	0.053909	0.856345	0.29893	0.217621	-0.0915066	0.753832	-0.159312	0.587964	-0.0965776	0.755091	-0.148714	0.591948	0.0504967	0.866022	-0.113034	0.739177	0.118875	0.673953	0.478954	0.0506352	0.200292	0.442581	0.114418	0.730296	0.0191747	0.951625	0.277952	0.311437	-0.243054	0.439322	-0.283868	0.291399	0.362548	0.173715	0.290234	0.234078	-0.252517	0.365859	-0.0766332
CAMK2B	grey	M0	0.162784	0.560695	-0.30602	0.179883	0.0978754	0.713152	0.438377	0.0460003	0.0266777	0.933427	-0.00877158	0.977962	0.395653	0.092824	-0.207574	0.462419	-0.543276	0.0150715	0.0755745	0.800819	-0.18565	0.4778	0.108546	0.750757	-0.42177	0.0682159	-0.0280575	0.943345	-0.230833	0.36691	0.160699	0.609191	0.280161	0.258964	-0.072094	0.834019	-0.192065	0.559778	-0.0495405	0.888958	-0.0759438	0.827382	0.415461	0.0708924	0.0586247	0.863624	-0.379859
NCDN	turquoise	M1	0.925121	3.29171e-10	0.39144	0.0759566	-0.285191	0.225793	-0.164939	0.519134	-0.685627	0.000421266	0.195913	0.449433	0.595693	0.00507277	-0.0102997	0.977351	-0.354071	0.155111	-0.168199	0.537018	-0.0261745	0.932706	-0.150492	0.641725	-0.324673	0.182369	-0.556623	0.0166262	-0.232069	0.363683	0.683359	0.00143398	0.297603	0.225072	-0.847527	9.69709e-07	0.367814	0.20354	0.811211	1.43408e-05	-0.0996432	0.768472	-0.015852	0.957105	0.588634	0.00803457	-0.0724444
RIOK2	black	M15	-0.243635	0.348473	0.430046	0.0471574	-0.585944	0.00388015	-0.500548	0.0191282	-0.0330441	0.916207	0.593078	0.00426036	-0.781616	2.54345e-05	0.422353	0.0782034	0.411013	0.0879758	-0.586043	0.00616139	0.640503	0.00152331	0.100351	0.770999	0.664015	0.00103484	0.778964	5.17785e-05	0.821265	5.25175e-06	-0.462214	0.0636142	-0.760159	7.40535e-05	0.534793	0.0173257	-0.123071	0.726087	-0.495986	0.0339407	0.596861	0.0102137	-0.415629	0.0707652	-0.777571	5.60505e-05	0.221177
YIPF1	lightcyan	M23	-0.0771132	0.803963	-0.0859428	0.741511	0.424738	0.0534096	-0.00653751	0.982207	0.2967	0.219046	-0.667434	0.000756823	0.225878	0.384668	0.118618	0.698444	0.374496	0.128211	0.287599	0.250879	-0.599039	0.00379484	0.140378	0.668557	-0.200871	0.445278	-0.595513	0.00820839	-0.468146	0.0370964	0.29534	0.290316	0.478349	0.0328814	-0.119675	0.71321	0.212927	0.509506	0.436475	0.0724642	-0.451507	0.0756539	0.183237	0.481857	0.702051	0.000662598	0.292148
SMARCAD1	lightgreen	M3	-0.595611	0.00421938	-0.915117	1.23683e-09	0.92001	7.34569e-10	0.743848	5.7015e-05	0.725645	0.000124067	-0.782275	1.72267e-05	0.364082	0.128129	-0.319128	0.215164	-0.247266	0.355758	0.621352	0.00295179	-0.71408	0.000203339	0.274152	0.3406	-0.583825	0.00597474	-0.256672	0.373067	-0.578416	0.00666592	-0.211263	0.479878	0.469482	0.0370475	0.26851	0.331997	-0.205117	0.52844	-0.284625	0.289915	-0.589453	0.0115756	0.590358	0.00516671	0.186735	0.528126	-0.101772
DGKG	green	M13	-0.382776	0.105626	0.130097	0.605817	-0.172012	0.494074	-0.213236	0.387927	0.140952	0.604218	-0.0549022	0.852384	-0.600501	0.00462149	0.0232176	0.949105	0.626883	0.00315111	0.145905	0.599963	0.172293	0.513955	-0.250862	0.392101	0.632124	0.00219104	0.214085	0.475339	0.0140445	0.964073	-0.122466	0.708742	-0.0705143	0.812164	0.317361	0.230693	-0.262436	0.397274	-0.285659	0.287844	0.111064	0.737733	-0.263062	0.288412	-0.161806	0.593991	0.0583078
ZNF646	turquoise	M1	0.92163	5.83817e-10	0.43889	0.0420904	-0.576745	0.00469807	-0.15186	0.556566	-0.829527	1.42373e-06	0.561936	0.00775021	0.375006	0.115114	-0.092034	0.770903	-0.38848	0.111546	-0.27137	0.283956	0.342115	0.14746	-0.314489	0.257682	-0.0751788	0.800544	-0.18347	0.55327	0.0252806	0.934828	0.448094	0.074515	0.00605587	0.985532	-0.714507	0.000298209	0.0849573	0.81953	0.498183	0.0328239	0.160107	0.609274	-0.152714	0.566981	0.163592	0.588746	-0.233402
DIPK1B	turquoise	M1	0.921211	6.0146e-10	0.433372	0.0451593	-0.308626	0.184985	-0.256658	0.287708	-0.742076	7.06314e-05	0.264694	0.284975	0.551465	0.0113377	0.12851	0.671425	-0.349366	0.161969	-0.297037	0.232891	0.102874	0.715724	-0.0468543	0.900205	-0.313	0.202014	-0.524059	0.0275907	-0.082577	0.775401	0.496996	0.0416308	0.0813779	0.782325	-0.842978	1.22937e-06	0.37196	0.198191	0.805903	1.72277e-05	-0.0864303	0.801086	-0.165289	0.530311	0.460596	0.0559845	-0.0545042
TBXAS1	midnightblue	M22	0.331065	0.175697	-0.166364	0.49884	-0.0585653	0.832623	0.286335	0.227729	-0.105236	0.708272	0.129434	0.635485	0.375346	0.114645	-0.337686	0.183744	-0.345521	0.167732	0.112828	0.695367	-0.264647	0.283865	-0.23682	0.425175	-0.315424	0.197977	0.0116136	0.976795	-0.228275	0.372349	0.50057	0.0396987	0.473031	0.0354351	-0.160679	0.601039	0.164094	0.626193	0.0892724	0.785058	0.248697	0.390743	0.504568	0.0220274	0.218153	0.448173	-0.110297
PARP12	grey	M0	-0.200485	0.45714	-0.0359399	0.896299	0.43186	0.0488132	-0.168408	0.509254	0.191207	0.461398	-0.597399	0.00389333	0.0410765	0.895912	0.254	0.347473	0.376162	0.126075	0.149416	0.590251	-0.25728	0.299667	0.251838	0.389988	-0.031659	0.919888	-0.543348	0.0203374	-0.226413	0.376671	-0.216838	0.46605	0.0357845	0.908538	-0.101107	0.762151	0.049017	0.900655	0.329148	0.207665	-0.62924	0.00564477	-0.220106	0.386086	0.348356	0.177794	0.247886
RABIF	lightgreen	M3	-0.382274	0.106191	-0.860194	1.63744e-07	0.919875	7.34569e-10	0.733116	8.34057e-05	0.575135	0.00574829	-0.810207	4.88292e-06	0.546653	0.0122616	-0.328678	0.198339	-0.337376	0.180092	0.631218	0.00237591	-0.729453	0.00012543	0.252289	0.389274	-0.687905	0.000558123	-0.459038	0.0647333	-0.666898	0.00099515	-0.115134	0.728693	0.538918	0.0133742	0.0453339	0.898923	-0.182032	0.583679	-0.051623	0.88347	-0.683884	0.00176368	0.538952	0.0128598	0.361221	0.159122	-0.209421
NCL	royalblue	M5	-0.72971	0.000108745	-0.706372	0.00018127	0.608372	0.00242857	0.461491	0.0337834	0.911913	3.36935e-09	-0.393886	0.0867015	-0.0311606	0.921073	-0.0677227	0.836038	-0.0788476	0.802018	0.1498	0.589106	-0.545562	0.0103712	0.414804	0.108782	-0.312051	0.203445	0.412543	0.107957	0.0167753	0.957068	-0.189596	0.534906	0.221084	0.391464	0.795842	1.44105e-05	-0.109777	0.759072	-0.549803	0.0150697	0.0729465	0.835003	0.66549	0.00102648	-0.182808	0.53778	0.0545235
MXD1	darkred	M6	0.23835	0.361388	0.526285	0.0112549	-0.863632	1.216e-07	-0.38575	0.086502	-0.582981	0.00492697	0.893597	2.6678e-08	-0.544091	0.0127949	-0.016125	0.964838	0.0702302	0.825176	-0.392189	0.0967919	0.861074	3.1424e-07	-0.450841	0.0743386	0.664743	0.0010168	0.616403	0.00535443	0.55328	0.0103017	-0.164291	0.599561	-0.609311	0.00383679	0.0235153	0.948675	-0.249434	0.424041	-0.3196	0.224366	0.62475	0.00617065	-0.515587	0.0186088	-0.66909	0.00150719	-0.0931292
CDK17	lightyellow	M4	-0.555884	0.00921956	-0.806452	3.78161e-06	0.491197	0.021133	0.795876	6.49142e-06	0.434322	0.0529163	-0.249446	0.318601	0.091662	0.753568	-0.614152	0.00356735	-0.37424	0.128578	0.643901	0.0017718	-0.184945	0.479322	-0.156614	0.626226	-0.218169	0.40243	0.149179	0.642372	-0.391589	0.0931097	-0.393157	0.131031	0.166718	0.535032	0.316249	0.232895	-0.605802	0.0147259	-0.695815	0.000719902	-0.350544	0.192509	0.366108	0.119519	-0.302468	0.258282	-0.446512
DNAJC25	green	M13	-0.357902	0.136434	0.529991	0.0105675	-0.512468	0.0150789	-0.637962	0.00131478	0.0216615	0.946034	0.361277	0.122648	-0.926054	7.8583e-10	0.433826	0.0683353	0.754242	9.38596e-05	-0.405771	0.08352	0.606389	0.00325543	-0.0266698	0.944663	0.881214	8.71385e-08	0.591132	0.00900488	0.70681	0.000344568	-0.47257	0.0561591	-0.718754	0.000278926	0.517233	0.0229785	-0.119606	0.73455	-0.371771	0.143543	0.447855	0.0786657	-0.632914	0.00218565	-0.588689	0.0080271	0.264248
SLC2A3	darkred	M6	0.437058	0.0569225	0.66633	0.000568278	-0.903472	4.451e-09	-0.453283	0.0377698	-0.66055	0.000839301	0.944254	6.46105e-11	-0.396188	0.0923097	0.0160469	0.965029	-0.00129947	0.996658	-0.466441	0.0404524	0.800871	7.8779e-06	-0.432335	0.0907018	0.561591	0.00898702	0.527747	0.0261859	0.583535	0.00603629	0.0663828	0.852828	-0.506542	0.0219991	-0.114266	0.727959	0.00154227	0.996589	-0.112445	0.723729	0.668152	0.00259466	-0.450073	0.0466353	-0.492086	0.0375595	-0.0924703
TSEN34	turquoise	M1	0.921204	6.0146e-10	0.673711	0.000465142	-0.654764	0.000811421	-0.442346	0.0436532	-0.81963	2.44384e-06	0.597171	0.00391242	0.234886	0.363177	0.144786	0.628191	-0.173457	0.540529	-0.475385	0.0358311	0.377583	0.103564	-0.216354	0.471659	0.0369954	0.905486	-0.143967	0.655027	0.235956	0.354391	0.476096	0.0539853	-0.114217	0.68491	-0.657471	0.00145074	0.333022	0.261271	0.622618	0.0038693	0.323339	0.238141	-0.280448	0.253154	0.193422	0.510877	0.0151752
CTDP1	pink	M16	0.704893	0.000248822	0.0867322	0.739091	-0.264182	0.267132	0.121041	0.649148	-0.392084	0.0870999	0.416194	0.0670691	0.540166	0.0136036	-0.37981	0.123601	-0.45731	0.0514111	-0.00682126	0.982694	-0.169162	0.522781	-0.417089	0.106462	-0.363943	0.126817	-0.0492795	0.893707	-0.182907	0.489066	0.852268	2.12649e-06	0.523844	0.0171092	-0.42376	0.0811079	0.316701	0.289657	0.383521	0.128289	0.416071	0.107939	0.469754	0.036193	0.40574	0.103919	-0.03258
YBX3	grey	M0	-0.285628	0.25546	0.163556	0.506849	0.17492	0.486074	-0.336532	0.144676	0.299148	0.214475	-0.311619	0.19533	-0.268182	0.289817	0.262643	0.327665	0.603791	0.00511809	0.000738777	0.998314	-0.210488	0.411303	0.0839524	0.811699	0.200739	0.445609	-0.0525038	0.886436	0.154898	0.567358	-0.0268805	0.944512	-0.0153087	0.961695	0.228821	0.424342	0.511179	0.0562856	0.144686	0.634247	0.126157	0.698432	-0.116952	0.669387	0.200864	0.490739	0.551346
STYK1	lightyellow	M4	-0.246485	0.341713	-0.517034	0.0131847	0.142304	0.579552	0.512877	0.0157101	0.182796	0.484159	0.0617523	0.833068	0.047281	0.879072	-0.233556	0.395025	-0.506379	0.0266261	0.0825443	0.782407	0.084702	0.768303	0.157838	0.62249	-0.181212	0.499095	0.341441	0.205383	0.0319829	0.916656	-0.410629	0.111061	-0.108431	0.702052	0.274095	0.319067	-0.495352	0.0669371	-0.562106	0.0123025	-0.112838	0.733406	0.212882	0.404086	-0.511039	0.0287223	-0.612955
SCARNA2	turquoise	M1	0.920985	6.11419e-10	0.331899	0.14185	-0.374445	0.096693	-0.0435006	0.879172	-0.838407	8.90145e-07	0.361364	0.122559	0.553792	0.0108955	-0.205153	0.468566	-0.452833	0.0541642	-0.0562877	0.853968	0.170177	0.520001	-0.372668	0.161459	-0.257445	0.309077	-0.473333	0.0546457	-0.246684	0.330411	0.496861	0.0417007	0.146829	0.591003	-0.90643	9.65013e-09	0.197397	0.546819	0.616064	0.00439027	-0.0642502	0.858912	-0.112478	0.681822	0.372131	0.14419	-0.110323
PIGV	grey	M0	-0.0383327	0.90594	0.128158	0.611535	-0.0316379	0.911501	-0.107096	0.690722	-0.236325	0.346492	-0.188599	0.468432	-0.16064	0.555872	0.0789589	0.806796	0.340406	0.175618	0.185748	0.488761	0.259089	0.296044	-0.105733	0.757279	0.289587	0.243813	-0.373908	0.156268	-0.114099	0.686508	-0.503628	0.038261	-0.336863	0.160923	-0.255762	0.360299	-0.256297	0.410078	0.0477366	0.893012	-0.558504	0.0189477	-0.563377	0.00850248	-0.0462432	0.893394	-0.00940674
PTPRU	tan	M2	0.524489	0.0160162	0.92651	3.18815e-10	-0.700266	0.000229254	-0.904741	5.68814e-09	-0.559313	0.00772149	0.480632	0.0288989	-0.31024	0.207512	0.622573	0.00295908	0.483807	0.0364554	-0.705165	0.000336939	0.460351	0.0382842	0.0280067	0.942104	0.460095	0.042439	0.0176798	0.964262	0.560782	0.00911013	0.227753	0.440294	-0.431645	0.0598862	-0.273829	0.319732	0.470131	0.0866509	0.528121	0.0211884	0.400024	0.126022	-0.586657	0.00552808	0.058373	0.864426	0.42335
RIMBP2	blue	M10	0.101463	0.737153	-0.234951	0.320421	0.0157165	0.95781	0.406311	0.0683235	-0.0788089	0.785429	-0.0319371	0.917285	0.193885	0.466345	-0.535322	0.0159804	-0.0791626	0.801226	0.511912	0.0214391	-0.148676	0.580433	-0.517293	0.0321591	-0.0465257	0.878466	-0.0965266	0.776596	-0.407184	0.0783097	0.243894	0.401346	0.409713	0.0769122	-0.168453	0.579665	-0.0901926	0.806847	-0.0877883	0.789232	0.0110181	0.979159	0.256364	0.302774	0.177909	0.550189	-0.254525
COL11A1	grey60	M24	-0.506346	0.0215008	-0.129386	0.608129	0.355484	0.118015	-0.184948	0.46279	0.628268	0.0018554	-0.36962	0.112295	-0.235252	0.362452	0.448109	0.0573635	0.516208	0.023134	-0.211374	0.422083	-0.359205	0.124829	0.499244	0.0409347	0.00854545	0.978719	0.156384	0.62339	0.298581	0.223758	-0.280097	0.321769	-0.158898	0.556929	0.57357	0.00892135	0.204414	0.529749	-0.094145	0.772816	-0.00685494	0.987331	0.150656	0.572655	-0.0251141	0.943022	0.650191
MORN2	royalblue	M5	-0.780967	1.41518e-05	-0.481311	0.0231426	0.658841	0.000728758	0.17449	0.492268	0.911185	3.5615e-09	-0.718407	0.000170343	-0.175737	0.514756	0.225008	0.415744	0.392196	0.107271	0.178744	0.508048	-0.594493	0.00415672	0.51823	0.031659	-0.120199	0.670111	0.0653856	0.855999	-0.0333712	0.913273	-0.279671	0.322572	0.161623	0.549461	0.684656	0.000710206	0.0916622	0.803147	-0.279721	0.300035	-0.21393	0.473296	0.339107	0.154979	0.0636902	0.849652	0.205215
ACAA1	darkred	M6	0.312129	0.206331	-0.190603	0.431228	-0.258771	0.278813	0.307432	0.189484	-0.131929	0.630953	0.544229	0.0105774	0.250528	0.328066	-0.398643	0.10183	-0.501061	0.0288012	-0.109147	0.705732	-0.0187724	0.952179	-0.270916	0.34705	-0.223858	0.387643	0.45021	0.071876	0.0927767	0.747046	0.39745	0.125917	0.177932	0.504531	0.0323133	0.931079	-0.0905827	0.805807	-0.217308	0.441536	0.430439	0.0941345	0.527718	0.0153738	-0.185725	0.530603	-0.103414
BCAT1	grey	M0	0.127153	0.66331	0.459887	0.0316301	-0.181324	0.468284	-0.380121	0.0923539	-0.135343	0.620664	-0.0317216	0.917707	-0.148441	0.590725	0.19155	0.503822	0.479907	0.0383907	0.0176241	0.956198	0.00987366	0.976205	-0.185839	0.548965	0.23247	0.366312	-0.216069	0.470759	0.0333594	0.913278	0.226965	0.441935	0.0104325	0.974518	-0.146512	0.639973	0.5128	0.0553142	0.335059	0.198453	0.208187	0.48795	-0.257492	0.300401	0.344822	0.183138	0.271809
LINC01465	turquoise	M1	0.920316	6.69249e-10	0.524601	0.0115997	-0.411808	0.0627898	-0.265732	0.26891	-0.83671	9.67753e-07	0.363894	0.11925	0.454638	0.0469363	-0.0694553	0.831423	-0.257562	0.332403	-0.132961	0.636944	0.220375	0.386198	-0.352584	0.191329	-0.125347	0.655535	-0.503599	0.0369017	-0.152777	0.573369	0.546421	0.021129	0.115141	0.682351	-0.895779	2.88237e-08	0.29147	0.336792	0.746703	0.000156865	-0.0267346	0.94588	-0.241905	0.334941	0.454286	0.0604772	0.0106432
LZTS1	darkgreen	M7	0.423879	0.0666928	-0.245563	0.29633	0.47016	0.0288456	0.246312	0.309762	-0.0185972	0.954056	-0.391618	0.0889409	0.847696	8.33716e-07	0.0555024	0.868363	-0.574352	0.00879355	-0.0249028	0.938942	-0.549784	0.00964355	0.430381	0.0927395	-0.854484	6.0733e-07	-0.636442	0.00352592	-0.38425	0.100894	0.372698	0.158187	0.446365	0.0499051	-0.492194	0.0332384	0.294019	0.331444	0.644063	0.00246892	-0.433795	0.0909181	0.403282	0.0813064	0.620565	0.0043416	0.021519
PRDM6	grey	M0	0.117336	0.691093	0.0230253	0.934194	-0.18302	0.463766	-0.0314029	0.913078	-0.095585	0.735923	0.373832	0.107459	0.0255962	0.935117	0.1106	0.720959	-0.359369	0.148174	-0.37776	0.11234	0.204725	0.426383	0.237044	0.424675	-0.107939	0.705902	0.294166	0.292986	0.286856	0.245566	-0.00591299	0.988188	-0.204943	0.431917	0.0475207	0.893411	-0.139706	0.682219	-0.138977	0.650939	0.089152	0.794427	0.0562376	0.847592	-0.3159	0.23296	-0.12016
SPAG4	tan	M2	0.589547	0.0047771	0.636711	0.00119304	-0.721833	0.00011433	-0.391695	0.081062	-0.625729	0.00196936	0.565801	0.00719613	-0.121086	0.669043	-0.120708	0.692518	0.186755	0.505145	-0.125617	0.65788	0.335091	0.157141	-0.619111	0.00594407	0.39427	0.0927978	0.0402217	0.91474	0.0800486	0.782497	0.573999	0.0135631	0.059105	0.845127	-0.389045	0.119612	0.257601	0.407309	0.288844	0.28163	0.457907	0.0704356	-0.220911	0.383912	0.162998	0.590556	0.0540209
GUCY1B1	darkturquoise	M8	-0.114525	0.699563	0.606056	0.00240802	-0.430004	0.0499326	-0.756908	3.46993e-05	-0.0955654	0.735927	0.204381	0.427765	-0.665046	0.00108279	0.774982	2.41227e-05	0.589826	0.00659577	-0.668931	0.000939287	0.498841	0.0219838	0.397974	0.128202	0.587173	0.00558346	0.266921	0.350069	0.695586	0.000470293	-0.414752	0.106562	-0.740346	0.000141648	0.248346	0.378344	0.106493	0.766483	0.00802513	0.984053	0.17835	0.562863	-0.686722	0.000599432	-0.38114	0.131733	0.255424
CCDC85B	turquoise	M1	0.920095	6.80675e-10	0.537192	0.00928859	-0.486693	0.0226532	-0.337107	0.143837	-0.760025	3.58694e-05	0.413513	0.0693528	0.386158	0.102659	0.161203	0.583138	-0.263899	0.318794	-0.42047	0.0708682	0.221861	0.382767	-0.0788893	0.825533	-0.13489	0.627904	-0.312234	0.258254	0.0980307	0.731585	0.498695	0.0406191	-0.0186276	0.952881	-0.73517	0.000155049	0.352497	0.228375	0.701661	0.000609156	0.08178	0.812182	-0.203609	0.428165	0.31138	0.240954	-0.0489874
CDH3	tan	M2	0.405624	0.082526	0.911449	1.85219e-09	-0.706032	0.000191392	-0.79596	6.48178e-06	-0.662582	0.000798123	0.54087	0.0112267	-0.409649	0.0796627	0.432809	0.0692316	0.359765	0.147537	-0.494393	0.0276294	0.699891	0.000313224	-0.172557	0.581921	0.564908	0.00847128	0.0228543	0.953996	0.489563	0.027713	-0.0107509	0.979583	-0.582873	0.00631842	-0.320592	0.224995	0.355133	0.224221	0.330304	0.205838	0.373505	0.159212	-0.798767	1.30328e-05	-0.125141	0.694162	0.20966
DGAT2	grey	M0	-0.122115	0.677105	0.0480403	0.859717	-0.0365975	0.89735	-0.00310207	0.991693	0.106998	0.702828	-0.165501	0.532162	-0.18159	0.498964	0.119693	0.695723	0.271994	0.301212	0.0185781	0.954187	0.0212314	0.945581	0.10454	0.760437	0.206044	0.431821	0.00331214	0.993847	0.0995664	0.727268	-0.223843	0.449411	-0.121157	0.664552	0.115969	0.723217	-0.0614093	0.873965	-0.09845	0.760169	-0.186339	0.543492	-0.133601	0.620783	-0.0703803	0.83321	-0.133789
ZNF112	purple	M18	-0.760719	3.32373e-05	-0.455056	0.0338723	0.346016	0.129679	0.282599	0.234944	0.610093	0.00279073	-0.219474	0.388822	-0.356427	0.137488	-0.116451	0.703884	0.0217832	0.947865	0.251673	0.326966	-0.0524849	0.86104	0.134305	0.683818	0.101284	0.725366	0.425774	0.0943874	0.0230086	0.941155	-0.405238	0.116794	-0.0165604	0.958499	0.677249	0.000874608	-0.334576	0.258408	-0.650422	0.0021609	0.131507	0.683252	0.134001	0.619942	-0.394012	0.116338	-0.282623
ZNF768	turquoise	M1	0.91844	8.72288e-10	0.450526	0.0360759	-0.565681	0.00586011	-0.162278	0.526881	-0.835816	1.01258e-06	0.557085	0.00842967	0.369039	0.122117	-0.126707	0.676352	-0.317777	0.212452	-0.230717	0.375017	0.337557	0.153755	-0.383583	0.146391	-0.0394488	0.898098	-0.206758	0.494816	0.0420593	0.889116	0.410933	0.110763	-0.0308071	0.921604	-0.726881	0.000202803	0.117915	0.739424	0.503787	0.0303708	0.106548	0.750138	-0.180907	0.48764	0.173215	0.563018	-0.166775
VMP1	darkgrey	M9	-0.606134	0.00336803	0.190994	0.430224	-0.115045	0.660226	-0.34338	0.135361	0.437973	0.0503881	-0.0897392	0.750864	-0.778027	2.95255e-05	0.293902	0.261734	0.784803	2.7738e-05	-0.0822223	0.783109	0.0998562	0.724075	0.0459399	0.901805	0.647029	0.00155406	0.45783	0.0657666	0.369559	0.117499	-0.250926	0.38519	-0.262734	0.295165	0.669968	0.00106094	0.0272589	0.946186	-0.388768	0.121869	0.352233	0.190048	-0.22501	0.373993	-0.276155	0.31275	0.283293
POLD1	salmon	M20	0.746057	5.98275e-05	0.259468	0.266478	-0.117228	0.653511	-0.178999	0.479208	-0.414989	0.0670946	0.0850765	0.764565	0.572445	0.00783725	0.129527	0.668547	-0.19646	0.479749	-0.2573	0.314249	-0.198922	0.441773	0.0531887	0.887754	-0.388869	0.098132	-0.447066	0.0746251	-0.105319	0.711394	0.554852	0.0185071	0.290344	0.238898	-0.582989	0.00749179	0.394555	0.166564	0.753031	0.00012941	-0.0440562	0.906194	0.162256	0.538985	0.554478	0.0145671	0.249315
SEZ6	salmon	M20	0.514687	0.0188236	0.294302	0.199527	-0.0964009	0.717813	-0.330684	0.152847	-0.301392	0.210585	0.13655	0.614784	0.358901	0.134426	0.53761	0.0153908	-0.316603	0.214694	-0.637355	0.00205755	0.00178047	0.995468	0.54485	0.0215196	-0.415259	0.0736304	-0.21605	0.470784	0.257864	0.305284	0.180453	0.558706	-0.163689	0.543661	-0.351284	0.172781	0.449432	0.105053	0.57068	0.0105322	0.0801633	0.81638	-0.0546363	0.852102	0.178111	0.549841	0.197703
SLC6A16	grey	M0	0.145652	0.609955	0.434026	0.044789	-0.00229025	0.993879	-0.471742	0.0293271	-0.276863	0.257578	-0.221662	0.383687	-0.0595333	0.843955	0.245658	0.366287	0.445341	0.0594191	0.0698503	0.816994	0.0554478	0.852238	-0.107607	0.752736	0.188386	0.478896	-0.572003	0.0127537	-0.137768	0.615801	0.0638245	0.859029	-0.0622376	0.835451	-0.427044	0.077884	0.416891	0.139505	0.532302	0.0198921	-0.285482	0.311209	-0.5224	0.0167319	0.420441	0.0886535	0.289787
BICRA	darkgreen	M7	0.74512	6.17319e-05	-0.0224413	0.93577	0.0647317	0.813415	0.237073	0.330616	-0.436129	0.0515902	0.0367433	0.904101	0.839297	1.2879e-06	-0.309011	0.232718	-0.678448	0.000933989	0.122973	0.665325	-0.314625	0.189213	-0.164063	0.606281	-0.678148	0.000725566	-0.564837	0.0144136	-0.502107	0.0231256	0.766903	0.000106924	0.582588	0.00634343	-0.773317	3.77996e-05	0.347381	0.236989	0.646273	0.00235413	-0.12986	0.687364	0.365713	0.119929	0.652682	0.00218939	-0.123206
SPHK2	pink	M16	0.734633	9.11751e-05	0.247423	0.292303	-0.232942	0.33746	-0.0332917	0.908379	-0.485425	0.0262827	0.252476	0.311977	0.524078	0.017624	-0.139643	0.641683	-0.375939	0.126344	-0.114816	0.689505	-0.135501	0.619189	-0.229069	0.442257	-0.356811	0.136079	-0.29139	0.298805	-0.220577	0.39107	0.7568	0.000159467	0.376833	0.109418	-0.603061	0.0050261	0.419052	0.137122	0.574922	0.00977835	0.247692	0.393104	0.248604	0.3199	0.488556	0.0392411	0.190726
FANCE	turquoise	M1	0.917741	9.57e-10	0.426063	0.0496903	-0.357021	0.116221	-0.226125	0.356553	-0.677094	0.00053731	0.359986	0.12432	0.535	0.0147776	0.0791452	0.806534	-0.363398	0.14277	-0.360579	0.133345	0.0688769	0.813498	-0.0607744	0.869982	-0.299243	0.225892	-0.36232	0.173259	0.000653279	0.998293	0.594241	0.00949165	0.112303	0.690543	-0.75101	8.92125e-05	0.354284	0.225346	0.722025	0.000339023	0.0223268	0.954926	-0.0179977	0.951152	0.403371	0.106446	0.0567454
CA11	tan	M2	0.592492	0.0045002	0.650561	0.000847891	-0.700675	0.000225989	-0.409563	0.0656772	-0.562816	0.00723795	0.536766	0.0120247	-0.100612	0.7283	0.0403617	0.906271	0.160897	0.575109	-0.290839	0.244648	0.369501	0.11273	-0.387015	0.141834	0.371802	0.117008	0.0588205	0.871639	0.192046	0.465407	0.436584	0.0843764	-0.0666198	0.823568	-0.317593	0.230227	0.053557	0.89113	0.31327	0.236113	0.346612	0.198529	-0.244438	0.329094	0.106201	0.742815	0.0289819
NOC4L	turquoise	M1	0.917435	9.86465e-10	0.280151	0.225261	-0.288456	0.220126	-0.0459432	0.872623	-0.702437	0.000256058	0.296893	0.221266	0.630796	0.00244631	-0.18314	0.524975	-0.454177	0.0532505	-0.0914313	0.757168	-0.0330886	0.91443	-0.303707	0.278198	-0.376812	0.111215	-0.45229	0.0702499	-0.255452	0.310831	0.686714	0.00129992	0.316816	0.192314	-0.823791	3.53704e-06	0.364835	0.208423	0.692821	0.000783601	0.038183	0.920548	0.0922018	0.742285	0.509013	0.0295888	0.00404809
ABHD8	turquoise	M1	0.916697	1.08801e-09	0.356163	0.111208	-0.31705	0.171255	-0.158608	0.536835	-0.696384	0.000307918	0.216678	0.395858	0.550982	0.0114378	0.00305755	0.992719	-0.29559	0.253923	-0.203829	0.441459	0.0297285	0.923239	-0.148402	0.647201	-0.264426	0.293713	-0.49386	0.0418346	-0.152368	0.574357	0.539164	0.0235576	0.193585	0.462231	-0.804406	9.58106e-06	0.243015	0.4394	0.755639	0.000120621	-0.110048	0.74051	-0.0698751	0.808565	0.482932	0.0421943	-0.068988
SBF1	turquoise	M1	0.916458	1.10554e-09	0.5378	0.00918649	-0.5384	0.00970034	-0.338263	0.142275	-0.83172	1.27888e-06	0.493077	0.0240215	0.353988	0.140631	0.0747834	0.817531	-0.241554	0.368702	-0.359016	0.135239	0.29766	0.218413	-0.206636	0.495808	-0.0762155	0.798089	-0.312049	0.258526	0.0417623	0.890086	0.448519	0.074244	-0.0259425	0.934334	-0.76655	4.91624e-05	0.210745	0.51518	0.63893	0.00276836	0.052458	0.885247	-0.229526	0.36326	0.256349	0.357455	0.0504825
PKD1P3	turquoise	M1	0.916373	1.10554e-09	0.315251	0.16546	-0.404501	0.0686264	-0.0961031	0.723531	-0.76881	2.52441e-05	0.456533	0.04043	0.535617	0.014623	-0.0819106	0.799283	-0.495182	0.0312319	-0.247601	0.335397	0.158379	0.552327	-0.209171	0.489685	-0.308764	0.209141	-0.30333	0.27526	-0.0493415	0.86949	0.502933	0.0385603	0.0873017	0.764997	-0.773852	3.70383e-05	0.288663	0.342041	0.570847	0.0105011	0.053211	0.883875	-0.0328361	0.911184	0.269651	0.326111	-0.144971
AHRR	darkturquoise	M8	-0.0752051	0.808631	0.577332	0.00437979	-0.187146	0.452767	-0.759823	3.08643e-05	0.0504705	0.866444	0.0390651	0.897873	-0.431572	0.0619352	0.844996	5.42196e-07	0.522304	0.0210955	-0.688508	0.000554855	0.254079	0.306796	0.572699	0.0137187	0.332489	0.170158	0.116037	0.727572	0.675099	0.000807009	-0.25487	0.3765	-0.561741	0.00917942	0.21257	0.465584	0.355212	0.224109	0.24464	0.375565	0.164749	0.59817	-0.512634	0.0194789	-0.126573	0.690119	0.358651
ENSG00000271851	lightgreen	M3	-0.670218	0.000692013	-0.726214	9.43423e-05	0.919801	7.34569e-10	0.50811	0.0169545	0.820584	2.34032e-06	-0.876558	9.62665e-08	0.218549	0.40284	-0.0997358	0.749091	0.0101477	0.976297	0.52638	0.0171911	-0.719587	0.000172272	0.379241	0.151946	-0.442081	0.053408	-0.291322	0.29896	-0.488241	0.0282278	-0.18278	0.552767	0.428937	0.0618156	0.364031	0.154015	-0.108071	0.762751	-0.154218	0.607868	-0.546767	0.022568	0.460444	0.0408372	0.298181	0.266225	0.00199635
GPC1	darkgreen	M7	0.67843	0.000555767	0.0966489	0.70676	0.0555096	0.841882	-0.0119833	0.966835	-0.321324	0.177373	0.0276056	0.92907	0.703904	0.000380388	0.156056	0.59723	-0.541842	0.0154658	-0.32394	0.185941	-0.263581	0.286388	0.300275	0.285345	-0.645765	0.00159891	-0.415243	0.105018	-0.0813808	0.778607	0.50348	0.0383364	0.229187	0.372114	-0.570413	0.00941751	0.502678	0.0618445	0.675961	0.00118336	-0.0919573	0.787761	0.260939	0.29279	0.460634	0.0559618	0.0823267
ADCK1	salmon	M20	0.601099	0.00375058	0.0765573	0.771006	0.0938508	0.725757	0.0293174	0.919054	-0.25422	0.305598	-0.148855	0.579098	0.648677	0.00161142	0.110609	0.720959	-0.294748	0.25549	-0.133989	0.633795	-0.315283	0.188126	0.218878	0.465511	-0.496485	0.025573	-0.571789	0.0127896	-0.236536	0.353376	0.440675	0.0806848	0.286416	0.246254	-0.573779	0.00888905	0.245012	0.434683	0.665247	0.00152464	-0.442585	0.082981	0.197538	0.443591	0.564895	0.0121852	-0.00912654
HAGH	lightcyan	M23	0.302637	0.223014	-0.193586	0.423508	0.41382	0.0612904	0.148499	0.566051	0.0369679	0.90574	-0.525988	0.0143741	0.620078	0.00309356	-0.067251	0.837364	-0.0643604	0.840571	0.284647	0.256585	-0.626748	0.00209109	0.0533481	0.887542	-0.516007	0.0190457	-0.713614	0.000489174	-0.600469	0.00435862	0.542594	0.0223632	0.667924	0.0010632	-0.437274	0.0690159	0.215844	0.502805	0.656008	0.00190141	-0.423498	0.100601	0.322331	0.179781	0.832461	4.56619e-06	0.0190417
SLIRP	royalblue	M5	-0.692573	0.00036423	-0.692079	0.000276303	0.812606	2.66321e-06	0.387245	0.0851753	0.905391	7.68525e-09	-0.72673	0.000133292	0.104177	0.718583	0.104116	0.737952	0.0372187	0.910676	0.220322	0.399983	-0.677228	0.000596555	0.597369	0.008963	-0.426715	0.0643912	0.00561708	0.989837	-0.138152	0.614952	-0.255415	0.375136	0.276209	0.267071	0.590248	0.00647946	0.00681838	0.987355	-0.245733	0.373129	-0.2741	0.334188	0.506763	0.0212919	0.0933704	0.77571	0.0728735
GCSH	royalblue	M5	-0.735415	8.83289e-05	-0.526694	0.0111715	0.774418	1.60157e-05	0.191136	0.444815	0.904615	8.23906e-09	-0.759643	4.18549e-05	-0.038218	0.903004	0.248253	0.36042	0.312688	0.221659	0.151891	0.582832	-0.627177	0.00207153	0.60704	0.00754564	-0.251878	0.322012	-0.0326692	0.931845	-0.021384	0.94524	-0.352926	0.18766	0.123246	0.658786	0.607738	0.00456112	0.0869114	0.815297	-0.185886	0.521339	-0.340123	0.209299	0.338331	0.156085	0.0980066	0.763789	0.288287
CHEK1	royalblue	M5	-0.743409	6.53804e-05	-0.527233	0.0110685	0.774866	1.57247e-05	0.163144	0.524082	0.904538	8.23906e-09	-0.765971	3.3052e-05	-0.0430371	0.89051	0.298119	0.253269	0.242892	0.36539	0.114905	0.689219	-0.62292	0.00226404	0.670358	0.00192206	-0.282707	0.256811	-0.0385737	0.91845	-0.0775083	0.790179	-0.281539	0.318199	0.179767	0.49934	0.6114	0.00423698	0.0551606	0.887421	-0.16211	0.586285	-0.29512	0.292674	0.345017	0.14636	0.119268	0.709095	0.205008
TM7SF3	darkturquoise	M8	0.0327639	0.920365	0.526767	0.0111612	-0.203129	0.411241	-0.7345	7.94487e-05	-0.105207	0.708272	0.137478	0.611988	-0.317454	0.19507	0.713781	0.000241239	0.474178	0.0413455	-0.600484	0.00461147	0.223368	0.378949	0.379332	0.151804	0.228295	0.376356	0.0295411	0.939797	0.526727	0.0159781	-0.142952	0.654459	-0.484282	0.0302913	0.0355334	0.923986	0.428922	0.126107	0.294774	0.269759	0.215418	0.469183	-0.449359	0.0470392	-0.0603105	0.858906	0.632787
SPA17	grey	M0	-0.274718	0.277997	-0.205054	0.393539	0.480944	0.0246468	0.0760822	0.78546	0.430948	0.0551933	-0.616843	0.00255548	0.119129	0.675305	-0.0274466	0.939408	0.356852	0.151485	0.410596	0.0791711	-0.592157	0.0043492	0.0180725	0.963464	-0.17359	0.519455	-0.381559	0.145093	-0.429517	0.0607909	0.221817	0.454111	0.530239	0.0154923	0.0942666	0.779157	0.270871	0.379114	0.212689	0.453244	-0.148742	0.638131	0.280996	0.252026	0.562061	0.0127924	0.300444
CCN5	tan	M2	0.228387	0.385918	0.841148	5.49396e-07	-0.492937	0.0205553	-0.793232	7.36549e-06	-0.383977	0.0952761	0.203815	0.429173	-0.424601	0.0674491	0.561257	0.0102801	0.512758	0.0242602	-0.448822	0.0508234	0.444104	0.0475252	0.0500832	0.893218	0.528144	0.0157981	-0.0874876	0.801	0.365788	0.122025	0.0749177	0.832701	-0.376076	0.110276	-0.195241	0.510354	0.384014	0.179949	0.4036	0.104294	0.252877	0.381288	-0.676061	0.000785644	0.0700153	0.834261	0.277166
DMRT3	darkturquoise	M8	-0.0973817	0.74771	0.517868	0.0129869	-0.154914	0.542599	-0.779237	1.37478e-05	0.139482	0.608093	-0.048781	0.870861	-0.432012	0.0615979	0.897553	7.44915e-09	0.718593	0.000310288	-0.712956	0.000268478	0.0684848	0.814481	0.58532	0.011111	0.319631	0.190907	0.107965	0.747822	0.641993	0.00180708	-0.193304	0.525429	-0.494478	0.0261707	0.277424	0.312376	0.419965	0.136346	0.27797	0.303566	0.177713	0.564801	-0.364023	0.121784	-0.0408473	0.90654	0.733049
ST3GAL6	darkturquoise	M8	0.219244	0.408181	0.55796	0.00635908	-0.139034	0.588776	-0.691008	0.000315125	-0.182599	0.484653	-0.1268	0.64353	-0.123505	0.6621	0.835847	9.87863e-07	0.407082	0.0917789	-0.596029	0.00505106	0.121727	0.659412	0.554553	0.0184924	0.104589	0.71614	-0.295445	0.290547	0.367279	0.120335	-0.111596	0.739107	-0.381845	0.104049	-0.178671	0.553206	0.449666	0.104791	0.582898	0.00837572	-0.0335573	0.929879	-0.512984	0.0193747	0.186207	0.52947	0.336813
ATP2C2	grey	M0	0.467446	0.0383119	0.115611	0.648479	-0.232949	0.33746	-0.0754886	0.786966	-0.304718	0.204822	0.350338	0.136946	0.266036	0.29425	0.153384	0.604338	-0.381176	0.11993	-0.492664	0.0282808	0.103014	0.715392	0.198873	0.514482	-0.23111	0.369433	0.102439	0.761599	0.264794	0.290768	0.152825	0.629318	-0.180248	0.498118	-0.214696	0.459833	0.0656521	0.864799	0.213354	0.45155	0.121098	0.711805	0.0858125	0.76232	-0.090758	0.782385	0.0893847
NGFR	tan	M2	0.64769	0.00126586	0.753854	3.53973e-05	-0.796545	5.94936e-06	-0.628984	0.00162795	-0.67007	0.000650663	0.725736	0.000137195	-0.156357	0.567775	0.319794	0.21393	0.159617	0.578748	-0.627441	0.00258358	0.519501	0.0160571	-0.160579	0.614625	0.332118	0.170789	0.169958	0.588177	0.505424	0.0220078	0.256562	0.372519	-0.376814	0.109419	-0.321192	0.223816	0.219963	0.492069	0.330118	0.206096	0.464758	0.0656032	-0.386693	0.0969061	-0.102061	0.753976	0.263322
CDON	darkturquoise	M8	0.0921059	0.762768	0.437495	0.0428452	-0.0665743	0.808162	-0.662473	0.000705737	-0.0140355	0.965228	-0.0118881	0.970137	-0.122061	0.666058	0.892294	1.24323e-08	0.268174	0.309244	-0.782705	1.99864e-05	0.0894619	0.754444	0.754771	0.000147889	-0.0155308	0.961891	-0.0640548	0.859008	0.550192	0.0108659	-0.22369	0.44981	-0.486216	0.0294946	0.04831	0.891531	0.390589	0.171955	0.401222	0.106994	0.0100743	0.980834	-0.315715	0.19076	-0.0249119	0.943451	0.569561
OXCT1	royalblue	M5	-0.760473	3.34628e-05	-0.491016	0.0199905	0.711312	0.000162148	0.215805	0.381386	0.903298	9.51725e-09	-0.759743	4.17509e-05	-0.115065	0.687348	0.17447	0.548442	0.325939	0.198741	0.236941	0.360794	-0.590912	0.00446689	0.498078	0.0415515	-0.155416	0.570483	0.00174767	0.996663	-0.091607	0.750373	-0.265752	0.351662	0.19288	0.463934	0.633642	0.00253866	0.0361035	0.927952	-0.224846	0.422605	-0.24419	0.400936	0.312297	0.196028	0.123523	0.698357	0.135524
HIPK2	blue	M10	-0.310286	0.209509	-0.79848	5.54878e-06	0.751241	4.07199e-05	0.785713	1.03193e-05	0.483203	0.0271245	-0.587776	0.00473664	0.508783	0.0223708	-0.612646	0.00367569	-0.307606	0.230757	0.806568	6.42793e-06	-0.676964	0.000600123	-0.157634	0.623064	-0.55977	0.00927671	-0.3235	0.237716	-0.733465	0.000154445	0.126755	0.698016	0.707011	0.000390783	0.0439957	0.902285	-0.124325	0.722996	-0.1356	0.66077	-0.393172	0.134053	0.661598	0.00112835	0.391779	0.118906	-0.174584
BORCS8-MEF2B	grey	M0	-0.0556614	0.861143	0.0523814	0.846436	-0.135655	0.598551	-0.0481306	0.866794	-0.0675852	0.817633	0.00183315	0.994879	-0.193782	0.466578	-0.138387	0.645129	0.198641	0.474074	0.165003	0.546219	0.0495391	0.868508	-0.261589	0.368673	0.254127	0.316769	0.00293152	0.994582	-0.215127	0.404383	0.184865	0.547557	0.182838	0.491277	-0.0475536	0.893312	-0.182901	0.581654	-0.0676629	0.842878	0.0471207	0.899309	-0.0530049	0.856306	0.0395868	0.91007	0.0686418
RFXANK	salmon	M20	0.80183	5.33648e-06	0.67744	0.000420864	-0.424899	0.0533052	-0.552903	0.00783782	-0.735038	9.09045e-05	0.232796	0.357393	0.238674	0.354837	0.372449	0.132848	0.0353184	0.915656	-0.430359	0.0632954	0.278582	0.255826	0.0212825	0.956017	0.0221288	0.944804	-0.496179	0.0406371	0.124073	0.656656	0.254078	0.378503	-0.176499	0.508554	-0.735555	0.000153013	0.334567	0.258408	0.802791	1.96388e-05	-0.136683	0.6701	-0.482727	0.030245	0.353001	0.171036	0.106656
TMEM161A	salmon	M20	0.612101	0.00294385	0.528495	0.0108395	-0.262409	0.270951	-0.412907	0.0630696	-0.470414	0.0326302	0.215499	0.398836	0.255926	0.315552	0.19297	0.500654	0.0793781	0.800706	-0.255693	0.317618	0.109267	0.696258	-0.105419	0.758143	-0.0325253	0.917305	-0.350403	0.191091	0.0575851	0.847782	0.367806	0.165178	0.0157464	0.960708	-0.501046	0.0292446	0.310492	0.3011	0.675257	0.00120115	0.0977123	0.773061	-0.1923	0.45749	0.418808	0.0902439	0.371374
LPAR2	darkgreen	M7	0.718639	0.000158444	-0.0558571	0.835781	0.132689	0.607093	0.25342	0.294355	-0.464177	0.0354856	-0.0146133	0.963585	0.856131	4.5298e-07	-0.299738	0.250112	-0.622992	0.00339225	0.172264	0.525754	-0.249718	0.316621	-0.150298	0.642172	-0.648364	0.0015115	-0.661782	0.00200306	-0.496115	0.0252614	0.540265	0.0232323	0.46076	0.0415236	-0.823335	3.60857e-06	0.218009	0.496929	0.638319	0.00280359	-0.370444	0.163114	0.251716	0.31283	0.597337	0.00689185	-0.129725
CTSA	grey	M0	-0.0849191	0.782838	-0.234407	0.321916	0.252233	0.293251	0.0480828	0.866913	0.339885	0.14915	-0.302963	0.210748	0.12606	0.654697	-0.0433371	0.898656	0.351925	0.158383	0.137195	0.624899	-0.541823	0.0110816	-0.0234084	0.950798	-0.13053	0.640225	-0.083035	0.811971	-0.167545	0.53218	0.287025	0.307198	0.401835	0.0840439	0.163826	0.592256	0.11876	0.736827	0.142364	0.640979	-0.0316634	0.934588	0.414236	0.0718972	0.36875	0.148713	0.479537
SUGP2	lightyellow	M4	-0.298986	0.229544	-0.735453	6.94721e-05	0.715178	0.00014301	0.731364	8.85634e-05	0.485023	0.0264151	-0.613157	0.00276589	0.478501	0.0342095	-0.450524	0.0556588	-0.315712	0.216125	0.616713	0.00326161	-0.672183	0.000681002	0.0613383	0.869031	-0.558372	0.00948525	-0.324182	0.236399	-0.627328	0.00249305	0.0571019	0.875522	0.568297	0.00823091	0.0282972	0.939496	-0.103629	0.772862	-0.142483	0.640699	-0.567711	0.0165156	0.636176	0.00203224	0.308476	0.246847	-0.0646663
XRN2	royalblue	M5	-0.620444	0.00245121	-0.740582	5.80358e-05	0.880053	3.60223e-08	0.463944	0.0326465	0.902729	1.00421e-08	-0.734864	0.000102384	0.264694	0.297121	0.0504475	0.881194	-0.0831627	0.790988	0.235924	0.362729	-0.789756	1.27615e-05	0.605562	0.00776522	-0.584849	0.00585178	-0.0698512	0.845333	-0.232606	0.362397	-0.126922	0.697635	0.377453	0.108773	0.505309	0.0276025	0.0600087	0.876932	-0.179392	0.537518	-0.32038	0.243539	0.661334	0.00113631	0.193813	0.50995	0.196284
THUMPD3	royalblue	M5	-0.722149	0.000139908	-0.503743	0.0163877	0.715715	0.00014063	0.178962	0.479208	0.901499	1.15592e-08	-0.686172	0.000455685	-0.060988	0.83978	0.170621	0.558848	0.255102	0.338036	0.167891	0.537837	-0.660559	0.000926423	0.518886	0.0313477	-0.245319	0.336906	0.0378452	0.9194	-0.0722224	0.805404	-0.122636	0.708459	0.2663	0.287523	0.616934	0.00373817	0.182502	0.582459	-0.203801	0.475683	-0.200793	0.506529	0.433958	0.0568955	0.140502	0.65274	0.255078
EYA2	blue	M10	-0.194484	0.473927	-0.510296	0.0147477	0.364444	0.107804	0.590265	0.00380966	0.327468	0.167611	-0.362612	0.120948	0.249677	0.330202	-0.547817	0.0129282	-0.0540106	0.867911	0.620194	0.0030207	-0.493947	0.0236185	-0.302864	0.279944	-0.225877	0.382109	-0.128276	0.696219	-0.495802	0.0253546	0.158684	0.614216	0.504876	0.0225311	0.0696137	0.839789	-0.113233	0.751157	-0.198341	0.488844	-0.236283	0.4202	0.503494	0.0224234	0.251069	0.369163	-0.0564729
CNN2	grey	M0	0.286209	0.25436	0.0856358	0.74234	-0.189047	0.447839	0.0295266	0.918408	-0.124099	0.653702	0.237573	0.345771	0.16327	0.54871	-0.104202	0.737662	-0.0154585	0.963845	-0.0925425	0.753875	-0.0822409	0.775619	-0.187175	0.545447	-0.0498022	0.869918	0.0650322	0.85678	0.00951435	0.975561	0.327807	0.22843	0.0983423	0.733042	-0.0943148	0.779146	0.0327507	0.934621	0.0962893	0.766434	0.135902	0.672172	0.265476	0.283293	0.114951	0.720122	0.276152
ABCA7	tan	M2	0.424026	0.0665972	0.649455	0.000869902	-0.460538	0.0330875	-0.585981	0.00415449	-0.524275	0.0143257	0.158371	0.551774	-0.164697	0.544739	0.269314	0.313101	0.435573	0.0667301	-0.155645	0.571673	0.294406	0.22463	-0.247272	0.400011	0.387066	0.0999556	-0.324649	0.235301	-0.011529	0.970936	0.287384	0.306689	-0.0673632	0.821093	-0.434675	0.0710349	0.180549	0.58807	0.523605	0.0227122	0.0626115	0.862701	-0.537959	0.0130691	0.31788	0.229456	0.0979491
SNCAIP	darkgreen	M7	0.202203	0.452922	-0.472337	0.0264161	0.547838	0.00818659	0.522542	0.0133901	0.0855459	0.765292	-0.389543	0.0910115	0.784387	2.22646e-05	-0.255384	0.344437	-0.589698	0.00661112	0.333338	0.171368	-0.536275	0.012157	0.158856	0.619535	-0.804812	9.17114e-06	-0.52992	0.0254155	-0.53003	0.0151624	0.221826	0.454111	0.530519	0.0154247	-0.35218	0.171406	0.155954	0.64435	0.309524	0.242479	-0.39142	0.136133	0.505823	0.0216274	0.483216	0.042044	-0.186228
ITGB1P1	royalblue	M5	-0.822342	1.83372e-06	-0.418291	0.0548889	0.598864	0.00298053	0.131163	0.619615	0.900867	1.20406e-08	-0.623547	0.00220203	-0.274468	0.276581	0.151112	0.610647	0.505506	0.0269881	0.219845	0.401097	-0.519206	0.0161183	0.357197	0.184117	0.0169343	0.957866	0.152141	0.634692	0.0100969	0.973964	-0.284518	0.311932	0.114776	0.683333	0.729441	0.000186871	0.0546044	0.88862	-0.345639	0.18184	-0.115716	0.726023	0.305674	0.20698	0.0134525	0.969108	0.354313
HMGB1P6	royalblue	M5	-0.6605	0.000904314	-0.722254	0.000108492	0.834314	7.93582e-07	0.516011	0.0149034	0.900458	1.24438e-08	-0.756822	4.6511e-05	0.187408	0.482825	-0.0551502	0.868873	-0.0321739	0.922171	0.35198	0.144415	-0.755935	5.01832e-05	0.47201	0.0577653	-0.453059	0.0464904	-0.0585203	0.872371	-0.314733	0.195201	-0.101582	0.766634	0.430121	0.0609841	0.514571	0.0239061	-0.0380771	0.923491	-0.253249	0.356849	-0.345672	0.199861	0.645427	0.00162526	0.186813	0.528063	0.0708198
TMEM181	lightgreen	M3	-0.45888	0.0429111	-0.837158	6.8552e-07	0.919744	7.34569e-10	0.651954	0.000931305	0.718748	0.000155155	-0.762128	3.84129e-05	0.477746	0.0345668	-0.154527	0.601156	-0.316372	0.214969	0.393482	0.0953791	-0.747972	6.66434e-05	0.488355	0.0471987	-0.689154	0.000538803	-0.2816	0.31835	-0.439323	0.0538179	-0.171978	0.580405	0.419278	0.0689508	0.236413	0.406858	-0.162476	0.629425	-0.12057	0.702091	-0.646636	0.00411346	0.622175	0.00273287	0.234625	0.408867	-0.0423495
BCAS1	darkgrey	M9	-0.06304	0.842214	0.592287	0.00322088	-0.349666	0.125047	-0.632637	0.0014906	-0.152064	0.571829	0.174838	0.506075	-0.535741	0.0145977	0.491647	0.0316354	0.615376	0.00402928	-0.368929	0.122555	0.3959	0.0854126	0.0628715	0.865667	0.526125	0.0163443	0.138495	0.669454	0.56216	0.00888149	-0.335802	0.215461	-0.592956	0.00523882	0.100315	0.763931	0.414711	0.142189	0.0541951	0.876904	0.270298	0.342799	-0.605175	0.00389269	-0.222257	0.438049	0.438272
SBNO2	darkturquoise	M8	-0.0374145	0.908011	0.374053	0.0919822	-0.192455	0.439111	-0.516212	0.0148668	-0.0693364	0.81304	0.107147	0.700801	-0.338938	0.161613	0.51829	0.0211977	0.327576	0.196013	-0.46183	0.0429443	0.303227	0.20876	0.30295	0.279838	0.261382	0.300288	0.140296	0.664641	0.49014	0.027528	-0.344319	0.201215	-0.466389	0.0386159	0.141558	0.652952	0.157763	0.640359	0.111506	0.726138	0.275925	0.33066	-0.439487	0.0532744	-0.212201	0.461539	0.391316
HMG20B	salmon	M20	0.468592	0.0376815	0.109173	0.667491	0.270365	0.254541	-0.185434	0.461421	-0.0863691	0.763116	-0.354213	0.131722	0.582546	0.0065103	0.301161	0.247382	-0.030892	0.926009	-0.171622	0.527521	-0.447071	0.0457917	0.347134	0.199969	-0.485468	0.0300063	-0.648768	0.00270257	-0.187784	0.476835	0.410722	0.110971	0.338408	0.158654	-0.460641	0.0515137	0.42012	0.136194	0.843731	2.32897e-06	-0.333275	0.220784	0.137173	0.610594	0.71992	0.000394735	0.294225
CALCRL	grey	M0	0.293096	0.240691	0.0299584	0.913999	-0.157203	0.535809	0.0639512	0.8214	-0.126364	0.647111	0.0897071	0.750963	0.167719	0.536498	-0.11893	0.697717	0.0654151	0.837409	-0.0317229	0.920067	-0.118121	0.66995	-0.152902	0.634747	-0.0159085	0.960807	-0.0307058	0.936839	-0.0211856	0.94579	0.201142	0.506373	0.141702	0.604627	-0.14675	0.639334	-0.0620261	0.872716	0.11228	0.724128	-0.0574106	0.874871	0.203318	0.42897	0.116648	0.716521	0.165772
ANKS1A	lightcyan	M23	0.358593	0.135532	0.216617	0.364692	0.00907606	0.975911	-0.165954	0.516331	-0.211444	0.408557	-0.243556	0.33202	0.262903	0.300701	0.0817291	0.799787	0.281894	0.280427	0.147633	0.594641	-0.270491	0.271741	-0.128893	0.697376	-0.102315	0.722585	-0.577474	0.0115944	-0.306424	0.209663	0.415375	0.105941	0.320172	0.186599	-0.464521	0.0488836	0.418494	0.137659	0.581262	0.00864643	-0.226115	0.444571	-0.0502571	0.863948	0.634501	0.00328078	0.136832
ZNF76	lightcyan	M23	0.511963	0.0196455	-0.0600247	0.82289	0.174902	0.486111	0.235301	0.334629	-0.258336	0.296668	-0.276067	0.261401	0.658632	0.00127203	-0.378415	0.125384	-0.244381	0.362276	0.468514	0.0393369	-0.444962	0.0470073	-0.361462	0.177796	-0.433397	0.0593785	-0.723284	0.000360421	-0.743201	0.00011547	0.742548	0.00026657	0.76544	6.21131e-05	-0.66048	0.00134526	0.240954	0.443877	0.628436	0.0034616	-0.287682	0.306381	0.288533	0.237239	0.849439	1.81998e-06	-0.217865
SLC9A3R2	salmon	M20	0.584925	0.00525365	0.747896	4.45293e-05	-0.417998	0.0581641	-0.752879	4.06672e-05	-0.486558	0.0258364	0.199214	0.440892	0.0153089	0.961346	0.556082	0.0112196	0.330586	0.19078	-0.521429	0.018506	0.121806	0.659181	0.101547	0.76782	0.107096	0.708354	-0.320846	0.24223	0.217724	0.397756	0.454793	0.0692752	-0.0827133	0.778793	-0.458568	0.0529308	0.620107	0.0115736	0.761073	9.84196e-05	0.209856	0.483833	-0.365537	0.120107	0.42053	0.0885779	0.439427
NTHL1	salmon	M20	0.733223	9.58858e-05	0.453022	0.0348537	-0.144932	0.572076	-0.337633	0.143127	-0.511724	0.0175455	0.00744944	0.980687	0.461615	0.0428582	0.291927	0.265472	-0.150678	0.603939	-0.290402	0.245449	-0.0347126	0.909883	0.150471	0.641732	-0.266217	0.290273	-0.602581	0.0071287	-0.0781069	0.788282	0.483148	0.0495281	0.118457	0.67235	-0.72018	0.000248803	0.455071	0.0997093	0.85635	1.10002e-06	-0.231408	0.431878	-0.192381	0.45745	0.574477	0.0104401	-0.0178948
OAT	green	M13	-0.434731	0.0584941	-0.0976238	0.703816	-0.239507	0.322119	0.163877	0.522246	0.145078	0.591498	0.268507	0.276801	-0.557783	0.0102201	-0.407803	0.0923454	0.268543	0.308407	0.295989	0.234564	0.350694	0.135686	-0.508581	0.0360764	0.597809	0.00453333	0.566487	0.0140213	0.115242	0.683119	-0.332667	0.22004	-0.187388	0.479012	0.465183	0.0484024	-0.624145	0.0109226	-0.734414	0.000233811	0.20394	0.49796	-0.101081	0.715674	-0.545243	0.0170175	-0.189316
WDR3	black	M15	0.00580555	0.985843	0.328045	0.14713	-0.426042	0.0525851	-0.411062	0.0644472	0.00953169	0.976644	0.54836	0.00985476	-0.368769	0.122434	0.492295	0.0313342	0.0777857	0.804951	-0.784796	1.81651e-05	0.389211	0.0917623	0.387337	0.141484	0.240802	0.347034	0.670033	0.00162502	0.840132	2.27466e-06	-0.264047	0.355133	-0.603209	0.00434096	0.432287	0.0731921	-0.0162515	0.968731	-0.224789	0.422647	0.514009	0.0360507	-0.112343	0.682211	-0.579791	0.00944282	0.252496
NFKBIL1	turquoise	M1	0.915985	1.15444e-09	0.624401	0.00159156	-0.726698	9.70335e-05	-0.344157	0.134344	-0.84431	6.29774e-07	0.72344	0.000146935	0.211792	0.420055	-0.0277727	0.938892	-0.250606	0.348122	-0.398785	0.0901599	0.424025	0.0612033	-0.379551	0.151544	0.085583	0.77113	-0.0259075	0.947487	0.204222	0.432075	0.536695	0.0244595	-0.0728468	0.805611	-0.626604	0.00299252	0.241033	0.443772	0.479513	0.0424968	0.36651	0.16831	-0.198692	0.440511	0.108773	0.736483	-0.0738308
TRAM2	grey	M0	-0.372337	0.117944	-0.273049	0.238689	0.572782	0.00508605	0.0726294	0.795666	0.471213	0.032242	-0.753167	5.35453e-05	0.0715516	0.81011	0.0258442	0.94265	0.462359	0.0481712	0.431387	0.0625309	-0.608191	0.00313361	0.0846418	0.809867	-0.129627	0.642803	-0.468372	0.0581811	-0.466427	0.0379932	0.0730784	0.836821	0.411297	0.0755833	0.0821115	0.809081	0.148316	0.662922	0.198989	0.487195	-0.410325	0.114374	0.167965	0.523506	0.537356	0.0193484	0.396294
NTN1	blue	M10	0.101602	0.736978	-0.389752	0.077304	0.430482	0.0496115	0.556419	0.00736548	-0.0890022	0.755415	-0.36633	0.116335	0.550415	0.0115522	-0.632292	0.00235469	-0.451091	0.0553578	0.777087	2.49471e-05	-0.314028	0.190211	-0.39679	0.129702	-0.444495	0.0517854	-0.605283	0.0067667	-0.787852	2.28044e-05	0.252058	0.382571	0.586453	0.00592519	-0.494486	0.0321509	0.0357582	0.92858	0.169778	0.565152	-0.450154	0.076833	0.199307	0.439081	0.486235	0.0404393	-0.453319
LLPH	royalblue	M5	-0.797703	6.57835e-06	-0.505616	0.0158869	0.508141	0.0161763	0.206684	0.404348	0.900098	1.27807e-08	-0.424428	0.0608153	-0.271263	0.282981	0.187977	0.512497	0.167581	0.55666	-0.000613129	0.998545	-0.383425	0.0973685	0.539744	0.0232381	-0.0707423	0.812496	0.433609	0.0867	0.184966	0.484023	-0.331402	0.222002	0.0315518	0.92	0.863579	3.39333e-07	-0.123408	0.725323	-0.507285	0.0289078	0.0804947	0.815563	0.375735	0.108452	-0.251985	0.366942	-0.00240264
DGKA	grey	M0	0.0460757	0.885331	0.0450093	0.86899	-0.337546	0.140598	0.107813	0.688853	-0.145913	0.589269	0.321268	0.179412	-0.192638	0.469712	-0.490846	0.0319819	0.166059	0.560749	0.344458	0.155012	0.120379	0.663109	-0.726305	0.00038519	0.365678	0.12472	0.23872	0.415313	-0.178797	0.500966	0.359409	0.177659	0.24438	0.336817	0.0257852	0.94425	-0.165298	0.623635	-0.246506	0.371632	0.290324	0.301465	0.107603	0.696337	-0.0145381	0.966762	-0.146215
ERBB3	green	M13	0.144853	0.61224	0.399535	0.0691031	-0.526603	0.0119306	-0.280313	0.23908	-0.321313	0.177373	0.314355	0.190571	-0.389534	0.0991356	-0.0827128	0.796877	0.306488	0.232788	-0.0123709	0.969304	0.376985	0.104145	-0.467395	0.0608848	0.564789	0.00848803	0.188006	0.540649	0.0362406	0.905915	0.197851	0.514	-0.0147189	0.963141	-0.0474657	0.89347	-0.178166	0.593626	-0.0251366	0.94912	0.405669	0.119585	-0.300981	0.214974	-0.0784719	0.812427	-0.111607
ANKRD44	yellow	M12	-0.221157	0.403312	0.0560013	0.83525	0.144538	0.573381	-0.324914	0.161797	0.259225	0.294763	-0.16385	0.536669	-0.152139	0.579982	0.732439	0.000126462	0.0946519	0.760188	-0.584364	0.00635039	-0.00166063	0.995822	0.841095	2.56274e-06	-0.100246	0.728424	0.0771707	0.82715	0.399374	0.0852917	-0.366704	0.166863	-0.39676	0.088609	0.28123	0.304177	0.0594496	0.878134	0.0523278	0.881848	-0.0956946	0.778187	-0.142756	0.594758	-0.196947	0.501073	0.246189
PDIA5	darkgrey	M9	0.00122906	0.997041	0.566444	0.00541624	-0.252049	0.293582	-0.708473	0.000187252	0.00228113	0.99452	-0.0355446	0.907322	-0.424277	0.0676518	0.635029	0.00221539	0.786389	2.6059e-05	-0.468615	0.0392844	0.112573	0.68616	0.243295	0.409856	0.4632	0.0407293	0.00970031	0.981032	0.444643	0.0503358	-0.0857885	0.806089	-0.317079	0.1918	0.126653	0.694162	0.265348	0.391157	0.297221	0.264763	0.133198	0.679331	-0.391347	0.0924833	0.0602295	0.859064	0.638183
NDUFB4	black	M15	0.0709419	0.820475	0.279246	0.226649	-0.190946	0.442827	-0.441001	0.0443935	-0.127714	0.643222	0.240388	0.338969	-0.187416	0.482825	0.471453	0.0422263	0.170053	0.550022	-0.508024	0.0227001	0.327381	0.168661	0.324012	0.239723	0.150855	0.582936	0.140701	0.663856	0.52977	0.0152188	-0.363181	0.172027	-0.52231	0.0174839	0.0807276	0.813145	-0.0111736	0.979581	0.0911571	0.780711	0.0259851	0.947834	-0.382216	0.10134	-0.274201	0.316807	0.154969
MYLK	tan	M2	0.0881056	0.773628	0.651834	0.00082028	-0.438924	0.0445293	-0.529999	0.0117997	-0.382439	0.0969122	0.273601	0.26603	-0.448333	0.0508004	0.162701	0.578959	0.430473	0.0707696	-0.0821739	0.783109	0.552302	0.00921765	-0.3161	0.254532	0.613544	0.00326282	-0.0108029	0.978817	0.217219	0.398972	-0.0846109	0.809231	-0.335023	0.163589	-0.15227	0.624033	0.117714	0.739617	0.120259	0.703019	0.217584	0.464025	-0.656024	0.00128392	-0.0780141	0.813458	0.0604937
ZC3H15	red	M14	-0.368467	0.122738	-0.0856441	0.74234	-0.209643	0.395206	-0.068022	0.810091	0.275878	0.259701	0.413742	0.0691357	-0.464724	0.0410846	0.239878	0.379806	-0.0493471	0.87949	-0.518174	0.0194555	0.310063	0.196672	0.341151	0.210271	0.218681	0.401074	0.865073	4.90374e-07	0.70405	0.000372727	-0.46787	0.0597484	-0.546297	0.011883	0.697422	0.000497455	-0.257978	0.406468	-0.652264	0.00207322	0.470354	0.0614002	0.045156	0.877327	-0.820442	8.19185e-06	0.0178361
PACC1	grey	M0	-0.0061821	0.984817	0.155434	0.531671	0.406395	0.0671012	-0.306774	0.190727	0.119223	0.667488	-0.557873	0.00832238	0.193751	0.466625	0.516298	0.0219294	0.218689	0.423528	-0.100161	0.732236	-0.274502	0.263956	0.515832	0.0327079	-0.243934	0.339982	-0.625498	0.00443018	-0.124216	0.656215	-0.0391635	0.916005	0.0315957	0.92	-0.214777	0.459705	0.392019	0.169813	0.606379	0.00531406	-0.398983	0.12705	-0.20975	0.411605	0.510069	0.0291061	0.341079
SNAP91	grey	M0	-0.488208	0.0283584	-0.390757	0.0765306	0.282671	0.230654	0.202288	0.415534	0.40929	0.0717574	-0.142916	0.596579	-0.153817	0.574784	0.124888	0.681437	-0.146095	0.616506	-0.0316527	0.920232	-0.00465196	0.988397	0.417871	0.105665	-0.0990489	0.732089	0.276044	0.330563	0.147018	0.589609	-0.469562	0.0584155	-0.198988	0.447452	0.456381	0.054551	-0.253098	0.416701	-0.44481	0.0656784	-0.115365	0.726876	0.0587773	0.840494	-0.393574	0.116721	-0.296155
SLK	darkturquoise	M8	-0.444086	0.0520367	0.242888	0.302266	0.00679105	0.981757	-0.570275	0.00569827	0.403449	0.0767086	-0.0404392	0.894632	-0.545342	0.0125258	0.831058	1.32888e-06	0.494683	0.0314305	-0.677731	0.0007415	0.128915	0.638044	0.749441	0.000180921	0.266879	0.289015	0.396458	0.126923	0.749955	9.2321e-05	-0.491419	0.0445123	-0.617788	0.00323713	0.609158	0.00443254	0.210738	0.51518	-0.130281	0.675621	0.192734	0.527118	-0.287968	0.238266	-0.388796	0.122383	0.454071
CYB5R4	midnightblue	M22	-0.487534	0.0286545	-0.892622	1.21306e-08	0.772347	1.75755e-05	0.805033	4.15815e-06	0.745678	6.19124e-05	-0.577032	0.00581467	0.397869	0.0906553	-0.449189	0.0566128	-0.391855	0.107667	0.55611	0.0105935	-0.748778	6.46127e-05	0.172674	0.581677	-0.607026	0.00373459	-0.0138419	0.971975	-0.511581	0.0201161	0.0871633	0.803085	0.652425	0.00153721	0.369613	0.145963	-0.164693	0.624969	-0.341772	0.188058	-0.244157	0.400988	0.84525	1.39056e-06	0.182972	0.537415	-0.196239
COL17A1	grey	M0	0.126375	0.665251	0.465089	0.0293996	-0.282549	0.230879	-0.341483	0.137723	-0.312696	0.191029	0.219977	0.387719	-0.207037	0.432576	0.0953183	0.761398	0.105512	0.729663	-0.0414526	0.895282	0.368911	0.113399	-0.186869	0.546069	0.297013	0.230005	-0.0719029	0.83989	0.103442	0.716676	0.0678965	0.849115	-0.151692	0.578599	-0.194532	0.512551	0.273602	0.372849	0.137962	0.654107	0.130971	0.684333	-0.415053	0.0712441	0.0127486	0.970862	-0.166822
GSTO2	grey	M0	-0.200347	0.457499	0.417611	0.0553812	0.0254539	0.929757	-0.556689	0.00733099	0.105308	0.708043	-0.323518	0.175885	-0.378665	0.110774	0.491569	0.031655	0.70105	0.000510906	-0.111409	0.699445	-0.0329089	0.914776	0.166794	0.59852	0.34523	0.15214	-0.237778	0.417595	0.12859	0.642571	-0.0422912	0.909433	-0.172327	0.520156	0.0445906	0.901059	0.485819	0.07507	0.294035	0.271184	-0.0476179	0.898123	-0.441647	0.0519222	0.245091	0.383617	0.409102
PRKCQ	darkgrey	M9	-0.514726	0.0188192	0.341667	0.128862	-0.0720168	0.791635	-0.591512	0.0037183	0.273526	0.264781	-0.11812	0.669221	-0.72738	0.000183687	0.613342	0.00362617	0.841884	1.75532e-06	-0.296852	0.233193	0.222745	0.380607	0.293127	0.29945	0.584233	0.00592915	0.220216	0.46009	0.468517	0.0368919	-0.486565	0.0473892	-0.535715	0.0141203	0.469771	0.0456657	0.105608	0.768285	-0.152188	0.613152	0.135675	0.672792	-0.504284	0.0221306	-0.270568	0.324238	0.563902
TLE2	grey	M0	-0.0108615	0.973356	-0.254139	0.277731	0.0669552	0.807076	0.286686	0.227006	0.155041	0.563096	0.190026	0.464719	0.186902	0.484244	-0.176975	0.542023	-0.463236	0.047646	-0.0961561	0.744051	-0.113906	0.682098	0.105931	0.757146	-0.28198	0.258256	0.307687	0.266553	0.00211892	0.994352	0.236296	0.418836	0.167221	0.53399	0.153036	0.622332	-0.143136	0.674129	-0.20959	0.461566	0.208335	0.487578	0.470809	0.0357146	-0.132915	0.672553	0.0184786
ACAP3	turquoise	M1	0.915595	1.20585e-09	0.477482	0.0244937	-0.464911	0.031105	-0.256857	0.287363	-0.749287	5.42502e-05	0.459971	0.0386255	0.44911	0.0503726	0.0280925	0.938153	-0.358042	0.150034	-0.325711	0.183077	0.140337	0.604732	-0.187576	0.544433	-0.224841	0.384807	-0.308441	0.265225	-0.00921951	0.976103	0.642279	0.00360275	0.10254	0.720171	-0.75234	8.48464e-05	0.436646	0.117886	0.655561	0.001916	0.121542	0.710582	-0.0591809	0.839367	0.361496	0.158654	0.0104089
MED1	lightgreen	M3	-0.348512	0.149377	-0.730699	8.11388e-05	0.91936	7.6685e-10	0.559133	0.00699964	0.722415	0.000137726	-0.82594	2.27367e-06	0.547715	0.0120573	-0.18342	0.524159	-0.204261	0.459318	0.482195	0.0327006	-0.930493	5.74094e-10	0.349161	0.196752	-0.726587	0.000177261	-0.388389	0.136409	-0.557795	0.0095832	0.219663	0.459317	0.727118	0.000212846	0.166727	0.584262	0.190684	0.562772	0.123141	0.696062	-0.397226	0.129005	0.730882	0.000168226	0.572993	0.0107091	0.0254748
ME1	grey	M0	-0.373138	0.116966	-0.210065	0.381113	0.318679	0.168668	0.121238	0.648561	0.357023	0.126075	-0.382166	0.0985225	-0.108481	0.705987	-0.247739	0.361586	0.38967	0.110024	0.46316	0.0421334	-0.345516	0.14279	-0.251914	0.389928	0.0995925	0.730414	-0.112191	0.737609	-0.283944	0.251418	0.0730393	0.836821	0.279422	0.260554	0.168113	0.580598	0.075654	0.840319	-0.095866	0.767466	-0.145305	0.647234	0.133895	0.620109	0.2388	0.399138	0.318875
TBC1D1	yellow	M12	-0.152859	0.588906	0.00365239	0.989974	0.35086	0.123551	-0.281256	0.237236	0.413227	0.0685044	-0.338464	0.15329	0.0900908	0.758242	0.73542	0.000113711	0.150791	0.603682	-0.536271	0.0147337	-0.353401	0.132332	0.897146	4.51687e-08	-0.352122	0.142459	-0.0662338	0.853969	0.386459	0.0984236	-0.189538	0.534998	-0.191675	0.466895	0.26693	0.335516	0.499091	0.0642003	0.269064	0.321385	-0.064669	0.8579	0.125718	0.64373	0.104169	0.748439	0.546316
MTHFD2	darkturquoise	M8	-0.18976	0.486633	0.325128	0.151125	0.190322	0.444453	-0.531181	0.011559	0.218725	0.389789	-0.339375	0.15195	-0.194291	0.465132	0.750899	6.29382e-05	0.388871	0.111018	-0.43075	0.0629741	-0.0402032	0.895159	0.669523	0.00195233	0.035414	0.909726	-0.178502	0.566005	0.353788	0.136537	-0.288254	0.305242	-0.32304	0.181927	0.146831	0.639055	0.441234	0.113165	0.337556	0.194547	-0.039212	0.917739	-0.343879	0.148004	0.105786	0.743543	0.447303
SLC9A7	grey	M0	-0.145205	0.611243	-0.0115274	0.967824	0.167525	0.506414	0.0477197	0.868039	0.0929955	0.743882	-0.473097	0.0321399	-0.0622291	0.836663	-0.0983866	0.75281	0.337479	0.179943	0.435535	0.0596057	-0.154846	0.562174	-0.162678	0.609372	0.181087	0.499415	-0.425824	0.0943316	-0.449239	0.0474875	0.0184526	0.963596	0.26468	0.290956	-0.108264	0.743626	-0.216526	0.500604	0.134724	0.663354	-0.446593	0.0797555	-0.16622	0.528238	0.358182	0.163726	-0.201802
YBX1	red	M14	-0.180471	0.511143	-0.0736255	0.780573	-0.144274	0.57396	-0.0222814	0.939386	0.305763	0.203053	0.387385	0.0931773	-0.204146	0.44007	0.194164	0.497215	-0.135178	0.647017	-0.487438	0.0303882	0.106271	0.705165	0.338777	0.214103	0.0117986	0.97112	0.745701	0.000176952	0.606954	0.0038364	-0.132163	0.682593	-0.253897	0.314944	0.606176	0.00470924	-0.115333	0.745441	-0.412984	0.0947524	0.53549	0.0266372	0.282531	0.248967	-0.511739	0.028408	0.0125756
PDE4A	tan	M2	0.453477	0.0460337	0.810754	3.03142e-06	-0.583427	0.00408902	-0.746731	5.14248e-05	-0.571224	0.00618799	0.328061	0.168877	-0.256369	0.314495	0.499286	0.0283709	0.283316	0.277507	-0.503742	0.0242034	0.476452	0.0306231	0.0191288	0.960901	0.386688	0.100358	-0.134113	0.68203	0.305514	0.211275	0.175848	0.571237	-0.317456	0.191068	-0.364683	0.15311	0.307355	0.306629	0.494096	0.0349312	0.253058	0.381059	-0.641541	0.00178887	0.0918397	0.779934	0.127945
PPP2R5A	darkturquoise	M8	-0.465181	0.0394995	0.234526	0.32163	0.0338629	0.905281	-0.467197	0.0312344	0.3191	0.18068	-0.0965417	0.731722	-0.545965	0.0123983	0.633932	0.00227362	0.548977	0.0136923	-0.441527	0.0556455	0.197723	0.445055	0.525343	0.0286533	0.366188	0.12414	0.25528	0.376119	0.592733	0.00507263	-0.601886	0.00818065	-0.646758	0.00173444	0.465651	0.0481017	0.0422898	0.914541	-0.174087	0.552616	-0.0279486	0.943384	-0.407148	0.0776903	-0.378846	0.134968	0.48811
CTNNA2	lightyellow	M4	-0.222798	0.399344	-0.738951	6.16175e-05	0.588135	0.00371395	0.742835	5.90557e-05	0.455574	0.0398786	-0.426165	0.0595405	0.488101	0.0301436	-0.328218	0.199237	-0.574904	0.00870027	0.370392	0.12084	-0.541682	0.0111043	0.268014	0.353283	-0.642585	0.00172026	-0.116868	0.725527	-0.426885	0.0627106	0.0207692	0.959237	0.441254	0.053174	0.122453	0.706058	-0.205349	0.528047	-0.222493	0.428347	-0.412086	0.112406	0.639407	0.00188607	0.117262	0.715218	-0.449494
BRD7	royalblue	M5	-0.691419	0.000376706	-0.437383	0.0429091	0.495397	0.0197586	0.119252	0.654911	0.899529	1.30097e-08	-0.402054	0.0792099	-0.191618	0.472463	0.238997	0.381906	0.267098	0.311457	-0.0624248	0.837377	-0.489067	0.0253937	0.525741	0.028518	-0.116457	0.681022	0.387983	0.136764	0.204883	0.430231	-0.178563	0.563183	0.10747	0.704767	0.837316	1.71921e-06	-0.00666244	0.987492	-0.354327	0.169155	0.13324	0.679274	0.471933	0.0351444	-0.100155	0.75807	0.220584
ZMYND12	grey	M0	0.276485	0.274244	0.445939	0.0383847	-0.157408	0.535302	-0.34131	0.137958	-0.24165	0.334075	-0.0975539	0.728635	-0.00437516	0.988891	-0.0215675	0.953217	0.423117	0.0769835	0.203063	0.44345	-0.0757504	0.79441	-0.407896	0.116595	0.229411	0.373456	-0.419674	0.100712	-0.280093	0.25917	0.539424	0.0234922	0.343559	0.151503	-0.357569	0.163283	0.369009	0.201948	0.523024	0.0229096	0.0566643	0.876527	-0.18349	0.481275	0.603742	0.006121	0.155425
SLC9A3	salmon	M20	0.647399	0.00127235	0.453824	0.034489	-0.0698107	0.798145	-0.404618	0.0696447	-0.422197	0.0613885	-0.121748	0.658215	0.407263	0.0817496	0.291515	0.266233	0.164614	0.564552	-0.172367	0.525626	-0.165797	0.531974	0.0382099	0.919255	-0.192415	0.467491	-0.673518	0.0014995	-0.128296	0.643359	0.456127	0.0682016	0.19948	0.446399	-0.66109	0.00132481	0.564995	0.0277539	0.907037	1.83206e-08	-0.175155	0.571717	-0.158482	0.550232	0.698043	0.000730398	0.346937
NGEF	lightyellow	M4	0.293977	0.238981	-0.460284	0.0314596	0.159981	0.528179	0.616875	0.00216001	-0.0561219	0.850181	0.0933996	0.740321	0.609014	0.003876	-0.477427	0.0389066	-0.765679	6.17562e-05	0.164038	0.548995	-0.210421	0.411421	-0.0627865	0.865776	-0.56178	0.00895173	-0.0192591	0.961268	-0.233164	0.360933	0.153058	0.628669	0.295149	0.2298	-0.18756	0.53049	-0.24426	0.436619	-0.064004	0.851889	-0.180137	0.558294	0.521813	0.0168709	0.0187672	0.956751	-0.433728
ENSG00000282381	lightgreen	M3	-0.377678	0.111358	-0.628091	0.00145634	0.918271	8.64219e-10	0.424608	0.0546438	0.717538	0.000161276	-0.85375	4.64716e-07	0.476442	0.0352287	-0.0604548	0.855435	-0.0700967	0.825633	0.420658	0.0707013	-0.904017	9.485e-09	0.393505	0.133223	-0.661242	0.0011085	-0.432104	0.0880525	-0.506664	0.0216331	0.179998	0.559582	0.635399	0.00223518	0.160842	0.600644	0.273638	0.372776	0.187682	0.516837	-0.403605	0.121804	0.625679	0.00254731	0.594544	0.00720347	0.197188
CCT5	royalblue	M5	-0.739066	7.74883e-05	-0.647115	0.000923736	0.601671	0.00280524	0.374432	0.0982325	0.899516	1.30097e-08	-0.389372	0.0911918	-0.074254	0.802207	0.0456991	0.893092	-0.0356386	0.91465	0.0660389	0.82737	-0.481028	0.0286328	0.503154	0.0387932	-0.286801	0.249187	0.421629	0.0986485	0.116246	0.680194	-0.284932	0.311411	0.124025	0.656392	0.810318	7.31349e-06	-0.0579061	0.881416	-0.517609	0.024843	0.117518	0.721475	0.571765	0.00731828	-0.224999	0.431329	0.107939
POLR1H	tan	M2	0.595519	0.00422459	0.776662	1.44458e-05	-0.444716	0.0411519	-0.727869	0.000100215	-0.544616	0.0100587	0.259567	0.295881	-0.00963815	0.97563	0.599527	0.00487148	0.230676	0.394256	-0.651695	0.00146787	0.293014	0.22722	0.20067	0.51064	0.150917	0.582764	-0.237448	0.418422	0.42752	0.0622194	0.149475	0.638195	-0.375852	0.110557	-0.449221	0.0594444	0.552307	0.0330247	0.676262	0.00117734	0.133218	0.679283	-0.496842	0.0247886	0.182393	0.538991	0.405381
USP6NL	lightgreen	M3	-0.390926	0.0971293	-0.68928	0.000299683	0.917696	9.30048e-10	0.444099	0.0426043	0.689782	0.000373556	-0.78202	1.73692e-05	0.488795	0.0298252	0.0342024	0.922645	-0.21529	0.431765	0.261092	0.30609	-0.818772	3.39333e-06	0.581317	0.0119195	-0.747481	8.90891e-05	-0.364225	0.170239	-0.357424	0.131908	-0.0588029	0.8711	0.410348	0.0763672	0.178129	0.554275	0.215778	0.502913	0.0819257	0.803706	-0.51567	0.0351466	0.57773	0.00657322	0.375091	0.139982	0.194879
CLDN18	grey	M0	-0.331723	0.174713	0.108524	0.669476	-0.00675027	0.981787	-0.302094	0.198935	0.153834	0.566651	-0.0410222	0.892966	-0.422439	0.0690239	0.304123	0.241473	0.461192	0.0489113	-0.191966	0.472106	0.225979	0.372631	0.19304	0.530826	0.405292	0.0822648	0.149622	0.641413	0.30871	0.205709	-0.496265	0.0420743	-0.424325	0.0650896	0.282539	0.301593	-0.334609	0.258401	-0.18669	0.519238	-0.236618	0.419399	-0.345003	0.146361	-0.325479	0.216674	0.231065
ZBTB11	red	M14	-0.252854	0.326749	0.12875	0.610072	-0.428969	0.0506074	-0.185902	0.460011	0.120505	0.664033	0.613463	0.0027504	-0.56221	0.00944215	0.160813	0.584135	0.0872717	0.779636	-0.494005	0.0277757	0.441664	0.0490535	0.0706724	0.846191	0.399514	0.0875673	0.933799	4.41397e-10	0.777697	3.44639e-05	-0.334549	0.217355	-0.563641	0.00892579	0.634538	0.00247988	-0.122818	0.726523	-0.625258	0.00369629	0.70402	0.00103482	-0.0446524	0.878741	-0.799703	2.16453e-05	0.0958475
ATXN3	green	M13	-0.308678	0.212275	0.311727	0.170907	-0.42947	0.0502913	-0.317147	0.173856	-0.0268133	0.933076	0.26344	0.287815	-0.745042	0.00010196	0.177853	0.539733	0.561471	0.0110213	-0.152854	0.580055	0.537454	0.0119369	-0.173903	0.579202	0.763226	5.1415e-05	0.483337	0.0478646	0.437965	0.0545996	-0.508829	0.0356495	-0.544133	0.0123129	0.410461	0.0946814	-0.284172	0.351113	-0.439539	0.0698609	0.344339	0.202219	-0.478567	0.032059	-0.560565	0.013128	0.0478063
GOLGA5	green	M13	-0.30968	0.210605	0.476475	0.0248375	-0.519404	0.0134569	-0.551683	0.00801504	0.018874	0.953231	0.296062	0.222755	-0.878577	8.24529e-08	0.329607	0.196818	0.796561	1.69312e-05	-0.303923	0.220383	0.529147	0.0137632	-0.120025	0.721445	0.910259	7.08468e-09	0.528851	0.025808	0.575187	0.00705659	-0.38546	0.140579	-0.578482	0.00684135	0.472787	0.0438275	-0.256186	0.410302	-0.355244	0.167937	0.322356	0.239676	-0.552833	0.0101583	-0.504081	0.031717	0.186162
RAN	royalblue	M5	-0.739564	7.59985e-05	-0.464603	0.0296059	0.64008	0.00117895	0.149858	0.56199	0.898752	1.383e-08	-0.518203	0.0162911	-0.113012	0.693127	0.251958	0.35213	0.19987	0.470982	0.0182704	0.954874	-0.549488	0.00968982	0.584457	0.0113028	-0.257914	0.30823	0.225979	0.446195	0.122583	0.66092	-0.245899	0.396544	0.0980211	0.734034	0.732107	0.000170695	0.225416	0.478966	-0.308226	0.244846	0.0564803	0.876682	0.445402	0.0495598	-0.0385652	0.911515	0.370112
WDR35	lightgreen	M3	-0.60908	0.00315816	-0.667191	0.000555917	0.917326	9.68834e-10	0.43468	0.0481965	0.80722	4.48508e-06	-0.842162	9.32188e-07	0.262785	0.3009	-0.003037	0.992719	-0.0245665	0.940757	0.394814	0.0940781	-0.768958	3.06933e-05	0.476947	0.0545651	-0.539106	0.0132865	-0.263895	0.356624	-0.36344	0.124751	-0.137166	0.669313	0.404628	0.0815402	0.350291	0.174335	0.220821	0.490427	-0.0772106	0.816669	-0.386969	0.141008	0.514932	0.0187984	0.311732	0.240438	0.207536
ISOC1	lightyellow	M4	-0.462498	0.0409288	-0.904143	3.67929e-09	0.788404	8.61842e-06	0.83742	7.24034e-07	0.678063	0.000523642	-0.580521	0.00546242	0.419496	0.0713516	-0.52656	0.018513	-0.358433	0.149527	0.643874	0.0017718	-0.661705	0.00089644	0.0699706	0.847622	-0.545663	0.0118854	-0.0839964	0.809367	-0.519839	0.017761	-0.0685042	0.847978	0.561783	0.00917406	0.303501	0.257805	-0.327663	0.270903	-0.33568	0.197375	-0.404821	0.120303	0.72167	0.000220758	0.154064	0.615397	-0.282837
EML1	yellow	M12	-0.303576	0.221285	0.0219182	0.937161	0.379086	0.0919632	-0.373292	0.0994342	0.489646	0.0246234	-0.46359	0.036796	-0.0757261	0.798048	0.824569	1.98284e-06	0.356551	0.151948	-0.501174	0.0251283	-0.334182	0.158531	0.926068	2.6206e-09	-0.194558	0.461786	-0.102024	0.762463	0.343538	0.150911	-0.263587	0.356237	-0.22912	0.372244	0.338235	0.19406	0.357287	0.220651	0.243901	0.377305	-0.173601	0.574794	-0.0177909	0.951794	0.105852	0.743482	0.512537
TRMT11	black	M15	-0.2923	0.242143	0.580938	0.00407113	-0.516624	0.014083	-0.753844	3.93069e-05	0.0160469	0.960363	0.372951	0.108334	-0.8862	4.39861e-08	0.678943	0.000705985	0.669147	0.00116409	-0.675886	0.00078291	0.594067	0.00419334	0.255049	0.382738	0.767561	4.41495e-05	0.617236	0.0052687	0.864521	5.82085e-07	-0.494898	0.0427858	-0.808445	1.12458e-05	0.530847	0.0185173	0.0432128	0.912653	-0.273447	0.312515	0.518781	0.0338586	-0.622863	0.00270832	-0.628392	0.00370047	0.302262
TTI2	turquoise	M1	0.915463	1.21085e-09	0.620786	0.00172742	-0.636207	0.00129116	-0.374598	0.0980683	-0.894035	1.98798e-08	0.590643	0.00446414	0.255859	0.315708	0.0432095	0.899124	-0.277349	0.290104	-0.384974	0.104456	0.448872	0.0447194	-0.276374	0.33554	0.0442704	0.884856	-0.215778	0.471195	0.108124	0.702941	0.421333	0.099473	-0.106616	0.707302	-0.749929	9.21554e-05	0.147523	0.664766	0.582063	0.00850249	0.156877	0.61706	-0.337356	0.157401	0.154111	0.615288	-0.0736763
ZFAT	midnightblue	M22	-0.462762	0.0408066	-0.814873	2.42908e-06	0.745919	4.93392e-05	0.627478	0.0016837	0.752976	4.69706e-05	-0.523712	0.0149253	0.36772	0.123571	-0.202854	0.473736	-0.392387	0.107052	0.279772	0.26694	-0.735232	0.000103981	0.398305	0.127784	-0.656224	0.00125944	0.0533578	0.884551	-0.331437	0.168716	0.0855986	0.806679	0.509556	0.0211352	0.418942	0.085891	-0.0497722	0.899522	-0.25646	0.349479	-0.137668	0.667039	0.802608	1.10917e-05	0.1389	0.657168	-0.0375155
MTFR1	grey	M0	-0.257136	0.316583	0.412479	0.0589568	-0.082206	0.760146	-0.464769	0.0322962	0.0535264	0.85735	-0.127412	0.64174	-0.466423	0.0402117	0.491841	0.0315324	0.485404	0.0357204	-0.199084	0.4533	0.270037	0.272609	0.257718	0.37686	0.399427	0.0876419	-0.0189127	0.961519	0.314204	0.196134	-0.384339	0.141977	-0.400644	0.0850812	0.152305	0.623975	0.216156	0.501851	0.0261648	0.94647	0.0428167	0.909132	-0.53575	0.0135261	-0.127967	0.686117	0.118615
STAG3	darkgreen	M7	0.553165	0.00970534	-0.220671	0.354681	0.255641	0.285853	0.335903	0.145438	-0.213188	0.404103	-0.136639	0.614493	0.82984	2.30211e-06	-0.282466	0.284925	-0.688421	0.000714638	0.163429	0.550863	-0.418882	0.0652513	0.00170263	0.996767	-0.72593	0.000181033	-0.53161	0.0247775	-0.538086	0.0133226	0.656725	0.00265714	0.636832	0.00216322	-0.600163	0.00531434	0.158881	0.637735	0.549135	0.0152313	-0.259603	0.366403	0.448142	0.0478063	0.612707	0.00511266	-0.278606
FECH	grey	M0	-0.172429	0.533179	-0.136363	0.587948	0.629105	0.00152297	-0.0197407	0.946197	0.370276	0.110102	-0.764107	3.54109e-05	0.293115	0.238984	0.241046	0.377085	0.179459	0.524838	0.252484	0.325494	-0.601356	0.00362118	0.369607	0.165863	-0.394714	0.0923804	-0.642178	0.0031288	-0.396714	0.0879889	0.17658	0.568914	0.420471	0.0679873	-0.0993798	0.766372	0.514203	0.0543819	0.491444	0.0363105	-0.371245	0.162053	0.119416	0.662289	0.692122	0.000847054	0.176513
DDX3Y	greenyellow	M19	0.150186	0.597059	0.448628	0.0369867	-0.0312021	0.912773	-0.559387	0.0069706	-0.0355572	0.909226	-0.063096	0.829601	-0.0332689	0.915696	0.546345	0.0132654	0.317941	0.212195	-0.372973	0.117843	-0.122021	0.658886	0.297857	0.290299	-0.052696	0.86285	-0.17704	0.570013	0.289859	0.240058	0.243271	0.402638	-0.067108	0.822037	-0.0869868	0.796952	0.943192	4.14196e-11	0.507813	0.0287038	0.302085	0.278538	-0.157421	0.553274	0.333787	0.201622	0.5047
PFKP	greenyellow	M19	0.506616	0.0214095	0.408884	0.061699	-0.202393	0.413147	-0.325878	0.160272	-0.239406	0.339657	0.21558	0.398678	0.261641	0.303342	0.284272	0.281511	-0.155419	0.590485	-0.434543	0.0603302	-0.0713815	0.806493	0.171366	0.585183	-0.255707	0.312962	-0.0692907	0.846722	0.245193	0.333661	0.493135	0.04367	0.091936	0.751747	-0.252515	0.368109	0.709904	0.0016676	0.537253	0.0184925	0.487808	0.049835	0.0862976	0.760831	0.320456	0.224935	0.273264
IDI1	tan	M2	0.380408	0.108469	0.793157	7.13666e-06	-0.621049	0.00183751	-0.776967	1.50685e-05	-0.585761	0.00465246	0.443549	0.0477864	-0.371895	0.118642	0.54907	0.0126446	0.347095	0.165275	-0.630744	0.00240224	0.667897	0.000762998	0.071101	0.845221	0.51607	0.0190334	0.0169929	0.965778	0.581133	0.00632835	-0.224338	0.448246	-0.692569	0.000576978	-0.267964	0.33306	0.10773	0.763691	0.315867	0.231098	0.091043	0.789937	-0.811052	7.5387e-06	-0.230329	0.419093	0.166473
SP100	grey60	M24	0.0124679	0.969497	0.28436	0.217385	-0.218529	0.372509	-0.355652	0.119572	-0.051369	0.863821	0.302572	0.211474	-0.225778	0.384956	0.169619	0.561527	0.249703	0.350259	-0.310207	0.209309	0.0991593	0.725719	-0.0622458	0.867038	0.175328	0.51477	0.27323	0.336988	0.365608	0.122196	0.0719274	0.839779	-0.230101	0.369893	0.121055	0.71005	0.374816	0.194004	-0.00514452	0.990168	0.43795	0.0874503	-0.0360986	0.902624	-0.134064	0.669077	0.681863
KLF6	greenyellow	M19	0.199852	0.458752	0.156181	0.529346	0.181199	0.468658	-0.23394	0.337827	0.0436951	0.885877	-0.279818	0.2542	0.261818	0.303033	0.272723	0.306312	0.219805	0.420705	-0.121035	0.670758	-0.451327	0.0433086	0.207956	0.492607	-0.281285	0.259584	-0.397076	0.126212	-0.0540421	0.857124	0.384392	0.141926	0.217137	0.401158	-0.237418	0.404395	0.7608	0.000364184	0.533067	0.0196956	-0.0960578	0.77733	0.157349	0.553461	0.538738	0.018944	0.623416
EIF4G3	lightgreen	M3	-0.632252	0.00185236	-0.837677	6.62928e-07	0.916718	1.04758e-09	0.637263	0.00133635	0.846546	5.51676e-07	-0.808385	5.3463e-06	0.301003	0.224045	-0.263845	0.324961	-0.0999024	0.745474	0.600569	0.00460385	-0.801245	7.75693e-06	0.271419	0.346269	-0.523297	0.0170596	-0.200982	0.508367	-0.520644	0.0175578	-0.0535178	0.883537	0.578687	0.00681938	0.395957	0.111186	-0.0776698	0.83607	-0.220861	0.43239	-0.44344	0.0824773	0.646391	0.0015901	0.304589	0.254423	-0.108844
NEO1	yellow	M12	-0.0446084	0.889251	0.152316	0.540927	0.18429	0.460358	-0.382218	0.0901422	0.202268	0.432398	-0.365965	0.116788	-0.00897405	0.977489	0.771365	2.81743e-05	0.255568	0.336844	-0.496887	0.0267241	-0.189422	0.467586	0.798042	2.53483e-05	-0.162556	0.550822	-0.219528	0.462248	0.287063	0.245135	-0.194515	0.52233	-0.245079	0.335261	0.0798245	0.815201	0.339293	0.250652	0.37122	0.144232	-0.200477	0.507289	-0.179182	0.492581	0.152588	0.618956	0.266134
TRAM1	darkgrey	M9	-0.265758	0.297682	0.138304	0.582161	-0.0713749	0.793498	-0.275077	0.249366	0.107196	0.702289	-0.0488398	0.870739	-0.413397	0.0765695	0.180144	0.533513	0.617136	0.0038819	-0.0389706	0.901689	0.169225	0.522632	-0.0399425	0.915537	0.462	0.0413775	0.0819466	0.815087	0.224448	0.381476	-0.421159	0.0996431	-0.35791	0.132212	0.231801	0.417687	-0.301548	0.317244	-0.142324	0.641092	-0.205198	0.494364	-0.347894	0.142667	-0.192721	0.512777	0.317654
PHKA1	grey	M0	-0.0680829	0.828603	-0.0969998	0.70567	0.281295	0.233292	0.158606	0.536835	-0.03983	0.897557	-0.187481	0.471535	0.169383	0.532138	-0.272413	0.306669	-0.199499	0.472013	0.393121	0.0957649	-0.0299508	0.922596	-0.185509	0.549507	-0.141544	0.609353	-0.302121	0.277322	-0.31332	0.197647	-0.0078857	0.984411	0.180108	0.498363	-0.228711	0.424545	0.15707	0.641523	0.0808278	0.806781	-0.164841	0.597886	-0.0633707	0.827152	0.17645	0.554365	-0.0960545
TNFRSF1A	darkgrey	M9	0.231767	0.378131	0.611311	0.0021404	-0.502038	0.0178104	-0.550056	0.00824416	-0.338425	0.151109	0.291579	0.230945	-0.35443	0.140074	0.207711	0.462097	0.615856	0.00398691	-0.220033	0.400551	0.358091	0.126282	-0.286103	0.314526	0.585669	0.00576002	0.00864209	0.983281	0.277621	0.264076	0.026517	0.945351	-0.280394	0.258532	-0.123977	0.701493	-0.0152973	0.971378	0.201952	0.480133	0.0808801	0.814609	-0.449984	0.0466566	0.00721412	0.983183	0.354288
TMEM259	turquoise	M1	0.914698	1.33941e-09	0.607102	0.00235199	-0.65895	0.000727322	-0.375454	0.0971668	-0.901225	1.17317e-08	0.634271	0.0017317	0.245757	0.339351	0.0443766	0.896495	-0.231076	0.393374	-0.381233	0.108539	0.450753	0.0436172	-0.315737	0.255353	0.0455326	0.881259	-0.192206	0.529743	0.148741	0.58464	0.38239	0.144552	-0.171619	0.522069	-0.728428	0.000193502	0.178683	0.592072	0.550857	0.0148362	0.16201	0.604567	-0.348187	0.142357	0.129627	0.681834	-0.0576839
EVI5	green	M13	-0.434622	0.0585802	0.0398352	0.884048	-0.246558	0.306066	-0.0943601	0.729481	0.236785	0.345462	0.136375	0.615195	-0.657023	0.00131876	-0.015629	0.966007	0.576013	0.00854686	0.0146772	0.963983	0.285532	0.242006	-0.20334	0.504089	0.680411	0.000686486	0.545715	0.0196689	0.321519	0.184034	-0.37637	0.152755	-0.313427	0.197999	0.555345	0.012347	-0.511006	0.0564519	-0.550074	0.0150296	0.19072	0.532128	-0.19837	0.441159	-0.48127	0.0430845	-0.000864586
ANAPC2	turquoise	M1	0.914343	1.39158e-09	0.462598	0.0304004	-0.513609	0.0147952	-0.212269	0.390112	-0.742413	6.98143e-05	0.533606	0.0126909	0.416811	0.0737153	-0.094712	0.763117	-0.333425	0.186278	-0.279233	0.26793	0.142686	0.598305	-0.335885	0.218758	-0.163187	0.549149	-0.191449	0.531609	0.00969685	0.974918	0.699986	0.000916072	0.147595	0.588944	-0.702736	0.000422879	0.426656	0.128364	0.583566	0.00827807	0.280416	0.321592	0.0157546	0.957239	0.323714	0.21963	0.0677343
PKM	greenyellow	M19	-0.105218	0.726517	-0.0410696	0.880541	0.198131	0.424139	-0.0871448	0.751439	0.404806	0.0754345	-0.0587439	0.841134	0.094213	0.746882	0.327049	0.201212	-0.025368	0.93914	-0.378607	0.111406	-0.360983	0.122764	0.48188	0.0512687	-0.318645	0.192393	0.246096	0.397532	0.345192	0.148486	0.141631	0.657623	0.0460599	0.881718	0.363224	0.155066	0.538569	0.0400224	0.0639911	0.851889	0.41546	0.108666	0.429556	0.0599949	0.0552762	0.872439	0.496852
DNTTIP2	purple	M18	-0.602761	0.00361876	-0.240172	0.308621	0.358819	0.114223	-0.0590959	0.836385	0.740094	7.55409e-05	-0.240617	0.338422	-0.262788	0.3009	0.343337	0.174731	0.263785	0.319022	-0.224644	0.389101	-0.356417	0.128363	0.525148	0.0287014	-0.0831414	0.778139	0.446681	0.0749369	0.403998	0.0811815	-0.181226	0.556803	-0.0697497	0.814281	0.748421	9.69027e-05	0.367072	0.204914	-0.303513	0.253461	0.354881	0.18587	0.329134	0.169208	-0.182935	0.537436	0.422318
METTL22	darkred	M6	0.600354	0.00381291	0.748482	4.36205e-05	-0.827228	1.20068e-06	-0.52452	0.0129555	-0.812492	3.49795e-06	0.75568	4.83542e-05	-0.230622	0.373116	0.0496245	0.882848	0.151744	0.600807	-0.346398	0.15215	0.711652	0.000219101	-0.486917	0.0480737	0.516569	0.0188918	0.100413	0.766213	0.333797	0.165152	0.134648	0.67533	-0.411857	0.0750801	-0.446954	0.0611671	-0.0109336	0.980074	0.205942	0.470559	0.314166	0.25476	-0.568421	0.00774395	-0.180559	0.543375	0.0984078
RRP15	red	M14	-0.163757	0.557714	0.0394429	0.884977	-0.27611	0.242843	-0.142218	0.585476	0.244448	0.327541	0.467972	0.0346101	-0.329552	0.175577	0.170448	0.559218	-0.0310045	0.925876	-0.513994	0.0207762	0.116055	0.675899	0.190196	0.538291	0.1382	0.618567	0.824303	7.17635e-06	0.610821	0.00354651	0.0381804	0.91794	-0.202858	0.437428	0.606332	0.00469555	0.050293	0.898503	-0.411837	0.0958232	0.751381	0.000275995	0.281424	0.251212	-0.499926	0.0336051	0.171973
ZFY	greenyellow	M19	0.328335	0.18012	0.505321	0.0159684	-0.111424	0.6711	-0.544524	0.00908795	-0.175848	0.504428	0.00361702	0.990494	0.0743897	0.801782	0.465888	0.0456046	0.256949	0.333785	-0.343829	0.155833	-0.11607	0.675899	0.177564	0.569754	-0.0840989	0.775134	-0.256209	0.374023	0.210566	0.416077	0.393405	0.130675	0.0258903	0.934429	-0.243135	0.391569	0.951318	6.01002e-12	0.619914	0.00407255	0.317613	0.248441	-0.132899	0.622899	0.438084	0.0733033	0.461576
RAB2A	royalblue	M5	-0.896309	9.39961e-09	-0.651554	0.000826405	0.612567	0.0022157	0.414254	0.0620018	0.898021	1.44148e-08	-0.583623	0.00514259	-0.246523	0.337499	0.0116146	0.975008	0.154745	0.592385	0.27323	0.27996	-0.394741	0.0864326	0.426026	0.0969953	-0.0593878	0.843106	0.270384	0.342658	-0.0576061	0.847778	-0.492414	0.0440579	0.0555654	0.855582	0.776828	3.29102e-05	-0.337175	0.253832	-0.622224	0.00389757	-0.232065	0.430361	0.334433	0.161557	-0.256513	0.357218	-0.0987134
NAV3	grey	M0	-0.449069	0.0488228	-0.634768	0.00124739	0.37364	0.0975906	0.481542	0.0254049	0.434055	0.0530847	-0.144303	0.592779	0.0347798	0.911371	-0.0677191	0.836038	-0.404796	0.0938862	0.0237113	0.941363	-0.0957215	0.736164	0.415612	0.108037	-0.280643	0.260847	0.317098	0.248772	0.063673	0.831393	-0.494105	0.0432132	-0.137833	0.615741	0.42335	0.0815064	-0.466112	0.0900721	-0.55791	0.0132115	-0.228087	0.439754	0.269152	0.27585	-0.476134	0.0462172	-0.386383
ROGDI	darkgreen	M7	0.502438	0.0228389	-0.326785	0.148955	0.350022	0.124595	0.421022	0.0571917	-0.0575263	0.846214	-0.193505	0.455206	0.901636	9.7024e-09	-0.20758	0.462419	-0.667195	0.00122062	0.110833	0.70086	-0.554608	0.008867	0.162037	0.610993	-0.858045	4.69661e-07	-0.480528	0.0496343	-0.428142	0.0618094	0.535623	0.0248077	0.595323	0.00502669	-0.458476	0.0529829	0.25337	0.415863	0.498295	0.0327921	-0.26999	0.343255	0.609274	0.00359974	0.589287	0.00794214	-0.135886
PDZD4	darkgreen	M7	0.426419	0.0646846	-0.236984	0.315867	0.0542312	0.84543	0.560195	0.00686516	-0.193669	0.454845	0.0721621	0.802213	0.614992	0.00343217	-0.59861	0.00494626	-0.632634	0.00279346	0.361416	0.132198	-0.228015	0.367382	-0.357548	0.183715	-0.444709	0.0516719	-0.206294	0.495944	-0.447522	0.0485209	0.477272	0.0532067	0.51415	0.0197874	-0.39003	0.118282	-0.0402164	0.918993	0.121075	0.70105	-0.0791294	0.819359	0.488898	0.0276927	0.312967	0.238011	-0.379573
ATP2B3	darkgreen	M7	0.51589	0.0184591	0.00463542	0.987306	0.0857299	0.749979	0.135098	0.607571	-0.249926	0.315167	-0.183868	0.481432	0.583439	0.00640315	0.0137868	0.970262	-0.408038	0.0907684	-0.00298692	0.992759	-0.236416	0.346871	0.169408	0.590746	-0.469244	0.0375307	-0.529585	0.0255021	-0.364067	0.123989	0.409409	0.112386	0.383912	0.101831	-0.536453	0.0168404	0.0798241	0.831011	0.55255	0.0143938	-0.297893	0.286689	0.154802	0.560668	0.508737	0.0296562	-0.291818
CBFB	yellow	M12	-0.350014	0.147197	-0.0313907	0.910642	0.290806	0.215665	-0.301791	0.199427	0.596149	0.00374283	-0.379064	0.101868	-0.173781	0.519723	0.684947	0.000588197	0.423096	0.0769971	-0.488895	0.0297691	-0.36438	0.118908	0.785721	4.37785e-05	-0.0636547	0.831107	0.154585	0.628492	0.411005	0.0750956	-0.173296	0.577304	-0.140895	0.606915	0.540975	0.0156068	0.226546	0.476485	0.0887911	0.786301	0.0415049	0.911972	0.149736	0.574949	0.0223118	0.94893	0.509003
PDK3	grey	M0	0.157754	0.575093	-0.0219652	0.937054	-0.23591	0.330573	0.183359	0.46732	-0.253113	0.308322	0.401113	0.079973	0.0313518	0.920798	-0.352022	0.16164	-0.269595	0.30614	0.0447002	0.886575	0.347245	0.140487	-0.32903	0.230637	0.134687	0.628402	0.198179	0.515322	0.00802305	0.979228	-0.101729	0.76614	-0.134384	0.62595	-0.0915889	0.785982	-0.644953	0.0073443	-0.233156	0.402569	-0.0595434	0.869948	-0.027032	0.925934	-0.302959	0.257509	-0.19802
HYAL2	lightcyan	M23	0.362516	0.13051	-0.0132646	0.962564	0.343573	0.132859	0.106382	0.692903	-0.276346	0.258657	-0.501638	0.0210956	0.572474	0.0078342	-0.116063	0.704894	-0.106522	0.727091	0.409895	0.0797803	-0.291526	0.230168	-0.0886298	0.799382	-0.369489	0.119814	-0.961404	1.25027e-12	-0.665064	0.0010437	0.219384	0.459776	0.380524	0.105512	-0.74474	0.000109706	0.145524	0.66874	0.681088	0.00104637	-0.724165	0.000593758	-0.114194	0.676733	0.731959	0.000277485	-0.0589058
HDAC4	magenta	M17	0.291841	0.242974	-0.382083	0.0841722	0.362266	0.110274	0.515163	0.0151098	-0.0398272	0.897557	-0.30819	0.201386	0.679959	0.000734102	-0.54613	0.0133032	-0.445922	0.0590437	0.548978	0.0119441	-0.452448	0.0426295	-0.273725	0.341416	-0.520428	0.0178202	-0.507177	0.0350536	-0.713494	0.000281757	0.491592	0.0444584	0.761674	7.0496e-05	-0.43135	0.0740213	-0.107315	0.764568	0.328235	0.209313	-0.301242	0.28013	0.458567	0.0418041	0.595667	0.00707885	-0.298252
ABHD17A	turquoise	M1	0.913675	1.49251e-09	0.354996	0.11257	-0.416453	0.0593489	-0.163737	0.522673	-0.742763	6.89433e-05	0.423491	0.0614641	0.493157	0.0281133	-0.0437853	0.897835	-0.390739	0.108885	-0.268374	0.290147	0.144256	0.593801	-0.213946	0.477517	-0.25383	0.317557	-0.294166	0.292986	-0.0234717	0.939781	0.515377	0.0326454	0.10975	0.698264	-0.73266	0.000167985	0.278091	0.363738	0.625163	0.00370204	0.132886	0.680164	-0.058988	0.839942	0.313258	0.237579	-0.0737864
FGFR3	grey	M0	0.496507	0.0249961	0.29927	0.191143	-0.282648	0.230691	-0.257864	0.285155	-0.302741	0.208332	0.223117	0.380233	0.169425	0.532089	0.215358	0.441607	0.0947243	0.76005	-0.391019	0.0978474	0.0161729	0.958593	0.0512776	0.891166	-0.0313434	0.920646	-0.060862	0.866414	0.267219	0.2856	0.215524	0.469	-0.127304	0.646514	-0.270897	0.326348	0.23417	0.459091	0.385475	0.125784	0.0526787	0.884726	-0.0390078	0.89425	0.137038	0.661911	0.306523
IFI35	grey	M0	0.205825	0.443309	0.353071	0.114815	-0.135656	0.598551	-0.243688	0.315778	-0.0799077	0.781987	0.110306	0.69161	0.0130303	0.967261	0.123903	0.684094	0.0936917	0.762631	-0.185827	0.488554	0.0196842	0.949839	-0.0103315	0.978915	0.0703596	0.813528	-0.00806114	0.984377	0.194848	0.45756	0.290765	0.300318	-0.00944068	0.976928	-0.0963972	0.773795	0.357761	0.219837	0.272149	0.315281	0.200742	0.506677	-0.052845	0.856683	0.186435	0.528875	0.142712
HEATR6	grey	M0	-0.230228	0.381877	0.00108652	0.996797	0.0430274	0.878054	0.0461428	0.872273	-0.00983261	0.975943	-0.168022	0.525283	-0.22269	0.392524	-0.209205	0.458252	0.398422	0.100623	0.407003	0.0824007	0.128097	0.640436	-0.349876	0.195625	0.360731	0.130946	-0.187081	0.543047	-0.206498	0.426153	-0.335667	0.215646	-0.119058	0.670363	-0.0431219	0.904728	-0.37081	0.199545	-0.167223	0.571704	-0.430331	0.0942139	-0.298159	0.220006	-0.0372616	0.91492	0.0902328
COASY	tan	M2	0.779687	1.49885e-05	0.784256	1.04957e-05	-0.770222	1.91636e-05	-0.529303	0.0119243	-0.797955	7.02811e-06	0.620576	0.00235401	-0.0299772	0.924146	0.150349	0.613155	0.068299	0.830296	-0.427957	0.0650562	0.518	0.0164159	-0.325491	0.237214	0.341471	0.157373	-0.0516097	0.888478	0.291456	0.236992	0.373494	0.157133	-0.222534	0.387815	-0.549411	0.0136173	0.214839	0.505115	0.470165	0.0481104	0.28311	0.316017	-0.43798	0.0542318	0.0733004	0.825531	-0.0328573
PLEKHH3	tan	M2	0.697889	0.000307215	0.848687	3.38693e-07	-0.811054	2.88532e-06	-0.717601	0.000140729	-0.731503	0.000102345	0.680299	0.000541369	-0.168649	0.534235	0.319899	0.213787	0.266822	0.311969	-0.556116	0.0105935	0.508765	0.0189137	-0.273721	0.341416	0.395487	0.0915459	0.0601975	0.867884	0.440582	0.0529762	0.367613	0.16535	-0.311644	0.201003	-0.402674	0.103176	0.376475	0.191025	0.467561	0.0496769	0.497551	0.0445254	-0.469525	0.0362998	0.0472975	0.891222	0.228441
TFE3	darkred	M6	0.305763	0.217443	0.52571	0.0113732	-0.798012	5.56421e-06	-0.319736	0.169858	-0.571259	0.00618418	0.823466	2.52996e-06	-0.417656	0.0729123	-0.145119	0.627241	0.109399	0.719508	-0.256028	0.317055	0.744481	7.55576e-05	-0.559551	0.0170648	0.624292	0.00259871	0.483412	0.0478646	0.44932	0.0474436	-0.063825	0.859029	-0.456963	0.0437621	-0.0716468	0.835265	-0.22633	0.477092	-0.229385	0.411108	0.485194	0.0515005	-0.416009	0.0705201	-0.505082	0.0312971	-0.0117508
TBC1D25	pink	M16	0.475245	0.0342971	0.0326836	0.906487	-0.157917	0.533686	0.163733	0.522673	-0.296832	0.21883	0.272638	0.26808	0.406876	0.0820604	-0.390562	0.111108	-0.337625	0.179777	0.153204	0.579045	-0.097244	0.731429	-0.426628	0.0963815	-0.219071	0.399971	-0.139214	0.667238	-0.312164	0.199592	0.628113	0.00485173	0.408107	0.0783883	-0.356579	0.164827	-0.00179482	0.996245	0.251684	0.359963	0.0855046	0.803354	0.311905	0.196659	0.350587	0.17465	-0.10556
ACSL4	brown	M11	-0.0556484	0.861155	0.440705	0.041107	-0.610995	0.00229376	-0.449387	0.0398504	-0.239116	0.34033	0.509152	0.0187896	-0.646874	0.00168284	0.399574	0.100838	0.252045	0.344651	-0.556818	0.0104716	0.718135	0.000179496	0.125209	0.706791	0.631924	0.00219751	0.523239	0.0279165	0.662728	0.00110687	-0.49379	0.0434013	-0.774447	4.42442e-05	0.250485	0.373179	-0.362649	0.212039	-0.345749	0.181703	0.205132	0.494559	-0.598009	0.00444631	-0.709594	0.00054843	-0.172044
GPKOW	magenta	M17	0.203034	0.450527	-0.258765	0.267971	0.33573	0.143161	0.36896	0.104098	0.149609	0.578787	-0.399127	0.0816128	0.537635	0.0141533	-0.386822	0.115153	-0.103091	0.736422	0.495109	0.027345	-0.637733	0.0016235	-0.235666	0.427869	-0.406991	0.0807278	-0.443503	0.0776673	-0.615445	0.00321276	0.676247	0.00167346	0.837383	3.13987e-06	-0.251062	0.371851	0.21978	0.492326	0.370663	0.144925	-0.144991	0.648059	0.560024	0.00899195	0.741933	0.000198686	-0.112282
PRR11	darkturquoise	M8	-0.23283	0.37536	0.19735	0.413261	0.237758	0.326107	-0.466957	0.0313467	0.26638	0.280118	-0.302831	0.210976	-0.167058	0.53819	0.737789	0.00010392	0.45482	0.0528528	-0.429372	0.0639888	-0.0849405	0.767738	0.676821	0.00161639	0.00298283	0.992479	-0.13367	0.68288	0.432379	0.0585996	-0.426615	0.0941123	-0.434089	0.0581613	0.201373	0.494507	0.423226	0.132443	0.228725	0.41271	-0.214233	0.472411	-0.275309	0.263307	0.0053441	0.987478	0.549183
REEP1	darkgreen	M7	0.0130397	0.968254	-0.536417	0.00942012	0.628982	0.00152765	0.552804	0.00785272	0.28287	0.24549	-0.534712	0.0124594	0.66877	0.000984878	-0.110066	0.722624	-0.608495	0.00463893	0.234744	0.365336	-0.5577	0.00838732	0.436561	0.0869696	-0.787654	1.97928e-05	-0.432365	0.0878355	-0.45521	0.0439707	0.103419	0.761266	0.447713	0.0491847	-0.166308	0.585132	0.0548172	0.888102	0.19641	0.493751	-0.444878	0.081346	0.48861	0.0278156	0.377888	0.13631	-0.26869
ATP11A	darkturquoise	M8	0.081873	0.791178	0.616656	0.00190295	-0.0978033	0.713419	-0.725904	0.000106737	-0.0827415	0.773624	-0.12479	0.649481	-0.214874	0.411979	0.72298	0.000176024	0.491987	0.0326038	-0.446024	0.0527121	0.0837579	0.770838	0.388581	0.139753	0.18132	0.498776	-0.260077	0.365335	0.308316	0.206467	0.00185614	0.996643	-0.257742	0.306191	-0.0834223	0.805539	0.606553	0.014548	0.526742	0.0216211	0.107712	0.747018	-0.450934	0.0461477	0.256833	0.35661	0.475975
LAPTM4A	darkgrey	M9	-0.121311	0.679105	0.152169	0.541302	0.0160411	0.956723	-0.332623	0.150216	0.125449	0.650034	-0.164097	0.535859	-0.223452	0.390582	0.374	0.130965	0.54121	0.0156139	-0.240145	0.352977	-0.000574038	0.998805	0.230105	0.440332	0.252744	0.319993	-0.0493551	0.893628	0.24449	0.335369	-0.316115	0.249558	-0.302285	0.217039	0.147969	0.63601	-0.161309	0.631715	0.105448	0.741945	-0.265434	0.35319	-0.239223	0.340961	-0.0323387	0.926902	0.476059
TTC7A	brown	M11	0.259862	0.310906	0.233977	0.322903	-0.574537	0.00490898	0.0383869	0.894741	-0.59632	0.00373104	0.488784	0.0256204	-0.227895	0.37971	-0.458794	0.049999	0.00164357	0.995998	0.228324	0.380716	0.563275	0.00759512	-0.761557	0.000112025	0.501007	0.0238907	0.105896	0.752602	-0.119901	0.669051	-0.0357362	0.924273	-0.156901	0.562982	-0.315039	0.235273	-0.447945	0.106088	-0.237446	0.391883	0.0489453	0.89515	-0.347531	0.143106	-0.290216	0.281957	-0.277787
STON1-GTF2A1L	darkgrey	M9	-0.449696	0.0484438	0.231723	0.328293	-0.0343698	0.903877	-0.436801	0.0469691	0.187907	0.470003	-0.162143	0.541369	-0.622448	0.00294148	0.306571	0.237011	0.768425	5.58375e-05	-0.0145511	0.96426	0.202421	0.432473	0.0219136	0.954614	0.592975	0.00498525	0.0879437	0.799804	0.232664	0.362258	-0.406183	0.115909	-0.325097	0.178866	0.310281	0.243973	-0.0866768	0.815786	-0.14491	0.633549	-0.0555439	0.878311	-0.496487	0.024916	-0.175678	0.556626	0.289763
RASGRP2	grey	M0	0.489205	0.0279616	0.170492	0.487631	-0.163675	0.517521	-0.149739	0.562325	-0.277137	0.256984	0.142358	0.598013	0.310951	0.206322	0.345198	0.171896	-0.254228	0.33983	-0.501283	0.0250885	0.0456926	0.879459	0.401707	0.123829	-0.277133	0.267667	-0.130097	0.692381	0.256689	0.308007	0.0122129	0.977075	-0.188053	0.477011	-0.278497	0.310233	0.0682226	0.858954	0.372391	0.142804	-0.123202	0.706222	-0.0523175	0.858138	0.0414125	0.904971	-0.0555801
ENSG00000285943	royalblue	M5	-0.661894	0.000872385	-0.478323	0.0241806	0.706194	0.000190446	0.217714	0.376505	0.897931	1.44148e-08	-0.723795	0.000145209	-0.00217176	0.994042	0.188638	0.510918	0.270027	0.305254	0.177922	0.510326	-0.696096	0.000349212	0.520795	0.0305015	-0.270746	0.28077	-0.0072871	0.98583	-0.114864	0.684252	-0.0990779	0.772743	0.316452	0.19282	0.604627	0.00488011	0.170406	0.61265	-0.14069	0.645723	-0.137559	0.667317	0.491099	0.0268211	0.218616	0.447082	0.27586
RNF26	turquoise	M1	0.91288	1.62302e-09	0.64951	0.000869138	-0.50061	0.0182007	-0.49641	0.0203237	-0.793335	8.68104e-06	0.428158	0.0581023	0.331468	0.172564	0.260542	0.332231	-0.111921	0.712993	-0.463964	0.0417053	0.247387	0.322342	-0.0866488	0.804574	-0.0855102	0.771203	-0.36919	0.162832	0.158682	0.556607	0.445478	0.076783	-0.102071	0.721537	-0.754145	7.95239e-05	0.485146	0.0752283	0.772927	6.46032e-05	0.0861171	0.801787	-0.301277	0.214504	0.339207	0.19224	0.175232
SHARPIN	turquoise	M1	0.912876	1.62302e-09	0.535838	0.00951683	-0.556814	0.00692542	-0.284578	0.231103	-0.742027	7.06748e-05	0.49301	0.0240441	0.34438	0.154047	-0.0897134	0.777557	-0.119064	0.691793	-0.218064	0.405537	0.175905	0.50401	-0.429516	0.093646	-0.00938292	0.976466	-0.240918	0.409673	-0.0226037	0.942141	0.676816	0.00165884	0.172824	0.518942	-0.683104	0.000740461	0.25281	0.417122	0.639537	0.00273059	0.245081	0.398766	-0.0714062	0.804694	0.398027	0.112087	0.102321
PYGM	greenyellow	M19	0.078821	0.799388	0.306944	0.178462	-0.135128	0.600265	-0.445598	0.0417816	0.0875318	0.759833	-0.00309188	0.991734	-0.157255	0.565103	0.366512	0.140857	0.400048	0.098822	-0.316947	0.197591	-0.18285	0.484889	0.150194	0.642342	0.102888	0.721118	0.0839694	0.809367	0.263794	0.292845	0.406638	0.115512	0.10807	0.70313	0.110999	0.735575	0.633556	0.00910646	0.298897	0.261422	0.398493	0.127443	0.0296808	0.919327	0.249658	0.372545	0.367873
MAST4	blue	M10	-0.459455	0.042557	-0.425606	0.0499927	0.201222	0.416233	0.508053	0.0169713	0.22532	0.373176	-0.18154	0.487754	-0.167154	0.537999	-0.578178	0.00749099	0.0255517	0.938782	0.708578	0.000304399	-0.0136172	0.966047	-0.456252	0.0696646	0.16928	0.531811	0.0826164	0.813183	-0.35905	0.130068	-0.256889	0.371795	0.157878	0.560112	0.188127	0.529009	-0.375742	0.192321	-0.571244	0.0104658	-0.193263	0.52564	0.0585231	0.841401	-0.189096	0.52227	-0.469897
SDK2	tan	M2	0.590079	0.00472553	0.918671	8.56551e-10	-0.738445	6.44902e-05	-0.835179	8.30428e-07	-0.665323	0.0007403	0.511433	0.0181619	-0.268984	0.287995	0.457564	0.0508092	0.46299	0.0477897	-0.557873	0.0102786	0.499083	0.0219144	-0.179835	0.563291	0.500501	0.0240847	-0.0514055	0.888762	0.426266	0.0631613	0.256523	0.372622	-0.359346	0.13035	-0.379053	0.132513	0.36595	0.206564	0.527896	0.0212576	0.355747	0.184554	-0.596191	0.00460789	0.0938803	0.774418	0.339055
CPSF3	royalblue	M5	-0.683224	0.000485132	-0.569258	0.00513409	0.838192	6.31775e-07	0.25102	0.299536	0.896523	1.65361e-08	-0.788459	1.31719e-05	0.0929665	0.750352	0.198796	0.484618	0.193183	0.488284	0.214665	0.413646	-0.719529	0.000172562	0.599295	0.00866772	-0.388415	0.0986354	-0.133357	0.683549	-0.167349	0.532645	-0.185977	0.544941	0.272891	0.273749	0.521578	0.0214241	0.143607	0.673313	-0.106968	0.737984	-0.370453	0.163114	0.444832	0.049893	0.234814	0.408374	0.254148
BCL3	darkred	M6	0.630596	0.00192448	0.507711	0.0153579	-0.730386	8.56962e-05	-0.195078	0.434261	-0.753501	4.62536e-05	0.792604	1.10101e-05	-0.0135806	0.965848	-0.339725	0.180617	-0.170672	0.548216	-0.0821533	0.783158	0.526413	0.014356	-0.730685	0.000338949	0.282846	0.25662	0.169059	0.590715	0.0880483	0.759239	0.431632	0.0890091	-0.0465987	0.88001	-0.446148	0.0618374	0.0482716	0.901892	0.118506	0.70758	0.559083	0.018824	-0.196089	0.447573	-0.0678109	0.839811	-0.00314409
SGSM3	turquoise	M1	0.912818	1.62302e-09	0.448717	0.0369455	-0.478355	0.0255426	-0.172917	0.496708	-0.815381	2.99929e-06	0.511041	0.0182763	0.448131	0.0509246	-0.024744	0.94528	-0.460912	0.0490681	-0.312281	0.205652	0.292161	0.228864	-0.199301	0.513344	-0.193221	0.465349	-0.278223	0.325987	0.0206266	0.947135	0.449635	0.0733372	-0.0383478	0.902309	-0.783451	2.50529e-05	0.22518	0.479514	0.564613	0.0117427	0.059589	0.869835	-0.157107	0.554222	0.20906	0.46916	-0.109001
ABCC9	blue	M10	-0.542959	0.0116736	-0.269978	0.244834	0.315462	0.173855	0.226492	0.355657	0.367012	0.113817	-0.331519	0.163697	-0.235114	0.362698	-0.301666	0.246422	0.347268	0.165152	0.587846	0.0059426	-0.117526	0.671582	-0.294982	0.295963	0.202937	0.440033	-0.0265578	0.946128	-0.258547	0.303753	-0.274746	0.333022	0.095045	0.742725	0.286675	0.292158	-0.172606	0.607141	-0.339346	0.192061	-0.157051	0.616843	-0.026237	0.928016	0.00619076	0.985725	0.0561232
IFT88	lightgreen	M3	-0.64915	0.00121645	-0.655803	0.000741481	0.914623	1.39923e-09	0.386464	0.0858464	0.787075	1.16355e-05	-0.881337	7.0644e-08	0.200055	0.450793	0.0754967	0.815787	0.0232501	0.94406	0.367544	0.124266	-0.687397	0.000446263	0.547595	0.02068	-0.461738	0.0415202	-0.317907	0.247342	-0.352162	0.138781	-0.284213	0.312532	0.288445	0.242469	0.339276	0.192441	0.0498103	0.899522	-0.0969319	0.764763	-0.613113	0.00769178	0.366489	0.119055	0.244593	0.384715	0.0494234
FUNDC1	purple	M18	-0.517396	0.0179951	-0.0395805	0.884656	-0.170096	0.499427	-0.126138	0.634094	0.443148	0.0471077	0.174849	0.506066	-0.620818	0.00304984	0.211708	0.45155	0.379996	0.121309	-0.281461	0.263288	0.121163	0.660884	0.17525	0.57546	0.415613	0.0733611	0.759093	0.000108921	0.563801	0.0086588	-0.345867	0.198847	-0.349072	0.143942	0.794993	1.49947e-05	-0.138176	0.686453	-0.620618	0.00402333	0.429098	0.095432	0.0449348	0.877922	-0.584798	0.00857907	0.0679886
MAOB	cyan	M21	-0.159578	0.570142	0.153615	0.537226	-0.36686	0.105007	-0.13918	0.594779	0.164194	0.53741	0.37841	0.1025	-0.439792	0.0562387	0.00617635	0.986254	0.315278	0.216942	-0.189962	0.477648	0.140248	0.604919	-0.185805	0.549073	0.375128	0.113137	0.669718	0.00163847	0.445148	0.0500332	0.0538642	0.882672	-0.130601	0.637268	0.512144	0.0248486	0.0603352	0.8763	-0.371997	0.143326	0.763977	0.000184492	0.110733	0.687099	-0.321797	0.222819	0.206364
RORA	black	M15	-0.227077	0.389054	0.422296	0.0521964	-0.177104	0.479901	-0.619713	0.0020245	0.189534	0.465919	0.0677734	0.815617	-0.524369	0.0175439	0.704713	0.000320657	0.61161	0.00439195	-0.636882	0.00207929	0.202325	0.432686	0.482589	0.0507628	0.412547	0.0759025	0.319632	0.244215	0.730965	0.000166863	-0.384304	0.141977	-0.619298	0.00315091	0.40665	0.0986083	0.200188	0.540597	-0.0188813	0.963242	0.158674	0.613053	-0.358327	0.129065	-0.309289	0.245257	0.603899
DRD4	tan	M2	0.601169	0.00374585	0.73091	8.07576e-05	-0.701919	0.000218345	-0.563086	0.00651563	-0.758149	3.85279e-05	0.6305	0.00188453	-0.149594	0.587518	0.316631	0.219037	0.0547892	0.86592	-0.557683	0.0103125	0.689857	0.000416008	-0.121457	0.717693	0.359042	0.133179	0.041384	0.91162	0.49481	0.0257143	-0.100819	0.768372	-0.599278	0.00468532	-0.409847	0.0952705	0.14128	0.677841	0.307359	0.246588	0.232907	0.428785	-0.619382	0.00290302	-0.226062	0.429046	0.118303
TGFBR3	darkgrey	M9	-0.377202	0.112006	0.376458	0.0895318	-0.249619	0.299291	-0.575511	0.00513399	0.14919	0.580215	0.00543629	0.985789	-0.748164	9.15436e-05	0.502422	0.027092	0.880618	1.53615e-07	-0.318087	0.195769	0.303709	0.207919	0.13487	0.682529	0.71287	0.00027108	0.296406	0.2888	0.505852	0.0218688	-0.480587	0.0511846	-0.542191	0.0127144	0.429571	0.0755465	-0.096062	0.792366	-0.18324	0.52766	0.127498	0.693813	-0.508435	0.0207616	-0.342698	0.18648	0.526017
HES2	grey	M0	-0.209109	0.434285	0.152332	0.540896	0.0937057	0.726139	-0.351453	0.124884	0.213482	0.403286	-0.306118	0.205116	-0.256556	0.314074	0.456604	0.0514476	0.437782	0.064941	-0.216425	0.409285	-0.103742	0.713046	0.348961	0.197182	0.151119	0.5823	-0.0440841	0.905736	0.165255	0.538737	-0.145262	0.648985	-0.0820473	0.780531	0.20946	0.473574	0.253767	0.415267	0.1567	0.601477	0.10181	0.762111	-0.166069	0.528581	0.0747849	0.821797	0.34329
SNRPGP10	royalblue	M5	-0.720443	0.000147883	-0.469586	0.0274999	0.680258	0.00040819	0.210477	0.394622	0.89628	1.67715e-08	-0.65893	0.00094711	-0.0767403	0.795233	0.183093	0.525055	0.277518	0.289781	0.158235	0.564683	-0.57868	0.00567332	0.510402	0.0352148	-0.195693	0.458773	0.0703645	0.844034	-0.0438627	0.884664	-0.23846	0.413968	0.188159	0.47679	0.65455	0.00155284	-0.00201139	0.995819	-0.23615	0.395115	-0.138691	0.664542	0.403636	0.0810018	0.0872917	0.791033	0.26326
ENSG00000272980	royalblue	M5	-0.633339	0.0018012	-0.513911	0.0139091	0.669668	0.000547885	0.268233	0.263681	0.895934	1.6885e-08	-0.574562	0.00611133	0.0264532	0.933246	0.0551742	0.868873	0.168067	0.555162	0.189106	0.480092	-0.691653	0.000394815	0.415724	0.107925	-0.300063	0.224341	0.133479	0.68325	-0.0682558	0.81805	0.034192	0.927678	0.382318	0.103522	0.629152	0.00281666	0.213766	0.507324	-0.211425	0.456528	0.00914385	0.982635	0.605765	0.00384724	0.173955	0.561235	0.26102
DEK	royalblue	M5	-0.730472	0.000105738	-0.562679	0.00582497	0.610328	0.00232383	0.292523	0.215945	0.89585	1.6885e-08	-0.457238	0.0401109	-0.0885437	0.762599	0.125762	0.679061	0.0650281	0.838413	0.033374	0.915968	-0.530961	0.0133653	0.532592	0.0259076	-0.26244	0.297998	0.328896	0.227537	0.101066	0.722866	-0.250451	0.386179	0.100256	0.727035	0.764146	5.39909e-05	0.0568552	0.88373	-0.431304	0.0771289	0.0382633	0.920548	0.541821	0.0122496	-0.143139	0.6452	0.273939
GNB5	darkred	M6	0.539481	0.0124198	0.371395	0.0948519	-0.614449	0.00213129	-0.154946	0.547621	-0.475704	0.03017	0.613847	0.00272689	0.00588239	0.985154	-0.0150445	0.967168	-0.179168	0.525628	-0.374111	0.11659	0.395794	0.0854921	-0.195064	0.524694	0.183317	0.492989	0.285469	0.309983	0.302204	0.2171	0.247003	0.393756	-0.118166	0.67307	-0.183548	0.54053	-0.133701	0.698041	0.0780337	0.814717	0.397002	0.129325	-0.0559832	0.848337	-0.179297	0.546783	-0.21869
RAB27A	purple	M18	-0.644614	0.00136285	-0.160891	0.515154	0.203307	0.410793	0.0422792	0.882962	0.48442	0.0266412	-0.268724	0.276309	-0.469482	0.0385974	0.0626744	0.849248	0.456946	0.0516287	0.201703	0.446655	0.053754	0.857062	0.0752951	0.834378	0.384666	0.10248	0.231512	0.433352	0.131241	0.634829	-0.522826	0.029575	-0.243422	0.338895	0.560857	0.0111972	-0.348056	0.235687	-0.444629	0.0658388	-0.158045	0.614492	-0.177254	0.497449	-0.273293	0.318716	-0.105613
ZNF574	turquoise	M1	0.912371	1.70957e-09	0.540396	0.00875986	-0.631917	0.0014293	-0.311921	0.182281	-0.819162	2.47806e-06	0.6887	0.000422737	0.309734	0.208219	-0.027428	0.939441	-0.366308	0.138684	-0.389961	0.0989366	0.342552	0.146883	-0.316483	0.253781	-0.0718645	0.809339	-0.0795155	0.821702	0.141007	0.606855	0.570706	0.0143472	-0.00660082	0.984212	-0.648796	0.00177487	0.307259	0.306735	0.51676	0.0251952	0.362802	0.173473	-0.127103	0.639635	0.159416	0.600578	-0.0511326
UFD1	grey	M0	-0.448002	0.0494945	-0.325368	0.15083	0.409744	0.0644036	0.0994353	0.713709	0.46067	0.0372507	-0.4904	0.0250292	-0.101525	0.725661	-0.105545	0.734175	0.457243	0.0514413	0.397319	0.0916497	-0.443817	0.0477201	-0.0704819	0.846615	0.0483857	0.873633	-0.153624	0.630915	-0.314828	0.195023	0.00390211	0.992011	0.291703	0.236296	0.247727	0.379963	-0.0605441	0.875965	-0.0969878	0.764598	-0.332317	0.22237	0.185598	0.475534	0.238181	0.400832	0.276174
PHRF1	darkred	M6	0.648944	0.00122273	0.646698	0.00093258	-0.844749	4.31707e-07	-0.441463	0.0441268	-0.698483	0.000288773	0.882956	6.46573e-08	-0.139368	0.615608	0.0520662	0.877209	-0.15336	0.596496	-0.539968	0.0138921	0.605933	0.00328496	-0.338645	0.214351	0.323542	0.184258	0.374492	0.15542	0.452319	0.0456768	0.3661	0.167687	-0.273567	0.272621	-0.263105	0.343694	0.117228	0.740802	0.157342	0.599737	0.681485	0.00188944	-0.257825	0.299574	-0.231536	0.416199	-0.0379998
ELP1	red	M14	-0.559614	0.00860306	-0.466251	0.0288785	0.0532897	0.848391	0.431473	0.0501695	0.370842	0.109478	0.14921	0.577968	-0.339296	0.16115	-0.37556	0.128898	-0.146118	0.616483	0.235918	0.362729	0.192218	0.460217	-0.144099	0.65928	0.20973	0.422716	0.635051	0.00365083	0.110466	0.696605	-0.477648	0.0529898	-0.157783	0.560354	0.618848	0.00357819	-0.72243	0.00121755	-0.854131	1.21483e-06	0.129922	0.687304	0.141245	0.599172	-0.65774	0.0019822	-0.472168
POLR2B	royalblue	M5	-0.858819	1.90521e-07	-0.544396	0.0081502	0.515534	0.0143476	0.200905	0.418979	0.895368	1.76506e-08	-0.415788	0.0674044	-0.321174	0.189081	0.22576	0.413865	0.254067	0.340271	-0.0140499	0.965433	-0.332169	0.161518	0.557914	0.0174884	-0.0370061	0.905486	0.443517	0.0776673	0.236486	0.353439	-0.544238	0.0217394	-0.122407	0.660858	0.893219	3.8397e-08	-0.216907	0.499798	-0.587442	0.00769233	-0.00614289	0.988676	0.30847	0.202076	-0.366477	0.151803	0.166444
PFN2	lightyellow	M4	-0.172923	0.531889	-0.815992	2.30756e-06	0.680373	0.000406697	0.872874	7.03854e-08	0.457767	0.0386923	-0.51678	0.0166594	0.611203	0.00369287	-0.6246	0.00282447	-0.456186	0.05207	0.669627	0.000923828	-0.702311	0.000291629	-0.0776938	0.82784	-0.627043	0.00244257	-0.248449	0.391856	-0.664183	0.00106456	0.197517	0.514885	0.694172	0.000552458	0.0199513	0.957682	-0.228318	0.472359	-0.137219	0.656319	-0.438951	0.0864873	0.785364	2.33581e-05	0.345832	0.181606	-0.250797
PTPN3	black	M15	-0.160677	0.566653	0.566309	0.00542781	-0.423478	0.0542818	-0.738396	6.96874e-05	0.021108	0.947383	0.272585	0.26816	-0.671996	0.000907972	0.785593	1.50687e-05	0.642214	0.00226344	-0.72502	0.000181717	0.437645	0.0516152	0.405371	0.119447	0.552184	0.0105866	0.434969	0.0854645	0.82861	3.87222e-06	-0.452136	0.0712821	-0.749196	0.000109947	0.431306	0.0740552	0.169932	0.613892	-0.0680814	0.841679	0.423684	0.100415	-0.527472	0.0154376	-0.437733	0.0735895	0.450927
SPTB	lightyellow	M4	0.0649001	0.837188	-0.712064	0.000152036	0.35978	0.11306	0.893907	1.43397e-08	0.107343	0.701897	-0.134129	0.621775	0.61451	0.00346173	-0.703056	0.000339444	-0.827002	3.80091e-06	0.525493	0.0174222	-0.349316	0.137621	-0.173413	0.580128	-0.60858	0.00361013	-0.0958037	0.778762	-0.586036	0.00577796	0.194756	0.52174	0.544501	0.0122364	-0.137998	0.662927	-0.380014	0.185613	-0.230745	0.408387	-0.2609	0.363336	0.653965	0.0013406	0.0936096	0.775107	-0.607031
FGF10	blue	M10	-0.304311	0.219887	-0.235813	0.31854	0.0807066	0.764827	0.332428	0.150437	0.0985565	0.72728	-0.0513468	0.863029	-0.157231	0.565129	-0.579385	0.00733819	0.1026	0.737566	0.669409	0.000929031	-0.0101989	0.975616	-0.62593	0.00519438	0.228919	0.374764	0.0409713	0.913021	-0.375693	0.110366	0.0440013	0.906474	0.239707	0.347549	0.081215	0.811703	-0.168026	0.618135	-0.386686	0.124303	-0.0641549	0.859111	0.0541843	0.853277	-0.0150395	0.96539	-0.341764
HNRNPH2	royalblue	M5	-0.719032	0.000156098	-0.66547	0.000581461	0.551264	0.00767741	0.395521	0.0774372	0.894793	1.86617e-08	-0.394133	0.0864546	-0.0866627	0.768081	0.00407961	0.990625	0.034238	0.917833	0.114248	0.691371	-0.524511	0.014798	0.424425	0.0986061	-0.236853	0.356001	0.403087	0.11887	0.0187587	0.95146	-0.185417	0.546334	0.205007	0.431819	0.805844	8.9445e-06	-0.178172	0.593626	-0.525847	0.02191	0.0469352	0.899704	0.619985	0.00286754	-0.169372	0.572729	0.0621241
UBE2L3	royalblue	M5	-0.658614	0.00094897	-0.722909	0.000106043	0.617332	0.0019956	0.465673	0.0318872	0.894288	1.95572e-08	-0.438549	0.0509954	0.031071	0.921367	-0.133369	0.658856	-0.0209753	0.950168	0.220475	0.399622	-0.627893	0.00203687	0.329833	0.229315	-0.317093	0.194944	0.336787	0.213006	-0.0796058	0.7838	-0.056281	0.877328	0.377587	0.108635	0.729438	0.000186871	-0.132108	0.702076	-0.453492	0.0592324	0.0448608	0.904355	0.718898	0.000239641	-0.0498333	0.885168	0.0619674
CLTCL1	tan	M2	0.171389	0.535787	0.641417	0.00106708	-0.264083	0.267378	-0.642711	0.00117281	-0.214461	0.400736	0.117896	0.669675	-0.221208	0.396373	0.492167	0.0313906	0.480762	0.0379326	-0.361895	0.131558	0.196436	0.448644	0.09259	0.790079	0.293793	0.235942	-0.159343	0.615333	0.273973	0.27143	0.0968928	0.778238	-0.272884	0.273749	-0.149074	0.6332	0.41671	0.139746	0.401986	0.106115	0.0973838	0.773874	-0.39301	0.0908245	0.179043	0.547484	0.574897
FSTL3	tan	M2	0.433946	0.0590609	0.685109	0.000339197	-0.329385	0.152196	-0.580257	0.00466249	-0.469824	0.0328933	0.0100777	0.97492	-0.0728019	0.806602	0.264063	0.324443	0.422814	0.0772262	-0.134523	0.632292	0.159856	0.548445	-0.198539	0.515314	0.304036	0.217442	-0.446	0.0754157	-0.0165307	0.957613	0.321431	0.23946	-0.0264159	0.933359	-0.502686	0.0286189	0.435577	0.119101	0.64141	0.00262082	-0.0103283	0.980329	-0.49329	0.0260471	0.43994	0.0718624	0.253921
DGCR2	darkgreen	M7	0.572795	0.00670206	-0.200767	0.404245	0.278192	0.238913	0.411522	0.0640838	-0.306705	0.20135	-0.3124	0.19403	0.834023	1.77664e-06	-0.452847	0.0540243	-0.446813	0.0583657	0.476571	0.035249	-0.444851	0.047074	-0.284333	0.318324	-0.584639	0.00587945	-0.802933	1.83109e-05	-0.758503	6.89108e-05	0.562336	0.016387	0.661532	0.00123626	-0.779172	2.98581e-05	0.108624	0.761652	0.607516	0.00519863	-0.552339	0.0207849	0.308364	0.202247	0.767226	8.0625e-05	-0.221932
RNF126	darkred	M6	0.745549	6.09771e-05	0.429417	0.0475384	-0.659521	0.000716939	-0.202099	0.416021	-0.724435	0.000129032	0.779762	1.90788e-05	0.167115	0.538017	-0.0249879	0.944526	-0.379324	0.122087	-0.438341	0.0576943	0.487815	0.025887	-0.254219	0.385047	0.0218438	0.945453	0.172653	0.581434	0.334892	0.16346	0.249385	0.388212	-0.268698	0.282188	-0.424949	0.0799174	0.0847142	0.82014	0.215164	0.446699	0.377555	0.153541	-0.166337	0.527972	-0.166428	0.581076	-0.15306
ZNF865	turquoise	M1	0.912116	1.75005e-09	0.56921	0.00513855	-0.692951	0.000284787	-0.324826	0.161951	-0.795802	7.78626e-06	0.691634	0.000388573	0.25854	0.309594	0.0275265	0.939388	-0.268655	0.308196	-0.441489	0.0556717	0.339733	0.150798	-0.289649	0.307119	-0.00574043	0.985696	-0.0382235	0.919051	0.178479	0.501935	0.561396	0.016645	-0.043846	0.887452	-0.599198	0.00541752	0.23359	0.460055	0.491405	0.0363105	0.354865	0.185881	-0.114358	0.676183	0.140172	0.653532	1.17842e-06
JMJD6	darkred	M6	0.39174	0.09635	0.508338	0.0151988	-0.858502	1.72256e-07	-0.285803	0.228752	-0.55416	0.00846478	0.86034	3.11408e-07	-0.368651	0.122538	-0.16644	0.569669	0.0320336	0.922536	-0.289839	0.246478	0.663946	0.000845813	-0.577484	0.0126634	0.569368	0.00781079	0.559414	0.0158483	0.407116	0.0783689	0.191934	0.528446	-0.290934	0.237747	-0.0344943	0.926534	-0.192308	0.559231	-0.173553	0.55419	0.703974	0.00103482	-0.274915	0.263947	-0.40339	0.106446	-0.142531
WIPI1	tan	M2	0.154104	0.585824	0.824242	1.47858e-06	-0.736509	6.91726e-05	-0.834485	8.6551e-07	-0.446812	0.0448649	0.470111	0.033538	-0.689364	0.000568311	0.556577	0.0111284	0.672611	0.00107241	-0.593922	0.00526386	0.698201	0.00032768	-0.0491045	0.895598	0.805726	8.76393e-06	0.24286	0.404982	0.623595	0.00269922	-0.249085	0.388887	-0.720737	0.000262637	-0.008171	0.982489	0.00508077	0.990623	0.079531	0.810428	0.289164	0.303575	-0.799012	1.2962e-05	-0.355294	0.167607	0.367632
FRMPD1	lightyellow	M4	-0.259915	0.310838	-0.865338	1.12331e-07	0.722815	0.000110868	0.843072	5.15876e-07	0.474983	0.0304735	-0.577917	0.00571914	0.555038	0.0106696	-0.453798	0.0533249	-0.580589	0.00787091	0.534627	0.0151451	-0.614155	0.00275364	0.198516	0.515344	-0.664291	0.00102821	-0.249122	0.390276	-0.607393	0.00380765	-0.00378985	0.992149	0.545564	0.0120177	0.0510584	0.885194	-0.342382	0.245247	-0.195836	0.495326	-0.601467	0.00940177	0.649543	0.00148701	0.191551	0.516162	-0.444323
NDST1	darkgreen	M7	0.188668	0.489668	-0.551397	0.00716267	0.727086	9.58104e-05	0.556102	0.00741096	0.117624	0.672338	-0.650481	0.00117369	0.885904	4.43525e-08	-0.280077	0.290246	-0.536301	0.0169212	0.472122	0.0375267	-0.698829	0.00032147	0.18559	0.549507	-0.872493	1.76562e-07	-0.806867	1.57379e-05	-0.754409	7.90204e-05	0.276962	0.328341	0.649254	0.00164407	-0.502653	0.0286233	0.127508	0.714995	0.465155	0.0512301	-0.739277	0.000401652	0.475183	0.0336854	0.696672	0.000754299	-0.123083
ASNS	grey	M0	-0.452111	0.0469128	-0.0660908	0.804255	0.43664	0.0459186	-0.0838474	0.76178	0.440907	0.0485066	-0.622353	0.00226483	-0.152585	0.578471	0.424171	0.076608	0.285361	0.273938	0.00739028	0.981211	-0.174741	0.50747	0.571595	0.0139792	-0.00535559	0.986632	-0.234056	0.427019	0.0203817	0.947851	-0.442176	0.0793823	-0.12497	0.653519	0.247087	0.381699	0.0497717	0.899522	0.0483266	0.891654	-0.356654	0.183035	-0.202558	0.430751	0.0773425	0.815225	0.0329308
UBTD2	lightgreen	M3	-0.249414	0.334581	-0.785424	1.00211e-05	0.914146	1.46225e-09	0.692432	0.000302534	0.488311	0.0251487	-0.774909	2.33692e-05	0.665419	0.00107297	-0.283875	0.282343	-0.469882	0.0437434	0.544051	0.0129576	-0.730715	0.000120214	0.325944	0.236561	-0.790997	1.72861e-05	-0.549153	0.0187152	-0.657029	0.00127764	-0.0272808	0.943677	0.543846	0.0123638	-0.0852678	0.800911	-0.0617602	0.87335	0.0807937	0.806889	-0.756457	0.000235492	0.545985	0.0114039	0.430389	0.0798595	-0.203007
CNGB1	blue	M10	-0.0888543	0.771602	0.0193087	0.945013	-0.0810276	0.763817	0.12534	0.63657	-0.0845395	0.768346	-0.042638	0.888309	-0.150811	0.583842	-0.507189	0.0252173	0.259162	0.32885	0.611177	0.00367451	0.00238653	0.994318	-0.711218	0.000611868	0.327547	0.177799	-0.143552	0.656162	-0.478113	0.0322782	0.299782	0.281461	0.350625	0.141728	-0.13511	0.671008	-0.148221	0.66308	-0.105376	0.741945	-0.064492	0.858375	-0.0452501	0.877179	0.226333	0.428448	-0.110603
CHAT	darkturquoise	M8	0.0101811	0.975043	0.55655	0.00652402	-0.238816	0.323631	-0.761345	2.90639e-05	-0.0155874	0.961423	0.0194987	0.950668	-0.391926	0.0965871	0.9314	9.29214e-11	0.540567	0.0157766	-0.772136	3.08254e-05	0.215841	0.397299	0.654293	0.0028451	0.285356	0.252076	0.0658118	0.855135	0.65719	0.00127303	-0.265003	0.353394	-0.581201	0.0065073	0.143527	0.647533	0.345792	0.239385	0.286501	0.286251	0.101806	0.762111	-0.49515	0.0253689	-0.124285	0.696208	0.433716
PABPC1	black	M15	-0.266408	0.296287	0.318984	0.159973	-0.118287	0.650363	-0.56858	0.00586705	0.32042	0.178654	0.085338	0.763884	-0.471628	0.0374586	0.777149	2.18407e-05	0.478509	0.0390711	-0.756603	5.83749e-05	0.103485	0.71392	0.661075	0.00243061	0.251683	0.32231	0.467639	0.0587942	0.826575	4.14258e-06	-0.353502	0.18684	-0.567341	0.0083562	0.561895	0.0110129	0.319389	0.285697	-0.0699005	0.836446	0.37241	0.160615	-0.163054	0.536544	-0.359707	0.161377	0.611895
TESK2	grey	M0	0.288421	0.249951	0.408615	0.0618802	-0.0890543	0.739723	-0.336247	0.145039	-0.265937	0.281027	-0.0501865	0.8664	0.072834	0.806504	0.101659	0.744315	0.146064	0.616521	-0.0402559	0.898383	0.0259981	0.933139	-0.104309	0.760889	0.102491	0.722345	-0.386336	0.13915	-0.150446	0.580118	0.367494	0.165514	0.135861	0.621539	-0.400799	0.105477	0.220541	0.490857	0.499201	0.0324003	-0.143263	0.652406	-0.216608	0.394491	0.406327	0.103255	0.213578
CFAP20	pink	M16	0.363299	0.129486	-0.188627	0.436825	-0.156545	0.537492	0.388157	0.0844043	-0.180058	0.491546	0.347474	0.140518	0.354804	0.139604	-0.671945	0.000861731	-0.387476	0.112758	0.304057	0.220156	-0.141899	0.600415	-0.628403	0.00498252	-0.193953	0.463454	0.146898	0.648582	-0.252257	0.317847	0.597076	0.00896498	0.486155	0.0295124	-0.166625	0.584546	-0.0387451	0.922015	-0.0326073	0.930478	0.3322	0.222597	0.488053	0.0280464	0.170959	0.569038	-0.233812
LRRCC1	lightgreen	M3	-0.481979	0.0310576	-0.909882	2.20551e-09	0.91412	1.46225e-09	0.767508	2.27286e-05	0.743596	6.71148e-05	-0.695939	0.000342169	0.490861	0.0289964	-0.385561	0.116672	-0.369293	0.135017	0.582991	0.00653201	-0.803062	7.18408e-06	0.246757	0.401595	-0.696237	0.000442296	-0.199191	0.513126	-0.544707	0.0119129	0.023109	0.953883	0.610111	0.00376348	0.265745	0.338172	-0.0795725	0.831654	-0.206284	0.469688	-0.452322	0.0750077	0.760542	6.09772e-05	0.285281	0.292647	-0.149926
CAMK2A	grey	M0	0.299837	0.227854	0.138165	0.582513	-0.333069	0.146998	0.106657	0.691994	-0.465753	0.0347269	0.353451	0.13271	0.0452231	0.884187	-0.373756	0.131296	-0.325474	0.199301	0.196582	0.459871	0.36539	0.117719	-0.467743	0.0607293	0.117537	0.67775	-0.0210573	0.957261	-0.151536	0.576725	0.120507	0.713798	0.0388295	0.901264	-0.331181	0.206479	-0.1204	0.732781	-0.0481932	0.891798	0.0546967	0.880295	-0.179435	0.49185	-0.0815127	0.804917	-0.519225
PRKDC	royalblue	M5	-0.677916	0.000563981	-0.731185	8.01546e-05	0.868451	8.67892e-08	0.41041	0.0649997	0.893783	2.02078e-08	-0.763036	3.70068e-05	0.173985	0.519226	0.0782743	0.808544	0.0398121	0.904286	0.25575	0.317618	-0.727571	0.000133378	0.579044	0.0123486	-0.475028	0.0346322	-0.0858288	0.805447	-0.223635	0.383315	-0.268986	0.344847	0.301	0.219176	0.533808	0.0176042	-0.0594398	0.878134	-0.211879	0.455332	-0.402543	0.123111	0.548584	0.0109392	0.137967	0.65962	0.190806
CDC123	royalblue	M5	-0.582751	0.00549724	-0.502692	0.0166536	0.642335	0.00111157	0.234346	0.33681	0.892864	2.19558e-08	-0.555068	0.00874103	0.0521531	0.864906	0.0697737	0.830913	0.203574	0.461036	0.153493	0.578144	-0.73158	0.000117221	0.407589	0.116931	-0.312479	0.202754	0.129486	0.693757	-0.0727266	0.804029	0.10053	0.769347	0.424889	0.0646612	0.631133	0.00268242	0.172463	0.607463	-0.159341	0.593711	0.024453	0.951151	0.64689	0.00157556	0.226181	0.428876	0.318045
MGAT3	turquoise	M1	0.911786	1.79782e-09	0.334554	0.138189	-0.237329	0.327146	-0.0971415	0.720631	-0.666562	0.000717925	0.232567	0.357925	0.65605	0.00134327	0.0194096	0.957866	-0.484342	0.0361861	-0.237596	0.359155	0.00255795	0.993983	-0.0349488	0.926412	-0.432372	0.0601494	-0.50709	0.0350929	-0.15261	0.573688	0.548602	0.0204438	0.190197	0.471128	-0.822086	3.87371e-06	0.348748	0.234522	0.753611	0.000127734	-0.0830023	0.809501	0.0190943	0.947952	0.482391	0.0425488	0.00295153
PSME3	lightgreen	M3	-0.360975	0.132591	-0.821666	1.7054e-06	0.914007	1.46422e-09	0.626812	0.00170885	0.709529	0.000207855	-0.769347	2.88393e-05	0.568604	0.00842085	-0.218318	0.433149	-0.292587	0.25985	0.463275	0.0420996	-0.914789	2.97228e-09	0.360467	0.179468	-0.778558	2.817e-05	-0.340448	0.206704	-0.572849	0.00735906	0.162408	0.604653	0.681131	0.000769835	0.17666	0.557752	0.0569588	0.88355	0.0308731	0.934429	-0.438547	0.0868575	0.772319	3.81895e-05	0.476705	0.0458542	0.0439267
PAK1IP1	royalblue	M5	-0.755059	4.14287e-05	-0.492747	0.0194472	0.545284	0.00855736	0.19778	0.427052	0.891923	2.40265e-08	-0.43282	0.0547961	-0.188129	0.481067	0.223225	0.420597	0.110025	0.718227	-0.0352184	0.911652	-0.43639	0.0524659	0.598102	0.00884963	-0.184499	0.489511	0.377903	0.150648	0.186985	0.478967	-0.317849	0.246592	0.0444004	0.885881	0.822799	3.7155e-06	0.00829056	0.984553	-0.440986	0.0686194	0.102893	0.759696	0.42469	0.0637442	-0.19991	0.493267	0.133275
NCK2	midnightblue	M22	-0.0961209	0.751304	-0.656209	0.000734046	0.570998	0.00527286	0.561055	0.00676706	0.445714	0.0455548	-0.28739	0.238889	0.57415	0.00760291	-0.109887	0.723084	-0.613366	0.0042316	0.0178747	0.955646	-0.553818	0.00899089	0.49407	0.0439814	-0.753082	7.27298e-05	-0.0253907	0.948996	-0.193939	0.460118	0.0647408	0.856575	0.340294	0.156142	0.145709	0.642389	-0.141379	0.677656	-0.0736487	0.826008	-0.291199	0.299907	0.728875	0.000177926	0.086071	0.79392	-0.0759762
MAP4K4	midnightblue	M22	-0.315307	0.201099	-0.869953	7.84122e-08	0.678746	0.000425405	0.782206	1.19636e-05	0.620146	0.00224408	-0.357972	0.126996	0.5074	0.0228714	-0.409936	0.0902343	-0.612076	0.00434818	0.337119	0.165856	-0.659524	0.000949981	0.244011	0.408304	-0.724796	0.00018749	0.0932424	0.786018	-0.367232	0.120384	0.115793	0.726656	0.54161	0.0128447	0.314307	0.236607	-0.188075	0.569655	-0.30403	0.252594	-0.128635	0.690441	0.886317	7.45553e-08	0.0790024	0.810934	-0.154979
MGAT4A	green	M13	-0.456701	0.0441167	0.111178	0.661876	-0.167969	0.505291	-0.0304171	0.916018	0.118477	0.66986	0.0586536	0.841267	-0.599347	0.00471217	-0.176555	0.542974	0.364589	0.141079	0.311964	0.206183	0.329211	0.165835	-0.372632	0.161511	0.584453	0.00590334	0.30042	0.280383	0.0663348	0.824011	-0.284463	0.312003	-0.193051	0.463474	0.335855	0.198224	-0.166005	0.622421	-0.495021	0.0344143	0.200277	0.507746	-0.337547	0.15718	-0.321066	0.223924	-0.272179
RPL31	black	M15	-0.158422	0.573278	0.441776	0.0405618	-0.387691	0.083571	-0.651617	0.000939484	0.128028	0.642551	0.395225	0.0854136	-0.585445	0.00617354	0.751761	6.07289e-05	0.416016	0.0835361	-0.85499	4.22121e-07	0.357484	0.12705	0.512738	0.0341601	0.390092	0.096993	0.657456	0.00221072	0.953889	2.64075e-11	-0.325641	0.23194	-0.687481	0.00065078	0.559522	0.0114811	0.239295	0.44804	-0.157797	0.598607	0.605207	0.00883526	-0.28178	0.250462	-0.531273	0.021314	0.397407
WDR1	midnightblue	M22	-0.543894	0.0114696	-0.785476	1.00128e-05	0.744318	5.24732e-05	0.675052	0.000502948	0.807892	4.35753e-06	-0.572687	0.00633122	0.284263	0.256169	-0.325717	0.203482	-0.207025	0.452442	0.451283	0.0491912	-0.743329	7.90735e-05	0.224195	0.453393	-0.505756	0.0222967	0.0558355	0.878728	-0.366173	0.121615	0.0476726	0.897087	0.54676	0.0117861	0.466193	0.0477883	-0.0528862	0.892406	-0.333434	0.200838	-0.155784	0.619777	0.809837	7.89487e-06	0.160207	0.598428	0.0789972
ARHGAP10	darkgrey	M9	-0.134128	0.643393	0.264445	0.256	-0.340564	0.136798	-0.337957	0.14275	0.160829	0.546822	0.225068	0.375266	-0.473198	0.0366967	0.199914	0.481675	0.625372	0.00324103	-0.270348	0.285954	0.0563054	0.849688	-0.0957701	0.781808	0.475738	0.0342736	0.466746	0.05949	0.433397	0.0579413	0.0382048	0.917926	-0.17433	0.514873	0.430054	0.0751073	0.0613331	0.874029	-0.184454	0.524987	0.445621	0.0806709	0.00966916	0.973767	-0.182764	0.537882	0.463491
RPS6KA2	magenta	M17	0.13218	0.648684	-0.57812	0.00430915	0.537264	0.00992157	0.708568	0.000186737	0.252727	0.309253	-0.391432	0.089126	0.757719	6.49206e-05	-0.599834	0.00484298	-0.565114	0.0103472	0.584473	0.00633886	-0.73333	0.000110688	-0.153715	0.63321	-0.730234	0.000157267	-0.3717	0.159376	-0.70145	0.000401661	0.616116	0.00620985	0.897107	5.73153e-08	-0.21453	0.460177	0.149864	0.658715	0.17612	0.546852	-0.222249	0.452962	0.816318	5.94913e-06	0.616118	0.00476826	-0.269327
ING3	midnightblue	M22	-0.235376	0.369065	-0.771384	1.77781e-05	0.678869	0.000424503	0.707735	0.000191628	0.488571	0.025054	-0.343083	0.14654	0.548194	0.0119652	-0.465378	0.0458911	-0.572126	0.00914975	0.418041	0.0728887	-0.623806	0.00222436	0.102418	0.76547	-0.710515	0.000291803	-0.0599153	0.868582	-0.401835	0.083133	0.135891	0.672629	0.508285	0.021474	0.140548	0.65586	-0.00656585	0.987616	-0.183558	0.527178	-0.222527	0.452234	0.759545	6.36874e-05	0.174407	0.560045	-0.0530948
VASH1	darkgreen	M7	0.606172	0.0033656	-0.0394061	0.885046	0.171219	0.496282	0.129929	0.623295	-0.248367	0.318708	-0.0748768	0.794531	0.762865	5.30518e-05	0.0471511	0.889219	-0.647429	0.0019958	-0.170025	0.532064	-0.315198	0.18827	0.2806	0.326451	-0.718852	0.000225204	-0.463757	0.0615626	-0.241211	0.342685	0.505736	0.0371488	0.356507	0.133885	-0.552341	0.0129421	0.352716	0.22807	0.637509	0.00285811	-0.132867	0.680164	0.312882	0.195048	0.508074	0.0299286	-0.109016
LMCD1	darkgrey	M9	-0.177321	0.520041	0.570241	0.00503451	-0.243483	0.313118	-0.764426	2.56952e-05	0.128411	0.641634	-0.0220728	0.943785	-0.58629	0.00607681	0.697997	0.000401093	0.906942	2.36973e-08	-0.456799	0.0457513	0.137696	0.612695	0.248463	0.39738	0.542897	0.0124712	0.13936	0.666742	0.522618	0.0170225	-0.139235	0.663784	-0.383215	0.102483	0.318433	0.228583	0.322156	0.28096	0.180051	0.535881	0.310994	0.26094	-0.431725	0.0584134	-0.00313451	0.992812	0.640671
BUD23	midnightblue	M22	0.0601348	0.849688	-0.310421	0.172862	0.333974	0.145653	0.274219	0.251186	0.40587	0.0745111	-0.234163	0.354292	0.442794	0.05429	-0.109259	0.724568	-0.212701	0.438588	0.0366788	0.907976	-0.710528	0.000227016	0.173456	0.580029	-0.553456	0.0103378	-0.00102767	0.997963	-0.186823	0.479268	0.62237	0.00549865	0.640582	0.0019872	0.141222	0.653902	0.423763	0.131731	0.191175	0.507383	0.261536	0.362134	0.803681	1.05429e-05	0.461547	0.0553946	0.280119
NF2	royalblue	M5	-0.78475	1.20031e-05	-0.418419	0.054792	0.50662	0.0165827	0.177874	0.482428	0.891882	2.40265e-08	-0.496575	0.0228606	-0.28006	0.264462	0.107873	0.72808	0.320878	0.206821	0.163631	0.550186	-0.439749	0.0502201	0.369636	0.165855	0.00106706	0.997382	0.309258	0.263935	0.0533476	0.859003	-0.201016	0.506629	0.176952	0.507251	0.799297	1.2235e-05	-0.042221	0.914611	-0.414836	0.0928129	0.0920732	0.787687	0.364518	0.121209	-0.0634579	0.850328	0.0880695
DARS2	lightgreen	M3	-0.485513	0.0295043	-0.810903	3.0073e-06	0.912597	1.7334e-09	0.665658	0.000648229	0.665568	0.00073547	-0.765995	3.30506e-05	0.43124	0.0621636	-0.362951	0.145872	-0.250736	0.347896	0.652842	0.00142705	-0.749818	6.2138e-05	0.180812	0.560913	-0.600183	0.00431618	-0.335898	0.214689	-0.61945	0.0029602	0.0187666	0.963101	0.610565	0.00373279	0.154327	0.618747	-0.0237365	0.953151	-0.112054	0.724758	-0.507643	0.0391926	0.594287	0.00479016	0.363653	0.155719	-0.0895371
MEN1	turquoise	M1	0.911745	1.79782e-09	0.416435	0.056146	-0.447702	0.0396013	-0.159897	0.533299	-0.771534	2.25327e-05	0.400674	0.0803461	0.460888	0.0432966	-0.00183491	0.994965	-0.33743	0.179991	-0.288748	0.248628	0.222947	0.380162	-0.178365	0.567636	-0.165557	0.54257	-0.348098	0.194635	-0.0157371	0.959645	0.373742	0.156774	-0.0155839	0.960978	-0.760209	6.295e-05	0.103473	0.773401	0.601217	0.00592317	-0.0718819	0.838279	-0.141289	0.599136	0.259738	0.349844	-0.0487013
TCF3	darkgreen	M7	0.443211	0.052535	-0.0654727	0.806143	0.30244	0.195305	0.0419592	0.883724	-0.019727	0.950703	-0.20252	0.43243	0.699817	0.000426488	0.0417749	0.90307	-0.244359	0.362276	-0.0633219	0.83499	-0.556552	0.00854687	0.182681	0.556442	-0.643477	0.00168371	-0.495465	0.0409899	-0.287566	0.244095	0.582617	0.0117357	0.481022	0.0317622	-0.394589	0.112569	0.404861	0.15364	0.659583	0.00174655	-0.186865	0.542165	0.472091	0.03508	0.681123	0.00111842	0.438297
TRIB2	blue	M10	-0.097161	0.748473	-0.601818	0.00264136	0.444314	0.0413533	0.792447	7.62212e-06	0.167209	0.528924	-0.37553	0.105588	0.451373	0.0488687	-0.83773	8.94594e-07	-0.382656	0.118203	0.911449	4.89457e-09	-0.441415	0.0492356	-0.511006	0.0348968	-0.355002	0.138613	-0.33209	0.221898	-0.822914	4.85576e-06	0.272435	0.337651	0.732099	0.000183986	-0.182941	0.54181	-0.217927	0.497074	-0.149435	0.621029	-0.350941	0.191918	0.505824	0.0216274	0.367284	0.150593	-0.45697
DAZAP1	darkgreen	M7	0.196255	0.468759	-0.277194	0.230522	0.483056	0.0239228	0.243388	0.316441	0.218767	0.389674	-0.290484	0.232929	0.68226	0.000694915	0.0866852	0.786119	-0.429317	0.0717332	-0.0815297	0.784923	-0.552617	0.00916912	0.462721	0.0646358	-0.759249	5.95839e-05	-0.3403	0.206935	-0.166292	0.535664	0.251403	0.384007	0.344628	0.150128	-0.150671	0.628498	0.292694	0.334053	0.390109	0.1202	-0.248376	0.391612	0.548561	0.0109422	0.430548	0.0796865	0.231598
MBD3	pink	M16	0.65798	0.000965354	-0.0186855	0.946814	-0.0338231	0.905361	0.228698	0.350155	-0.322496	0.175513	0.0588594	0.84097	0.669417	0.000969821	-0.333841	0.190077	-0.465394	0.0463964	0.117521	0.681218	-0.367622	0.115013	-0.264088	0.362527	-0.497209	0.0253187	-0.360727	0.1756	-0.438892	0.0540583	0.836576	5.06823e-06	0.634906	0.00225645	-0.565427	0.0103411	0.350027	0.232559	0.517121	0.0250584	0.076575	0.82591	0.486775	0.0285653	0.602289	0.00627723	-0.00343878
ACAT1	royalblue	M5	-0.668517	0.000725561	-0.689657	0.00029631	0.750846	4.13494e-05	0.382119	0.0902486	0.891729	2.4144e-08	-0.578189	0.00569424	0.0949918	0.744964	0.115495	0.706338	-0.0808197	0.797257	0.0625488	0.837092	-0.607269	0.0031949	0.653503	0.00290757	-0.436517	0.05724	0.165423	0.600118	0.00342022	0.990691	-0.282179	0.317071	0.161939	0.54878	0.644386	0.00196962	-0.0656349	0.864799	-0.326803	0.21171	-0.215308	0.46939	0.550869	0.0105091	-0.0637953	0.8495	0.122458
FAM50A	cyan	M21	-0.0223561	0.946366	0.236535	0.316867	-0.461751	0.0325535	-0.24057	0.322811	0.06942	0.812923	0.407458	0.0744002	-0.408139	0.0809993	0.0671003	0.837857	0.31415	0.218984	-0.283225	0.259783	0.149718	0.577352	-0.168181	0.593973	0.417848	0.0714417	0.586331	0.00987786	0.355153	0.134761	0.229541	0.435649	-0.0306423	0.921889	0.415399	0.0895012	-0.132979	0.699715	-0.23709	0.392873	0.624415	0.00620036	0.108548	0.693274	-0.226323	0.428448	0.0647404
CHAC1	turquoise	M1	0.911576	1.81804e-09	0.581599	0.00401686	-0.541513	0.00915827	-0.336592	0.144595	-0.81832	2.57619e-06	0.505238	0.0199826	0.349328	0.147333	0.104468	0.736954	-0.295665	0.253815	-0.385607	0.103797	0.321274	0.178281	-0.180636	0.561009	-0.103866	0.718232	-0.267668	0.348422	0.0883207	0.758504	0.449999	0.072974	-0.0489623	0.873315	-0.733104	0.000166201	0.313469	0.295921	0.647977	0.00228093	0.248069	0.392283	-0.235317	0.349776	0.253368	0.363921	0.0355219
CPSF1	pink	M16	0.716907	0.000168079	0.222526	0.350145	-0.0883777	0.741974	-0.0133015	0.963195	-0.392717	0.0865073	0.0129055	0.967572	0.59484	0.00513121	-0.213238	0.447482	-0.13858	0.637597	0.122472	0.66671	-0.310667	0.195724	-0.333995	0.222168	-0.321451	0.187772	-0.536609	0.0228305	-0.408595	0.0770796	0.830664	6.66658e-06	0.582754	0.00632676	-0.662718	0.00127526	0.366721	0.20545	0.727902	0.000284389	-0.0199158	0.960627	0.257781	0.299678	0.769067	7.60087e-05	0.15695
MYO3B	lightyellow	M4	-0.237062	0.364803	-0.322351	0.155105	-0.145205	0.571467	0.511807	0.015967	-0.0819302	0.775922	0.235234	0.351664	-0.215014	0.411573	-0.597859	0.00501714	-0.276052	0.292708	0.448916	0.0507514	0.389713	0.0913076	-0.500314	0.0403144	0.269149	0.284129	0.352632	0.187819	-0.154955	0.567214	-0.364553	0.169923	-0.121142	0.664552	0.134848	0.671679	-0.712435	0.00156674	-0.699465	0.000651118	0.0168542	0.966787	-0.0809613	0.776575	-0.541321	0.0181988	-0.715859
CYBRD1	black	M15	-0.0428259	0.893985	0.519669	0.0126002	-0.42876	0.0507302	-0.637458	0.00133012	-0.0322502	0.918077	0.301129	0.213785	-0.543254	0.0129686	0.590528	0.00585583	0.578443	0.00818565	-0.653778	0.00139391	0.384107	0.0968218	0.26742	0.354834	0.546702	0.0116751	0.3774	0.151329	0.708207	0.000331925	-0.322819	0.237106	-0.617029	0.00329122	0.31058	0.243359	-0.0668576	0.862183	-0.0410735	0.909282	0.197601	0.51465	-0.402137	0.0822751	-0.378944	0.134864	0.466708
SLC6A15	darkturquoise	M8	0.139298	0.627514	0.786294	9.70053e-06	-0.532359	0.0108209	-0.911985	2.81526e-09	-0.287197	0.236999	0.309217	0.199496	-0.542424	0.0131333	0.882926	2.99082e-08	0.550728	0.0132652	-0.836563	1.31254e-06	0.543147	0.010819	0.425838	0.0972217	0.529412	0.0155085	0.15968	0.614385	0.751736	8.69292e-05	-0.296886	0.287057	-0.749836	0.00010799	0.0544098	0.877066	0.220473	0.490857	0.25281	0.357692	0.22101	0.455564	-0.731425	0.000165638	-0.276084	0.312873	0.347202
PRKACA	magenta	M17	0.14415	0.613925	-0.459522	0.0317897	0.454224	0.0361733	0.600129	0.00310022	0.106961	0.702854	-0.47774	0.0301328	0.620655	0.00305882	-0.649948	0.00153703	-0.228645	0.399034	0.781425	2.09375e-05	-0.622936	0.00226404	-0.418098	0.105411	-0.461274	0.0417284	-0.569907	0.0132552	-0.837123	2.53454e-06	0.526408	0.0283307	0.846128	2.01982e-06	-0.358544	0.162002	-0.00501401	0.990623	0.262011	0.337143	-0.398071	0.12802	0.509642	0.0203891	0.717097	0.00043491	-0.245777
MIIP	turquoise	M1	0.910639	2.05631e-09	0.60409	0.00251392	-0.526149	0.0120063	-0.377939	0.0945635	-0.867931	1.3638e-07	0.398695	0.0820344	0.323916	0.184719	0.147751	0.620016	-0.209804	0.445634	-0.35104	0.145682	0.323428	0.174837	-0.171327	0.585286	-0.042694	0.888824	-0.417324	0.103099	0.00216065	0.994287	0.414986	0.106373	-0.0870608	0.765876	-0.834784	2.00815e-06	0.267227	0.387368	0.707082	0.000523805	-0.0035731	0.993591	-0.361169	0.125402	0.303007	0.257509	-0.00874898
ACTN1	grey60	M24	-0.0834707	0.78655	0.150042	0.547001	0.0835251	0.756574	-0.371471	0.101452	0.267926	0.276625	0.0200678	0.94873	-0.0716152	0.809917	0.338	0.183205	0.330219	0.191419	-0.325326	0.183707	-0.267478	0.277999	0.222311	0.457587	-0.0709273	0.811986	0.167025	0.5956	0.334014	0.164894	0.228544	0.438062	0.0205101	0.94813	0.271952	0.323989	0.616697	0.0122421	0.189294	0.512416	0.429087	0.095432	0.207871	0.416843	0.15745	0.606347	0.797192
ZFYVE26	midnightblue	M22	0.0813188	0.792555	-0.685842	0.000332209	0.385184	0.0859544	0.73824	7.0038e-05	0.15519	0.562607	-0.0848352	0.76516	0.630953	0.00243718	-0.617487	0.00330766	-0.715464	0.000340987	0.405095	0.084154	-0.483674	0.0275831	-0.145959	0.654104	-0.657387	0.00122568	-0.0725221	0.83809	-0.516213	0.0187655	0.367722	0.165235	0.588642	0.00569277	-0.110556	0.736886	-0.165635	0.623025	-0.137916	0.654144	-0.222083	0.453322	0.76747	4.62911e-05	0.175898	0.555923	-0.290624
NSRP1	royalblue	M5	-0.698532	0.000302146	-0.565578	0.00551137	0.661887	0.000672832	0.233976	0.337787	0.891346	2.49347e-08	-0.507815	0.019193	-0.0373838	0.905117	0.122547	0.68769	0.0955739	0.757665	0.0664203	0.826218	-0.576235	0.00594594	0.522333	0.0298393	-0.282864	0.256597	0.221186	0.457782	0.00523217	0.986547	-0.146118	0.646767	0.215401	0.40558	0.69831	0.000486544	-0.0372963	0.924911	-0.308331	0.244714	-0.0580612	0.873182	0.524133	0.0162758	-0.0127873	0.970808	0.260298
PTPN18	salmon	M20	0.531777	0.0141519	0.594468	0.00308328	-0.221545	0.364936	-0.497202	0.0201011	-0.414995	0.0670946	0.0360647	0.905941	0.179846	0.503511	0.458205	0.0503898	0.0898188	0.772741	-0.364053	0.128519	0.0682248	0.81498	0.180926	0.560735	-0.070015	0.814479	-0.430862	0.0891524	0.0755845	0.795664	0.33621	0.214813	-0.0244776	0.938105	-0.493083	0.0328137	0.57433	0.0245976	0.723949	0.000319844	0.100428	0.766261	-0.284856	0.244353	0.441226	0.0708722	0.224189
LIMS2	grey	M0	0.0305803	0.925699	0.160865	0.515223	-0.394116	0.0775217	-0.0535027	0.85241	-0.212833	0.404996	0.397765	0.082843	-0.274364	0.276733	-0.189422	0.509086	0.151924	0.600486	0.0265669	0.934538	0.322493	0.176257	-0.425289	0.0977164	0.378392	0.109529	0.265049	0.354056	0.0983364	0.730671	-0.0634297	0.859931	-0.211258	0.416092	0.0602132	0.863476	-0.259283	0.403918	-0.28014	0.299134	0.135038	0.674255	-0.126197	0.642092	-0.276307	0.312475	0.0522546
ASIC4	grey	M0	0.345739	0.153336	0.200011	0.406342	-0.267024	0.261271	0.0550608	0.848058	-0.455156	0.0401203	0.156414	0.557247	0.0980543	0.736311	-0.419054	0.0814052	0.0157664	0.963204	0.42934	0.064013	0.165656	0.532421	-0.673212	0.00177232	0.162839	0.549995	-0.290812	0.299981	-0.396249	0.0884778	0.361191	0.174869	0.28507	0.24912	-0.482676	0.0381902	-0.0321736	0.935636	0.183642	0.526983	0.0161388	0.968414	-0.173563	0.507969	0.29376	0.275143	-0.320039
DCXR	turquoise	M1	0.910334	2.11426e-09	0.392694	0.074923	-0.297738	0.203317	-0.200724	0.419391	-0.731534	0.000102282	0.303999	0.209052	0.564342	0.00908756	0.00475776	0.989351	-0.341648	0.173722	-0.221489	0.396952	0.106945	0.703111	-0.163847	0.606794	-0.289434	0.244086	-0.485481	0.0466907	-0.0749705	0.797481	0.456108	0.0682076	0.0881013	0.762533	-0.81794	4.87805e-06	0.313178	0.296541	0.748041	0.000150222	-0.099852	0.768091	-0.126167	0.642145	0.428181	0.0818354	-0.0113727
LNX1	darkturquoise	M8	0.0436731	0.891746	0.636524	0.00119817	-0.422829	0.0547127	-0.747778	4.94614e-05	-0.0957805	0.735447	0.257562	0.300348	-0.481981	0.0326953	0.801974	6.79488e-06	0.500875	0.0288615	-0.756929	5.76793e-05	0.361207	0.122542	0.441831	0.0822216	0.395854	0.0912437	0.259666	0.366319	0.776696	3.58202e-05	-0.263496	0.356387	-0.662777	0.00120336	0.213885	0.462215	0.394085	0.167286	0.139093	0.650641	0.325395	0.234354	-0.50545	0.0217246	-0.262371	0.343597	0.312199
TRMO	lightgreen	M3	-0.458312	0.043257	-0.827006	1.25333e-06	0.912425	1.7457e-09	0.66501	0.0006593	0.693494	0.000334396	-0.768334	3.00221e-05	0.466108	0.0403599	-0.260989	0.331449	-0.322316	0.204308	0.527693	0.0168479	-0.753944	5.41697e-05	0.328476	0.231692	-0.671096	0.000867038	-0.28927	0.302794	-0.543963	0.0120388	-0.0482405	0.89568	0.574046	0.00741258	0.217398	0.453095	-0.0678587	0.859724	-0.0934635	0.77444	-0.425956	0.0984317	0.629768	0.0023314	0.321756	0.222819	-0.132228
TFRC	midnightblue	M22	-0.140148	0.624655	-0.517132	0.013162	0.321704	0.16397	0.508268	0.0169091	0.337682	0.152236	-0.00117841	0.996699	0.312157	0.204319	-0.41046	0.0897426	-0.493699	0.0318857	0.185528	0.489248	-0.378709	0.102357	-0.0195012	0.960456	-0.46342	0.0406057	0.277972	0.326395	-0.105624	0.710557	0.198456	0.512704	0.378659	0.107498	0.236483	0.406751	0.117279	0.740783	-0.2801	0.29914	0.289597	0.302796	0.68873	0.000566748	-0.0475953	0.890597	0.0272276
SREBF1	salmon	M20	0.163782	0.55765	0.0678415	0.798668	0.411738	0.0628396	-0.202406	0.415212	0.170031	0.521206	-0.414231	0.0687063	0.433233	0.0607311	0.41666	0.0837223	0.0024765	0.994654	-0.236988	0.360706	-0.502251	0.0209129	0.546145	0.0211672	-0.507463	0.0217378	-0.494045	0.0417111	-0.0511949	0.864972	0.257502	0.370211	0.2017	0.440464	-0.200875	0.495898	0.607643	0.014293	0.64443	0.00244788	-0.252962	0.381244	0.205364	0.423603	0.574341	0.0104492	0.624206
TRPC5	blue	M10	-0.265388	0.298483	-0.318654	0.160461	0.373103	0.0981376	0.338852	0.141409	0.168225	0.526009	-0.427164	0.0588013	0.0897828	0.759008	-0.278427	0.29391	-0.0015235	0.996154	0.50715	0.0230056	-0.131534	0.630407	-0.0906383	0.794743	-0.0188436	0.952894	-0.334111	0.217918	-0.501132	0.0234801	-0.176553	0.568941	0.22623	0.378994	-0.0855456	0.800261	-0.505242	0.06044	-0.105627	0.741685	-0.59858	0.00990033	0.00655129	0.982289	0.123049	0.699329	-0.223108
UBE2D1	grey	M0	0.0582386	0.854484	-0.227477	0.338136	0.413635	0.0614367	0.163583	0.523092	-0.0802973	0.780772	-0.460493	0.0383778	0.381952	0.10723	0.0910244	0.773992	-0.218632	0.423674	0.151108	0.585126	-0.132539	0.62761	0.314657	0.257314	-0.366632	0.123573	-0.643053	0.00306347	-0.348403	0.144095	-0.329774	0.225039	-0.0451006	0.883977	-0.406822	0.0984805	-0.183779	0.579815	0.288817	0.281642	-0.842638	4.39448e-06	-0.189431	0.464904	0.20964	0.467803	-0.132077
PALS1	blue	M10	-0.605336	0.00342443	-0.591737	0.00326116	0.445814	0.0405872	0.520626	0.0138332	0.559667	0.00767428	-0.309399	0.199227	-0.0875699	0.765236	-0.573934	0.00811915	0.0908257	0.769757	0.673417	0.000831814	-0.344881	0.143637	-0.348556	0.197943	0.0123562	0.96955	0.183058	0.554537	-0.349739	0.142137	-0.0820334	0.81584	0.367625	0.120181	0.443174	0.0641653	-0.273322	0.373536	-0.529985	0.0205928	-0.0528983	0.884394	0.414689	0.0715163	-0.0414542	0.904922	-0.0249343
RHOBTB1	grey	M0	-0.266587	0.295878	0.326907	0.148832	0.168525	0.5039	-0.578	0.00489334	0.250216	0.31453	-0.48076	0.0288622	-0.33063	0.173918	0.661482	0.00115089	0.786945	2.55391e-05	-0.182032	0.499031	-0.152053	0.570393	0.407041	0.117581	0.262533	0.297845	-0.301168	0.278895	0.140773	0.607462	-0.137583	0.668166	-0.140516	0.607797	0.131293	0.680825	0.407416	0.151174	0.355027	0.168209	-0.185723	0.545262	-0.376039	0.108134	0.292532	0.277654	0.476426
SMC1A	purple	M18	-0.523982	0.0161416	-0.566964	0.00536502	0.277621	0.240097	0.466704	0.0314623	0.557684	0.00795347	-0.00788353	0.979968	-0.094782	0.745606	-0.270291	0.311056	-0.213265	0.437096	0.156882	0.568427	-0.117897	0.670363	0.0952443	0.783084	-0.0797716	0.787788	0.528261	0.0260072	0.0483282	0.872317	-0.260003	0.364565	0.0569033	0.851158	0.632733	0.00259055	-0.589185	0.0199403	-0.657748	0.00182334	0.0907337	0.790697	0.437574	0.0544597	-0.413285	0.0956505	-0.26283
HSD17B10	midnightblue	M22	-0.0124096	0.969587	-0.759768	2.82099e-05	0.750513	4.17098e-05	0.71989	0.000130711	0.45027	0.0428288	-0.539652	0.0114454	0.798203	1.18866e-05	-0.454818	0.0525552	-0.530553	0.0185715	0.486572	0.0307644	-0.865027	2.38539e-07	0.108862	0.750105	-0.861593	3.84318e-07	-0.361146	0.174998	-0.635078	0.00211021	0.421624	0.0991795	0.82734	4.94907e-06	-0.0659817	0.849026	0.0534596	0.891379	0.160322	0.591079	-0.338174	0.212351	0.892191	4.69415e-08	0.56649	0.0118868	-0.0538565
SLC38A1	lightgreen	M3	-0.528844	0.014891	-0.792969	7.19607e-06	0.912124	1.79863e-09	0.638219	0.0013074	0.699725	0.000277765	-0.863933	2.39857e-07	0.382087	0.107097	-0.204233	0.471115	-0.169138	0.552549	0.59941	0.00472106	-0.734044	0.000107718	0.328386	0.231845	-0.578543	0.00660632	-0.386498	0.138926	-0.608572	0.0037141	-0.136829	0.670144	0.527904	0.0160903	0.204374	0.486863	-0.117114	0.740999	-0.107274	0.737341	-0.56834	0.0163529	0.516205	0.0184538	0.345903	0.181491	-0.142853
RAB8A	royalblue	M5	-0.612879	0.0028922	-0.584608	0.00376601	0.61601	0.00205857	0.360375	0.113958	0.890976	2.50723e-08	-0.509395	0.0187116	0.0326106	0.916939	-0.0274777	0.939395	0.0830868	0.79121	0.192207	0.47148	-0.65623	0.00103481	0.376091	0.15639	-0.285682	0.251463	0.221101	0.458007	-0.0771043	0.79123	0.0390735	0.91614	0.381569	0.10439	0.665905	0.00117846	-0.0138883	0.97407	-0.298789	0.261597	-0.0126374	0.975424	0.641951	0.00177338	0.100457	0.757143	0.074737
TRHDE	blue	M10	-0.0249262	0.93962	-0.348913	0.11985	0.121386	0.641256	0.586461	0.00411698	-0.0476042	0.874723	-0.148696	0.579496	0.184319	0.4917	-0.584472	0.00663615	-0.235786	0.382409	0.598915	0.00476742	-0.0365172	0.904849	-0.40824	0.116195	-0.0479413	0.874722	-0.145264	0.652334	-0.440502	0.0530226	-0.078397	0.824549	0.232678	0.364019	-0.174923	0.561864	-0.355657	0.223555	-0.245959	0.372714	-0.300554	0.281624	0.115933	0.671952	0.00751407	0.982782	-0.496954
P4HA2	tan	M2	0.490808	0.0273004	0.908726	2.4446e-09	-0.820513	1.73749e-06	-0.819272	2.01815e-06	-0.590588	0.00422011	0.691978	0.00038485	-0.389279	0.0993894	0.559237	0.0106451	0.325494	0.199296	-0.798683	9.49784e-06	0.645165	0.0013635	0.0194344	0.960507	0.514624	0.0194368	0.26673	0.350498	0.722122	0.000219106	0.0493385	0.893119	-0.616911	0.00329389	-0.162068	0.597251	0.300266	0.319566	0.280643	0.298245	0.518042	0.0341079	-0.571504	0.00735653	-0.246889	0.379192	0.375574
NFATC3	grey	M0	0.00369615	0.991136	-0.00667784	0.981626	-0.178758	0.475563	0.0849546	0.758474	-0.270789	0.270566	0.301728	0.212871	-0.127012	0.652074	-0.298393	0.25266	-0.0449388	0.890562	0.164567	0.547588	0.438846	0.0508069	-0.385717	0.143726	0.273225	0.275726	0.100666	0.765581	0.0217042	0.944447	-0.363138	0.172073	-0.305834	0.211004	-0.0983558	0.769212	-0.552249	0.0330247	-0.271115	0.317204	-0.18268	0.552202	-0.301467	0.214233	-0.356862	0.165211	-0.157445
ZNF845	royalblue	M5	-0.704843	0.000249066	-0.539663	0.0088693	0.713801	0.000150011	0.195855	0.432215	0.89058	2.59412e-08	-0.613312	0.00276004	-0.0242455	0.938719	0.336431	0.18585	0.101635	0.740355	-0.0422286	0.893118	-0.556576	0.00854598	0.770253	8.28325e-05	-0.34456	0.153161	0.126783	0.700095	0.114386	0.685838	-0.347078	0.197165	0.0360017	0.907873	0.664242	0.00122925	0.103902	0.772119	-0.257033	0.348461	-0.207732	0.48884	0.39244	0.0913859	-0.0517882	0.880353	0.184691
IL11RA	turquoise	M1	0.910265	2.11426e-09	0.54754	0.00767875	-0.463475	0.0317131	-0.26712	0.266114	-0.803096	5.47594e-06	0.322817	0.177002	0.397936	0.090604	-0.0834975	0.795004	-0.185505	0.508116	-0.10604	0.713999	0.145257	0.590904	-0.397992	0.128192	-0.068711	0.818038	-0.483781	0.0476837	-0.19273	0.463631	0.67147	0.0018671	0.207642	0.424981	-0.861729	3.60386e-07	0.380225	0.185335	0.731778	0.000254851	0.0152018	0.970846	-0.186911	0.471795	0.50846	0.0297565	-0.0545166
STK10	darkturquoise	M8	0.20928	0.434006	0.346261	0.123113	-0.204419	0.407916	-0.531505	0.0114937	-0.161327	0.545647	0.264986	0.284461	-0.0633944	0.833561	0.622801	0.0029462	0.0324576	0.921637	-0.733405	0.000136591	0.187241	0.473573	0.504402	0.0381579	-0.0351824	0.910344	0.10874	0.7461	0.484427	0.029702	-0.0354332	0.92518	-0.391188	0.094196	-0.0177817	0.96202	0.210791	0.515082	0.275695	0.308106	0.178084	0.563687	-0.192144	0.457969	-0.133181	0.671755	0.464914
[truncated: 20,628 more rows]
[truncated: 1 more columns]
