# Supplementary material for: “SHANK3 deficiency alters early progenitor dynamics and reveals shared pathways with neurodegeneration”
Source: Mol Psychiatry. 2026 Jan 31;31(6):3033–48. doi: 10.1038/s41380-025-03433-y (PMC13190290; doi:10.1038/s41380-025-03433-y)
Supplement: Supplementary file 7 — Table S7. Enriched Terms at PMS correlated modules [file 41380_2025_3433_MOESM7_ESM.xlsx]

## Sheet: Sheet1
Table S7. Enriched Terms at PMS correlated modules
Lightgreen - Biological Process														RoyalBlue - Biological Process														Turquoise - Biological Process
Category	Term	Count	%	PValue	Genes	List Total	Pop Hits	Pop Total	Fold Enrichment	Bonferroni	Benjamini	FDR		Category	Term	Count	%	PValue	Genes	List Total	Pop Hits	Pop Total	Fold Enrichment Bonferroni	Bonferroni	Benjamini	FDR		Category	Term	Count	%	PValue	Genes	List Total	Pop Hits	Pop Total	Fold Enrichment Bonferroni	Bonferroni	Benjamini	FDR
GOTERM_BP_DIRECT	GO:0051301~cell division	68	7.36728	1.59666e-26	RB1, GPSM2, DCLRE1A, ERCC6L, ZWILCH, NCAPG2, KIF14, BUB1B, KIF11, SMC4, SMC2, BABAM2, MIS18BP1, RUVBL1, NUF2, OIP5, FBXO5, LRRCC1, HELLS, DYNLT1, ANAPC7, KNL1, KNSTRN, CDC25A, HAUS1, SGO1, CCNA2, ASPM, SGO2, CCNY, TIMELESS, BIRC5, MCM5, KIF2C, ARL8A, CDCA2, CDCA5, PMF1-BGLAP, NCAPG, CDCA8, BRCC3, SKA3, NCAPH, SKA1, AURKB, AURKA, CCNB2, DSN1, CCNB1, SPAST, FSD1, FAM83D, BUB1, RCC2, CDC7, NDC80, ZW…	731	383	19453	4.72476	4.48663e-23	4.48663e-23	4.4036e-23		GOTERM_BP_DIRECT	GO:0042776~mitochondrial ATP synthesis coupled proton transport	13	1.66667	1.53354e-06	NDUFA9, MT-ND4L, MT-ND4, ATP5PD, ATP5PB, NDUFB1, MT-ND3, MT-ATP6, NDUFS6, NDUFS4, ATP5PO, NDUFS1, ATP5MF	657	65	19453	5.92177	0.00418391	0.00344134	0.00342372		GOTERM_BP_DIRECT	GO:0002181~cytoplasmic translation	19	1.36494	4.01303e-06	RPLP0P6, RPS9, RPL3, RPLP1, RPS5, RPLP0, RPL13A, RPSA, RPL8, RPS15, RPS14, RPS28, RPS19, RPL18A, RPL13, RPS2, FAU, RPL15, RPL18 1129	1129	91	19453	3.59753	0.0146595	0.014768	0.014768
GOTERM_BP_DIRECT	GO:0006260~DNA replication	29	3.14193	7.64589e-15	BLM, FEN1, PCNA, DSCC1, SAMHD1, CHAF1B, CHTF8, ORC1, RBBP4, RFC3, RRM1, RMI2, DUT, RRM2, RMI1, GINS3, TICRR, FAM111A, POLA2, DBF4, POLE2, CDK2, CDK1, MCM4, MCM5, MCM6, DNA2, DTL, MCM2	731	122	19453	6.32568	2.15261e-11	1.07425e-11	1.05437e-11		GOTERM_BP_DIRECT	GO:0051301~cell division	33	4.23077	2.51744e-06	MAP10, CDC123, INTS13, USP16, EPB41, VPS4B, SMC3, CDC73, SKA2, CNTRL, RBBP8, NEK3, KMT5A, SPDL1, DIS3L2, LMLN, TIPIN, CENPW, SPAG5, NSMCE2, PRPF40A, CDC6, CKAP5, HAUS2, SPECC1L-ADORA2A, CD2AP, EML4, NEDD1, WEE1, PRC1, KIF20B, RAN, ARF6	657	383	19453	2.55115	0.00685907	0.00344134	0.00342372		GOTERM_BP_DIRECT	GO:0050885~neuromuscular process controlling balance	12	0.862069	7.36641e-05	BLOC1S4, JPH4, CLN3, CNTNAP1, NLGN2, JPH3, DLG4, GAA, RAC3, SHANK3, SHANK1, ADCY5	1129	48	19453	4.30757	0.237455	0.135542	0.135542
GOTERM_BP_DIRECT	GO:0007049~cell cycle	48	5.20043	1.60978e-13	RB1, DCLRE1A, ERCC6L, CDCA2, UHRF1, MCM8, CDCA5, PMF1-BGLAP, CDCA8, BRCC3, BRCA1, LIN9, KIF11, MKI67, SMC4, AURKA, SMC2, BABAM2, CHAF1B, SPAST, CDC45, RBBP4, MIS18BP1, NUF2, RUVBL1, E2F2, OIP5, FSD1, APPL2, LRRCC1, HELLS, ANAPC7, DDIAS, RCC2, CDC25A, PPP1CA, TFDP2, PPP1R1C, PSME3, MCM3, BIRC5, MCM4, CDK2AP1, MCM5, MCM6, ARL8A, MCM2, RHNO1	731	366	19453	3.49003	4.5236e-10	1.50783e-10	1.47993e-10		GOTERM_BP_DIRECT	GO:0008380~RNA splicing	22	2.82051	9.94835e-06	NCBP1, GEMIN2, LSM1, TTF2, THOC5, THOC7, SRPK1, EFTUD2, SYNCRIP, SFPQ, LSM6, THRAP3, C1QBP, PPP1R8, MAGOH, SNRPG, SRSF2, ZNF326, SNRPF, NSRP1, SRSF7, HNRNPA1L2 657	657	211	19453	3.08718	0.0268324	0.00906626	0.00901984		GOTERM_BP_DIRECT	GO:0007042~lysosomal lumen acidification	8	0.574713	0.000170729	CLN3, ATP6V0B, RNASEK, ATP6AP1, CCDC115, TMEM9, ATP6V0C, ATP6V1F	1129	22	19453	6.26556	0.466522	0.166962	0.166962
GOTERM_BP_DIRECT	GO:0007059~chromosome segregation	24	2.60022	9.42968e-13	TOP2A, CDCA2, TTK, BRCA1, ESCO2, SKA3, KNSTRN, NDC80, SKA1, SGO1, CENPE, SGO2, CENPF, DSN1, CENPK, NUF2, BIRC5, OIP5, CENPN, CENPO, BUB1, ARL8A, DLGAP5, SPC25	731	97	19453	6.58429	2.64958e-09	6.62435e-10	6.50176e-10		GOTERM_BP_DIRECT	GO:0006401~RNA catabolic process	9	1.15385	1.3377e-05	SUPV3L1, PNPT1, NCBP1, EXOSC9, XRN2, PPP1R8, HNRNPD, EXOSC3, EXOSC2	657	34	19453	7.83763	0.0359123	0.00914318	0.00909636		GOTERM_BP_DIRECT	GO:0000028~ribosomal small subunit assembly	7	0.502874	0.000181481	RPS15, RRP7A, RPS14, RPS28, RPS19, RPS5, RPSA	1129	16	19453	7.53825	0.487221	0.166962	0.166962
GOTERM_BP_DIRECT	GO:0007052~mitotic spindle organization	19	2.0585	1.94962e-12	GPSM2, STIL, CDCA8, TTK, WDR62, KIF11, NDC80, AURKB, AURKA, PTPA, CENPE, CCNB1, KIF4A, NUF2, STMN1, TACC3, BIRC5, DLGAP5, SPC25	731	58	19453	8.71756	5.47855e-09	1.09569e-09	1.07541e-09		GOTERM_BP_DIRECT	GO:0000398~mRNA splicing, via spliceosome	20	2.5641	4.96127e-05	RBM17, HNRNPA3, NCBP1, SF3B6, PPWD1, PRPF40A, HTATSF1, EFTUD2, SYNCRIP, LSM6, HNRNPA2B1, CWF19L1, FRG1, MAGOH, SNRPG, SRSF2, SNRPE, SNRPF, SRSF7, HNRNPA1L2	657	200	19453	2.96088	0.126847	0.0259684	0.0258355		GOTERM_BP_DIRECT	GO:0048388~endosomal lumen acidification	6	0.431034	0.000837182	ATP6V0B, RNASEK, ATP6AP1, TMEM9, ATP6V0C, ATP6V1F	1129	14	19453	7.38441	0.954138	0.616166	0.616166
GOTERM_BP_DIRECT	GO:0006281~DNA repair	40	4.33369	1.48528e-11	BLM, FEN1, PARPBP, UHRF1, ZBTB1, HMGB1, BRCA1, FOXM1, SAMHD1, BRCA2, RAD51AP1, CHAF1B, BRIP1, HERC2, EXO1, RUVBL1, EPC2, CLSPN, BARD1, POLQ, WDHD1, SLF1, RFC3, RRM1, RMI2, XRCC2, ATRX, FANCA, FANCC, TICRR, RAD51, NSMCE4A, FANCD2, POLE2, CDK2, TIMELESS, CDK1, DNA2, RAD18, ASF1A	731	301	19453	3.53641	4.17363e-08	6.95605e-09	6.82733e-09		GOTERM_BP_DIRECT	GO:0006397~mRNA processing	22	2.82051	6.02232e-05	PNPT1, GEMIN2, CPSF3, DDX1, LSM1, TTF2, THOC5, PUS7L, THOC7, EFTUD2, KIN, SFPQ, THRAP3, C1QBP, PPP1R8, HNRNPA2B1, XRN2, SRSF2, ZNF326, NSRP1, SRSF7, HNRNPA1L2	657	238	19453	2.73695	0.151814	0.0259684	0.0258355		GOTERM_BP_DIRECT	GO:1901030~positive regulation of mitochondrial outer membrane permeabilization involved in apoptotic signaling pathway	5	0.359195	0.00111973	SIVA1, HIP1R, CHCHD10, ZNF205, BAK1	1129	9	19453	9.57238	0.983803	0.686767	0.686767
GOTERM_BP_DIRECT	GO:0000070~mitotic sister chromatid segregation	13	1.40845	7.8666e-09	NCAPG2, CDCA8, KNL1, SMC4, KNSTRN, NDC80, ZWINT, SGO1, SGO2, KIF18A, DSN1, CENPK, NUSAP1	731	38	19453	9.10393	2.21049e-05	3.15788e-06	3.09944e-06		GOTERM_BP_DIRECT	GO:0000278~mitotic cell cycle	17	2.17949	6.64883e-05	USP16, CENPW, PRDM5, CDC6, SMC3, RNF2, SKA2, EML4, NEDD1, WEE1, TADA2A, SRSF2, NEK3, NUDT15, POLE, RAN, DIS3L2	657	154	19453	3.26851	0.16622	0.0259684	0.0258355		GOTERM_BP_DIRECT	GO:0061795~Golgi lumen acidification	5	0.359195	0.0017808	ATP6V0B, RNASEK, ATP6AP1, ATP6V0C, ATP6V1F	1129	10	19453	8.61515	0.998583	0.936193	0.936193
GOTERM_BP_DIRECT	GO:0007094~mitotic spindle assembly checkpoint	12	1.30011	1.21016e-08	CENPF, ZWILCH, NUF2, BIRC5, BUB1B, TTK, TRIP13, BUB1, NDC80, ZWINT, AURKB, SPC25	731	32	19453	9.97931	3.40049e-05	4.25069e-06	4.17202e-06		GOTERM_BP_DIRECT	GO:0006281~DNA repair	25	3.20513	9.25866e-05	VCP, FBH1, BCCIP, TTF2, SMC3, ZMPSTE24, HPF1, CHAF1A, SUMO1, HLTF, CHEK1, USP1, RBBP8, POLE, FANCI, RFC4, FANCM, RECQL, NSMCE1, SSRP1, CUL4A, KIN, RAD50, RAD51C, ERCC4 657	657	301	19453	2.4592	0.223644	0.0316415	0.0314794		GOTERM_BP_DIRECT	GO:0031146~SCF-dependent proteasomal ubiquitin-dependent protein catabolic process	12	0.862069	0.00344106	FBXW5, PSMB5, DMAC2, FBXL18, FBXL15, FBXO6, FBXL14, FBXO44, PSMB10, PSMA7, FBXL12, FBXL6	1129	74	19453	2.7941	0.999997	1	1
GOTERM_BP_DIRECT	GO:0000724~double-strand break repair via homologous recombination	19	2.0585	3.56096e-08	GEN1, BLM, SLF1, FEN1, RMI2, MCM8, UHRF1, RMI1, MCM9, XRCC2, ZMYND8, BRCA1, BRCA2, SAMHD1, RAD51AP1, MMS22L, RAD51, RAD51AP2, NSMCE4A	731	101	19453	5.00612	0.000100058	1.11181e-05	1.09124e-05		GOTERM_BP_DIRECT	GO:0060271~cilium assembly	21	2.69231	0.000146688	SPAG16, RSPH4A, MKKS, AVIL, CEP19, DYNLT2B, ARMC9, IFT80, PARVA, DYNLL1, KIF3B, ARL13B, IFT81, ERICH3, TMEM107, CEP83, GMNC, ATXN10, CLUAP1, RAB8A, CFAP44	657	235	19453	2.6459	0.3304	0.0411272	0.0409166		GOTERM_BP_DIRECT	GO:0006612~protein targeting to membrane	10	0.718391	0.00409157	ZDHHC18, MYO1C, ZDHHC9, ZDHHC12, VPS37C, VPS37D, NACAD, ZDHHC1, ZDHHC11B, YIF1B 1129	1129	55	19453	3.13278	1	1	1
GOTERM_BP_DIRECT	GO:0006335~DNA replication-dependent nucleosome assembly	11	1.19177	1.58788e-07	H4C8, CHAF1B, H4C9, RBBP4, H4C13, H3C3, H4C2, H3C2, H4C1, ASF1A, ASF1B	731	32	19453	9.1477	0.000446095	4.46195e-05	4.37938e-05		GOTERM_BP_DIRECT	GO:0000724~double-strand break repair via homologous recombination	13	1.66667	0.000150429	PSMD14, FBH1, NSMCE2, RECQL, NSMCE1, SMC6, SPIDR, SFPQ, RAD51C, ERCC4, RFWD3, RBBP8, NBN	657	101	19453	3.81104	0.337214	0.0411272	0.0409166		GOTERM_BP_DIRECT	GO:0006412~translation	24	1.72414	0.00431694	RPS9, RPL3, RPLP1, RPS5, MRPS12, RPLP0, RPL13A, MRPL14, RPSA, RPL8, MRPL43, RPS15, MRPL4, MRPL41, RPS14, RPS28, RPS19, RPL18A, RPS6KB2, RPL13, RPS2, FAU, RPL15, RPL18	1129	219	19453	1.88825	1	1	1
GOTERM_BP_DIRECT	GO:0006336~DNA replication-independent nucleosome assembly	10	1.08342	3.58581e-07	H4C8, H4C9, RBBP4, H4C13, ATRX, H4C2, H4C1, ASF1A, H3-3A, ASF1B 731	731	27	19453	9.85611	0.0010071	9.16011e-05	8.9906e-05		GOTERM_BP_DIRECT	GO:0015937~coenzyme A biosynthetic process	5	0.641026	0.000349924	SLC25A16, PANK2, PPCS, PANK1, ACAT1	657	11	19453	13.4586	0.615903	0.0801282	0.0797179		GOTERM_BP_DIRECT	GO:0043122~regulation of I-kappaB kinase/NF-kappaB signaling	8	0.574713	0.0048163	TRAF4, DAB2IP, CPNE1, PLCG2, TRAF2, IKBKG, LIME1, SQSTM1	1129	37	19453	3.72547	1	1	1
GOTERM_BP_DIRECT	GO:0006270~DNA replication initiation	10	1.08342	5.10901e-07	PRIM2, POLA2, CDC45, ORC1, PRIM1, MCM3, MCM4, MCM5, MCM6, MCM2	731	28	19453	9.5041	0.0014346	0.000119636	0.000117422		GOTERM_BP_DIRECT	GO:0000387~spliceosomal snRNP assembly	7	0.897436	0.000351697	PRMT5, GEMIN2, TGS1, DDX20, SNRPG, SNRPE, SNRPF 657	657	29	19453	7.14696	0.617761	0.0801282	0.0797179		GOTERM_BP_DIRECT	GO:0006096~glycolytic process	9	0.646552	0.00520105	GPI, TPI1, PGAM1, PGK1, PGAM4, OGDHL, ALDOA, ENO2, GAPDH	1129	47	19453	3.29942	1	1	1
GOTERM_BP_DIRECT	GO:0006268~DNA unwinding involved in DNA replication	9	0.975081	7.58412e-07	BLM, RAD51, CDC45, GINS3, MCM3, MCM4, MCM5, MCM6, MCM2	731	22	19453	10.8865	0.00212887	0.000163934	0.0001609		GOTERM_BP_DIRECT	GO:0007059~chromosome segregation	12	1.53846	0.000422639	CENPU, NAA60, CENPW, SPAG5, MAP3K20, CENPL, CTCF, TOP1, CENPP, NEK11, SRPK1, SKA2	657	97	19453	3.66295	0.685176	0.0888843	0.0884291		GOTERM_BP_DIRECT	GO:0030150~protein import into mitochondrial matrix	6	0.431034	0.00606339	CORO7-PAM16, TOMM40, PAM16, DNLZ, TIMM17B, TOMM40L	1129	21	19453	4.92294	1	1	1
GOTERM_BP_DIRECT	GO:0000281~mitotic cytokinesis	14	1.51679	1.22729e-06	CKAP2, CDCA8, KIF23, CENPA, AURKB, SPAST, KIF4A, STMN1, NUSAP1, BIRC5, EXOC6, KIF20A, EXOC2, CEP55	731	68	19453	5.47884	0.00344275	0.000246335	0.000241776		GOTERM_BP_DIRECT	GO:0070584~mitochondrion morphogenesis	6	0.769231	0.000557601	SUPV3L1, PANK2, PNPT1, NUBPL, SLIRP, MFF	657	21	19453	8.45967	0.782358	0.108891	0.108334		GOTERM_BP_DIRECT	GO:0043153~entrainment of circadian clock by photoperiod	7	0.502874	0.00670591	PER2, ATOH7, PER1, MTA1, PML, FBXL12, FBXL6	1129	30	19453	4.0204	1	1	1
GOTERM_BP_DIRECT	GO:0000727~double-strand break repair via break-induced replication	7	0.758397	2.0831e-06	CDC45, MCM3, MCM4, CDC7, MCM5, MCM6, MCM2	731	12	19453	15.5234	0.00583641	0.000390233	0.000383012		GOTERM_BP_DIRECT	GO:0007049~cell cycle	26	3.33333	0.000706886	CDC123, EPB41, VPS4B, BCCIP, CDC73, RCBTB1, CHAF1A, CNTRL, MAP3K20, BRD7, FANCI, GADD45GIP1, LMLN, TIPIN, NSMCE2, PRPF40A, SPECC1L-ADORA2A, CD2AP, NEDD1, EID1, NASP, GMNC, ERH, ZMYND11, KIF20B, ARF6	657	366	19453	2.10336	0.855331	0.128842	0.128182		GOTERM_BP_DIRECT	GO:0051452~intracellular pH reduction	5	0.359195	0.00704517	ATP6V0B, RNASEK, ATP6AP1, ATP6V0C, ATP6V1F	1129	14	19453	6.15368	1	1	1
GOTERM_BP_DIRECT	GO:0006325~chromatin organization	31	3.35861	4.78382e-06	RB1, HDAC2, KDM3B, PRKAA2, UHRF1, SATB1, ZNF518B, ZMYND8, ASH2L, BRCC3, BABAM2, EPC2, H3C3, H4C2, H3C2, H4C1, H4C8, USP25, ZNF462, H4C9, DTX3L, SFMBT1, ATRX, ATAD2, SETMAR, H1-5, MMS22L, H4C13, L3MBTL4, EZH2, PHF19	731	322	19453	2.56198	0.0133526	0.000840158	0.00082461		GOTERM_BP_DIRECT	GO:0006120~mitochondrial electron transport, NADH to ubiquinone	8	1.02564	0.000818487	NDUFA9, MT-ND4L, MT-ND4, NDUFS6, NDUFS4, NDUFB1, NDUFS1, MT-ND3 657	657	46	19453	5.14936	0.893399	0.131185	0.130513		GOTERM_BP_DIRECT	GO:0016236~macroautophagy	11	0.79023	0.00759539	HDAC10, SRC, VPS37C, MVB12A, VPS37D, PGAM5, SQSTM1, VPS28, GABARAP, TECPR1, UBXN6	1129	71	19453	2.66948	1	1	1
GOTERM_BP_DIRECT	GO:0000278~mitotic cell cycle	20	2.16685	5.28026e-06	PLK4, WDHD1, CDCA5, XRCC2, CDCA8, KIF11, SKA3, NDC80, SKA1, AURKB, KIF15, AURKA, CENPE, TPX2, CENPF, PBK, BIRC5, NUP88, TUBGCP4, FBXL7	731	154	19453	3.45604	0.014728	0.000872796	0.000856645		GOTERM_BP_DIRECT	GO:0042273~ribosomal large subunit biogenesis	7	0.897436	0.000862998	EBNA1BP2, PAK1IP1, GTF3A, RRS1, HEATR3, SDAD1, WDR12	657	34	19453	6.09594	0.905623	0.131185	0.130513		GOTERM_BP_DIRECT	GO:0006094~gluconeogenesis	9	0.646552	0.00762191	PER2, GPI, G6PC3, PC, TPI1, PGAM1, PGK1, ENO2, SLC37A4	1129	50	19453	3.10145	1	1	1
GOTERM_BP_DIRECT	GO:0010971~positive regulation of G2/M transition of mitotic cell cycle	9	0.975081	8.06156e-06	RRM1, CCNB1, RCC2, CDK1, CDC7, FBXO5, DTL, CDC25A, PBX1 731	731	29	19453	8.25874	0.0223984	0.0012185	0.00119595		GOTERM_BP_DIRECT	GO:0006260~DNA replication	13	1.66667	0.00086369	GINS2, RFC4, SSRP1, ORC5, POLD3, FAM111B, KIN, CHAF1A, NASP, CHEK1, GMNC, TOP1, POLE	657	122	19453	3.15504	0.905801	0.131185	0.130513		GOTERM_BP_DIRECT	GO:0010821~regulation of mitochondrion organization	6	0.431034	0.00910771	FIS1, RHOT2, MUL1, MIEF2, SQSTM1, PISD	1129	23	19453	4.49486	1	1	1
GOTERM_BP_DIRECT	GO:0031297~replication fork processing	10	1.08342	8.61004e-06	GEN1, MMS22L, FAM111A, BLM, RAD51, PCNA, ATRX, SETMAR, ASF1A, TRAIP	731	38	19453	7.00302	0.023904	0.0012185	0.00119595		GOTERM_BP_DIRECT	GO:0006974~cellular response to DNA damage stimulus	22	2.82051	0.00124687	TIGAR, TIPIN, VCP, USP16, CBX5, PRKDC, FBH1, NSMCE1, MCM10, SMC6, SPIDR, WDR76, CUL4A, KIN, SFPQ, HPF1, RAD50, OARD1, RFWD3, CHEK1, SPRTN, MCL1 657	657	298	19453	2.18589	0.966994	0.179418	0.178499		GOTERM_BP_DIRECT	GO:0006476~protein deacetylation	5	0.359195	0.00917209	HDAC5, HDAC10, SIRT6, SIRT2, HDAC7	1129	15	19453	5.74343	1	1	1
GOTERM_BP_DIRECT	GO:0000086~G2/M transition of mitotic cell cycle	12	1.30011	8.77015e-06	CCNA2, CCNB1, MELK, CCNY, CDK2, CDK1, BIRC5, FOXM1, CDC25A, FBXL7, PBX1, AURKA	731	58	19453	5.50583	0.024343	0.0012185	0.00119595		GOTERM_BP_DIRECT	GO:0032456~endocytic recycling	9	1.15385	0.00134181	SNX27, RAB13, VTI1A, VPS26C, WASHC2C, VPS35, RAB8A, RAB8B, ARF6 657	657	64	19453	4.16374	0.974548	0.183425	0.182486		GOTERM_BP_DIRECT	GO:0032543~mitochondrial translation	13	0.933908	0.0094634	PTCD1, MRPS26, MRPS24, MRPS12, MRPL38, MRPS2, MRPL14, MRPL43, MRPL54, MRPL4, MRPL41, NOA1, AURKAIP1	1129	96	19453	2.33327	1	1	1
GOTERM_BP_DIRECT	GO:0006355~regulation of transcription, DNA-templated	67	7.25894	9.10623e-06	RB1, ZNF254, ZNF253, ZMYND8, ZNF43, JADE3, RORB, ZFP82, ZNF670-ZNF695, BRCA2, LBH, POFUT1, RUVBL1, ZNF85, ZNF763, ZNF641, LIN52, TLE4, ZNF287, ZNF681, TGIF2, SFMBT1, ZNF480, ATRX, BAZ1A, GLRX2, TGFBR1, ZNF75A, SAP30, ZNF718, ZNF93, TFDP2, ZNF439, ZNF713, ZNF559, ZNF599, ZNF510, L3MBTL4, ZNF28, TGFBRAP1, CDCA7, ZNF66, ZNF3, ZNF69, ZNF708, RBBP4, ZKSCAN7, ZNF429, ZNF626, ZNF107, ZNF546, ZNF302, ZNF…	731	1014	19453	1.75835	0.025264	0.0012185	0.00119595		GOTERM_BP_DIRECT	GO:0032543~mitochondrial translation	11	1.41026	0.00147694	GADD45GIP1, MRPS28, MRPL30, MRPS9, MRPL1, MRPS14, MRPL16, GATB, MRPL47, MRPL35, MRPL13	657	96	19453	3.39268	0.982419	0.192284	0.191299		GOTERM_BP_DIRECT	GO:0018230~peptidyl-L-cysteine S-palmitoylation	6	0.431034	0.0109661	CLIP3, ZDHHC18, ZDHHC9, ZDHHC12, ZDHHC1, ZDHHC11B	1129	24	19453	4.30757	1	1	1
GOTERM_BP_DIRECT	GO:2000001~regulation of DNA damage checkpoint	7	0.758397	1.0242e-05	BARD1, BABAM2, RNASEH2B, RAD51, BRCA1, BRCC3, BRCA2	731	15	19453	12.4187	0.0283699	0.00130818	0.00128397		GOTERM_BP_DIRECT	GO:0015986~ATP synthesis coupled proton transport	6	0.769231	0.00187167	MT-ATP6, ATP5PD, ATP5PB, ATP5PO, ATP5MK, ATP5MF 657	657	27	19453	6.57974	0.994036	0.214495	0.213397		GOTERM_BP_DIRECT	GO:0043161~proteasome-mediated ubiquitin-dependent protein catabolic process	23	1.6523	0.0110678	KLHDC3, FBXW5, FBXL19, ZFAND2B, AXIN1, RAD23A, ARRB2, AGAP3, KCTD5, SIRT2, PSMA7, PML, SPSB3, ANKRD9, PSMD8, SHARPIN, MTA1, PSMB5, TRAF4, PSMD3, ZSWIM8, KCTD13, RNF187 1129	1129	224	19453	1.76918	1	1	1
GOTERM_BP_DIRECT	GO:0071479~cellular response to ionizing radiation	10	1.08342	1.67303e-05	BARD1, RAD51AP1, BABAM2, BLM, RAD51, INTS7, BRCA1, BRCC3, BRCA2, RHNO1	731	41	19453	6.49061	0.0459246	0.00204401	0.00200618		GOTERM_BP_DIRECT	GO:0000245~spliceosomal complex assembly	6	0.769231	0.00187167	NCBP1, DDX1, GEMIN2, SNRPG, SNRPE, SRPK1	657	27	19453	6.57974	0.994036	0.214495	0.213397		GOTERM_BP_DIRECT	GO:0035556~intracellular signal transduction	40	2.87356	0.0122126	SHC2, PRKCSH, MAST3, SRC, ADRA1B, RELA, CAMKK1, ADCY5, NRBP2, RASSF1, SOCS1, RAB40C, MKNK2, DVL1, DVL2, PLCG2, PAK6, RAC3, MARK4, TNS2, STK32C, SH2B1, PAK4, MAP4K2, KSR1, TYK2, GMIP, DGKZ, ARHGAP45, ADCY9, DGKQ, FKBP8, ASB6, TSSK6, TSSK3, GNB1L, PKN1, SQSTM1, SIPA1, ASB1 1129	1129	462	19453	1.4918	1	1	1
GOTERM_BP_DIRECT	GO:0006974~cellular response to DNA damage stimulus	28	3.03359	2.34023e-05	TOP2A, BLM, UHRF1, MCM8, STXBP4, MCM9, ZBTB1, ASH2L, BRCA1, SAMHD1, ZBTB40, RAD51AP1, BABAM2, HERC2, FBXO5, BARD1, POLQ, USP47, SLF1, DTX3L, TRAIP, FAM111A, RAD51, NSMCE4A, TIMELESS, ERCC8, DTL, RAD18	731	298	19453	2.50041	0.0636455	0.00274002	0.00268931		GOTERM_BP_DIRECT	GO:0036261~7-methylguanosine cap hypermethylation	4	0.512821	0.00188291	TGS1, SNRPG, SNRPE, SNRPF	657	8	19453	14.8044	0.994216	0.214495	0.213397		GOTERM_BP_DIRECT	GO:0042994~cytoplasmic sequestering of transcription factor	4	0.287356	0.0125454	NFKBIA, CREB3, PKD1, MDFI	1129	9	19453	7.65791	1	1	1
GOTERM_BP_DIRECT	GO:0007018~microtubule-based movement	14	1.51679	2.66705e-05	DYNC2H1, DYNLT1, KIF14, KIF24, KIF23, KIF11, KIF15, CENPE, KIF18A, KIF4A, KIF13B, KIF2C, KIF20A, ACTR10 731	731	89	19453	4.18608	0.0722057	0.00299777	0.00294229		GOTERM_BP_DIRECT	GO:0009060~aerobic respiration	9	1.15385	0.00199249	NDUFA9, MT-ND4L, PANK2, MT-ND4, NDUFS6, NDUFS4, NDUFB1, NDUFS1, MT-ND3	657	68	19453	3.91882	0.995716	0.217899	0.216783		GOTERM_BP_DIRECT	GO:0006898~receptor-mediated endocytosis	11	0.79023	0.0144089	LMBR1L, CLN3, RNASEK, AP1G2, TFR2, HIP1R, SDC1, AP2A1, LRP3, LDLR, ASGR1	1129	78	19453	2.42991	1	1	1
GOTERM_BP_DIRECT	GO:1905820~positive regulation of chromosome separation 6	6	0.650054	2.80889e-05	PLSCR1, NCAPG2, NCAPG, SMC4, NCAPH, SMC2	731	11	19453	14.5154	0.0758963	0.00303576	0.00297958		GOTERM_BP_DIRECT	GO:0007288~sperm axoneme assembly	6	0.769231	0.00221615	SPAG16, SPEF2, TTLL1, MNS1, IQCG, CFAP44	657	28	19453	6.34475	0.997679	0.233037	0.231844		GOTERM_BP_DIRECT	GO:0035641~locomotory exploration behavior	5	0.359195	0.0145817	MYG1, NLGN2, DLG4, ATP1A2, SHANK3	1129	17	19453	5.06773	1	1	1
GOTERM_BP_DIRECT	GO:0008608~attachment of spindle microtubules to kinetochore	7	0.758397	3.44891e-05	SGO1, DSN1, NUF2, KNL1, NDC80, AURKB, SPC25	731	18	19453	10.3489	0.0923678	0.00358942	0.003523		GOTERM_BP_DIRECT	GO:0006364~rRNA processing	13	1.66667	0.00234651	NOP14, POP4, PWP1, NOL6, FTSJ3, EBNA1BP2, EXOSC9, XRN2, FRG1, RRP36, PIN4, EXOSC3, EXOSC2	657	137	19453	2.8096	0.998376	0.237606	0.236389		GOTERM_BP_DIRECT	GO:0016567~protein ubiquitination	42	3.01724	0.0157862	CUL9, MARCHF2, MGRN1, KLHL17, ARRB2, DTX3, FBXO44, ANAPC11, TRIM8, DCAF15, ANKRD9, SOCS1, RAB40C, MED30, TMEM129, ZSWIM8, E4F1, FBXO6, UNKL, KLHDC3, RNF44, TRIM62, FBXW5, KLHL25, RNF26, MIB2, MUL1, RNF208, FBXL15, FBXL12, SPSB3, TRAF7, RNF123, KCTD13, ASB6, MKRN3, RNF103-CHMP3, ZNF598, TRIM11, RNF166, ASB1, RNF187	1129	499	19453	1.45025	1	1	1
GOTERM_BP_DIRECT	GO:0032200~telomere organization	8	0.866739	4.6866e-05	H4C8, H4C9, H4C13, H3C3, H4C2, H3C2, H4C1, H3-3A	731	27	19453	7.88489	0.123393	0.00470333	0.0046163		GOTERM_BP_DIRECT	GO:0008053~mitochondrial fusion	5	0.641026	0.00331543	CHCHD3, MFF, PARL, MCL1, THG1L	657	19	19453	7.7918	0.999886	0.323728	0.322071		GOTERM_BP_DIRECT	GO:1902600~hydrogen ion transmembrane transport	16	1.14943	0.0168651	COX8A, ATP6V0B, RNASEK, ATP6AP1, ATP5MC2, ATP1A3, ATP1A2, COX5B, ATP5F1D, TMEM175, COX6B1, UQCRC1, CYC1, SLC25A22, ATP6V0C, ATP6V1F	1129	141	19453	1.95521	1	1	1
GOTERM_BP_DIRECT	GO:0006334~nucleosome assembly	19	2.0585	6.82419e-05	H4C8, H4C9, ATRX, BAZ1A, H2BC18, H1-5, H2BC12, CHAF1B, H2BC14, RBBP4, H4C13, H3C3, H4C2, H3C2, H4C1, H3-3A, ASF1A, MCM2, ASF1B	731	169	19453	2.99182	0.1745	0.00661241	0.00649004		GOTERM_BP_DIRECT	GO:0034427~nuclear-transcribed mRNA catabolic process, exonucleolytic, 3'-5'	4	0.512821	0.00383603	EXOSC9, EXOSC3, EXOSC2, DIS3L2	657	10	19453	11.8435	0.999973	0.358813	0.356976		GOTERM_BP_DIRECT	GO:0007010~cytoskeleton organization	17	1.22126	0.0170841	CNTNAP1, MAST3, CFAP410, SORBS3, FGD1, ARHGAP4, NCKIPSD, ARC, ZMYM3, MICAL1, PALM, MLST8, PAK6, AGRN, OBSL1, SIPA1, PAK4	1129	154	19453	1.90205	1	1	1
GOTERM_BP_DIRECT	GO:0032508~DNA duplex unwinding	11	1.19177	7.18094e-05	POLQ, BLM, BRIP1, RFC3, CHTF8, MCM8, DSCC1, MCM9, RUVBL1, MCM3, DNA2	731	60	19453	4.87877	0.182735	0.00672615	0.00660168		GOTERM_BP_DIRECT	GO:0032508~DNA duplex unwinding	8	1.02564	0.00393723	SUPV3L1, RAD50, RFC4, FANCM, FBH1, DDX1, RECQL, NBN	657	60	19453	3.94784	0.999979	0.358813	0.356976		GOTERM_BP_DIRECT	GO:0070544~histone H3-K36 demethylation	4	0.287356	0.0171589	KDM4B, RIOX1, KDM2B, KDM8	1129	10	19453	6.89212	1	1	1
GOTERM_BP_DIRECT	GO:0006302~double-strand break repair	12	1.30011	9.33832e-05	POLQ, BABAM2, BRIP1, FEN1, DTX3L, CDCA5, BRCA1, ESCO2, BRCC3, TRIP13, BRCA2, PARP9	731	74	19453	4.31538	0.230811	0.00846473	0.00830809		GOTERM_BP_DIRECT	GO:0051028~mRNA transport	10	1.28205	0.00413578	HNRNPA3, NCBP1, MAGOH, HNRNPA2B1, IGF2BP1, UPF3B, NUTF2, SENP2, SRSF7, HNRNPA1L2	657	93	19453	3.18374	0.999988	0.364749	0.362881		GOTERM_BP_DIRECT	GO:0006013~mannose metabolic process	4	0.287356	0.0171589	MAN2A2, PMM1, MAN2B1, MAN2C1	1129	10	19453	6.89212	1	1	1
GOTERM_BP_DIRECT	GO:0030174~regulation of DNA-dependent DNA replication initiation	6	0.650054	0.00011079	MCM3, MCM4, MCM5, MCM6, MCM2, TICRR	731	14	19453	11.4049	0.267533	0.00915646	0.00898702		GOTERM_BP_DIRECT	GO:0009411~response to UV	7	0.897436	0.00427236	TIPIN, PRKAA1, ERCC4, USP1, SPRTN, UBE4B, PRIMPOL	657	46	19453	4.50569	0.999992	0.36502	0.36315		GOTERM_BP_DIRECT	GO:0005975~carbohydrate metabolic process	19	1.36494	0.0180019	B4GALT2, CHID1, GPI, IDUA, B3GAT3, GAA, MPI, HEXD, AKR1B1, SLC5A2, YDJC, AKR7A2, TKFC, ALDH2, MAN2A2, SHPK, AMDHD2, MAN2B1, CHST5	1129	181	19453	1.8087	1	1	1
GOTERM_BP_DIRECT	GO:0051310~metaphase plate congression	6	0.650054	0.00011079	CENPE, CENPF, TRAPPC12, KIF2C, FAM83D, NDC80	731	14	19453	11.4049	0.267533	0.00915646	0.00898702		GOTERM_BP_DIRECT	GO:0006355~regulation of transcription, DNA-templated	51	6.53846	0.00457075	ZNF132, NUP107, ZNF45, UBE2L3, HMGN5, ZNF81, ZNF84, ZNF41, ZNF846, SPIN1, LRRFIP2, HMG20A, LRRFIP1, SOX7, ZNF562, PRMT5, TLE1, TAF6L, SFPQ, ZNF92, PSPC1, ZNF780B, ZNF234, ZNF432, L3MBTL3, ZNF470, DDX1, CTR9, CREM, ZNF22, HIF1A, KRBOX4, ZNF669, ZNF701, ZNF468, ZNF268, ZNF620, ZNF782, MTERF3, NFYC, ZNF181, SMARCA1, ZNF33B, TADA2A, ZNF658, HNRNPD, ZNF613, ZNF337, ZNF214, ZNF334, ZNF850	657	1014	19453	1.4892	0.999996	0.37868	0.376741		GOTERM_BP_DIRECT	GO:0043113~receptor clustering	6	0.431034	0.0180486	MPP2, DLG4, GRIK5, DVL1, SCRIB, AGRN	1129	27	19453	3.82895	1	1	1
GOTERM_BP_DIRECT	GO:0051984~positive regulation of chromosome segregation	6	0.650054	0.00011079	NCAPG2, NCAPG, SMC4, RAD18, NCAPH, SMC2 731	731	14	19453	11.4049	0.267533	0.00915646	0.00898702		GOTERM_BP_DIRECT	GO:0006614~SRP-dependent cotranslational protein targeting to membrane	4	0.512821	0.00514333	SRP19, SRP72, SSR3, SRP14	657	11	19453	10.7668	0.999999	0.401767	0.39971		GOTERM_BP_DIRECT	GO:0016561~protein import into peroxisome matrix, translocation	3	0.215517	0.0186352	PEX6, PEX5, PEX14	1129	4	19453	12.9227	1	1	1
GOTERM_BP_DIRECT	GO:0007057~spindle assembly involved in female meiosis I	4	0.433369	0.000204645	CCNB2, FBXO5, NDC80, AURKA	731	4	19453	26.6115	0.437357	0.01643	0.016126		GOTERM_BP_DIRECT	GO:0000722~telomere maintenance via recombination	4	0.512821	0.00514333	RAD50, RAD51C, NSMCE2, SMC6	657	11	19453	10.7668	0.999999	0.401767	0.39971		GOTERM_BP_DIRECT	GO:0010836~negative regulation of protein ADP-ribosylation	3	0.215517	0.0186352	PNKP, XRCC1, BANF1	1129	4	19453	12.9227	1	1	1
GOTERM_BP_DIRECT	GO:1905821~positive regulation of chromosome condensation	5	0.541712	0.000213112	NCAPG2, NCAPG, SMC4, NCAPH, SMC2	731	9	19453	14.7842	0.450589	0.0166345	0.0163267		GOTERM_BP_DIRECT	GO:0031032~actomyosin structure organization	6	0.769231	0.00531442	TJP1, ROCK2, EPB41, LIMCH1, MYH9, CNN3	657	34	19453	5.22509	1	0.4036	0.401534		GOTERM_BP_DIRECT	GO:0016477~cell migration	26	1.86782	0.0199366	CD151, RNH1, BTG1, BRAT1, PXN, SDC3, ATN1, VTN, CLN3, ADGRG1, SIRPA, EMILIN1, MISP, PAK4, CARMIL2, JUP, SCRIB, L1CAM, DGKZ, MLF2, ARC, KCTD13, FSCN1, SDC1, RHOV, ANAPC2	1129	278	19453	1.61147	1	1	1
GOTERM_BP_DIRECT	GO:0051382~kinetochore assembly 6	6	0.650054	0.000227062	CENPE, CENPF, CENPK, CENPN, CENPA, DLGAP5	731	16	19453	9.97931	0.471714	0.0172445	0.0169253		GOTERM_BP_DIRECT	GO:0001510~RNA methylation	5	0.641026	0.00577587	METTL2A, TGS1, METTL6, METTL8, FTSJ3	657	22	19453	6.72928	1	0.42679	0.424605		GOTERM_BP_DIRECT	GO:0000165~MAPK cascade	17	1.22126	0.0201472	MAP2K2, RHBDD3, DAB2IP, MAPK8IP2, DUSP9, SORBS3, PSMB10, PSMA7, DUSP7, PSMB5, ZDHHC9, PEA15, RCE1, PTPN7, MAP2K7, SHANK3, MEN1	1129	157	19453	1.8657	1	1	1
GOTERM_BP_DIRECT	GO:0061644~protein localization to CENP-A containing chromatin	6	0.650054	0.000418427	H4C8, H4C9, H4C13, H4C2, H4C1, CENPA	731	18	19453	8.8705	0.691498	0.0309416	0.030369		GOTERM_BP_DIRECT	GO:0032981~mitochondrial respiratory chain complex I assembly	8	1.02564	0.00614564	NDUFA9, MT-ND4, AIFM1, NUBPL, NDUFAF4, NDUFS4, NDUFB1, NDUFS1	657	65	19453	3.64416	1	0.442163	0.439899		GOTERM_BP_DIRECT	GO:0007219~Notch signaling pathway	14	1.00575	0.0205179	PSENEN, CEBPA, NOTCH4, MIB2, ETV2, TSPEAR, DTX3, EPN1, NLE1, NFKBIA, TRAF7, PTP4A3, CHAC1, HES5 1129	1129	119	19453	2.02709	1	1	1
GOTERM_BP_DIRECT	GO:0006357~regulation of transcription from RNA polymerase II promoter	93	10.0758	0.000436801	RB1, ZNF254, ZNF253, ZNF43, HMGB3, JADE3, BRCA1, NR2E1, HMGB1, RORB, ZFP82, FOXM1, NR2E3, CARF, ETS1, RUVBL1, EPC2, ZNF763, ZNF367, ZNF641, ZNF287, MED1, ZNF681, TGIF2, ZNF480, ZFP69B, VEZF1, BAZ1A, MED4, ZNF75A, ETV6, ZNF718, CREB1, TFDP1, ZNF93, TFDP2, ZNF439, ZNF713, ZNF559, IRF5, ZNF599, ZNF510, ZNF28, ZNF594, KDM3B, SATB1, ZNF518B, ZBTB1, ZNF66, LIN9, ZNF3, ZNF69, ZBTB40, PDLIM1, PGBD1, ZNF7…	731	1736	19453	1.42562	0.707028	0.0314721	0.0308897		GOTERM_BP_DIRECT	GO:0035065~regulation of histone acetylation	4	0.512821	0.00668746	EID1, TADA2A, NFYC, CTCF	657	12	19453	9.86961	1	0.468808	0.466408		GOTERM_BP_DIRECT	GO:1990138~neuron projection extension	6	0.431034	0.0209513	DDR1, TSC22D4, FLRT1, CPNE1, PAK6, PLXNA3	1129	28	19453	3.69221	1	1	1
GOTERM_BP_DIRECT	GO:0045132~meiotic chromosome segregation	4	0.433369	0.000497296	SGO1, NUF2, SMC4, SMC2	731	5	19453	21.2892	0.752848	0.0329089	0.0322999		GOTERM_BP_DIRECT	GO:1903241~U2-type prespliceosome assembly	5	0.641026	0.00795568	SF3B6, SNRPG, SNRPE, SNRPF, HTATSF1	657	24	19453	6.16851	1	0.543771	0.540986		GOTERM_BP_DIRECT	GO:0060997~dendritic spine morphogenesis	5	0.359195	0.021662	ARC, DLG4, DVL1, SHANK3, SHANK1 1129	1129	19	19453	4.53429	1	1	1
GOTERM_BP_DIRECT	GO:0071139~resolution of recombination intermediates	4	0.433369	0.000497296	GEN1, BLM, RMI2, RMI1	731	5	19453	21.2892	0.752848	0.0329089	0.0322999		GOTERM_BP_DIRECT	GO:0016236~macroautophagy	8	1.02564	0.00988274	VCP, TBC1D5, ATG16L1, VPS4B, VPS41, VTI1A, CHMP3, STAM	657	71	19453	3.33621	1	0.65901	0.655635		GOTERM_BP_DIRECT	GO:0051974~negative regulation of telomerase activity	4	0.287356	0.022592	SRC, CERS1, PML, MEN1	1129	11	19453	6.26556	1	1	1
GOTERM_BP_DIRECT	GO:1902975~mitotic DNA replication initiation	4	0.433369	0.000497296	GINS3, MCM3, MCM4, MCM2 731	731	5	19453	21.2892	0.752848	0.0329089	0.0322999		GOTERM_BP_DIRECT	GO:0048210~Golgi vesicle fusion to target membrane	3	0.384615	0.0106107	RAB13, RAB8A, RAB8B	657	5	19453	17.7653	1	0.690703	0.687166		GOTERM_BP_DIRECT	GO:0006635~fatty acid beta-oxidation	8	0.574713	0.0244129	ABCD4, SESN2, PEX5, MTLN, ACADS, ABCD1, CRAT, CPT1B	1129	50	19453	2.75685	1	1	1
GOTERM_BP_DIRECT	GO:0051256~mitotic spindle midzone assembly	5	0.541712	0.000525536	KIF4A, CDCA8, BIRC5, KIF23, AURKB	731	11	19453	12.0961	0.771711	0.0329089	0.0322999		GOTERM_BP_DIRECT	GO:0032467~positive regulation of cytokinesis	6	0.769231	0.011806	MAP10, RACGAP1, KIF3B, CHMP3, CDC6, KIF20B	657	41	19453	4.333	1	0.750642	0.746798		GOTERM_BP_DIRECT	GO:0007005~mitochondrion organization	11	0.79023	0.0249935	CEBPA, RHOT2, CNTNAP1, SHARPIN, CLUH, TAFAZZIN, NOA1, LONP1, CHCHD10, MIEF2, FANCG	1129	85	19453	2.2298	1	1	1
GOTERM_BP_DIRECT	GO:0007095~mitotic G2 DNA damage checkpoint	8	0.866739	0.000548805	BABAM2, BLM, CDK1, BRCA1, BRCC3, CLSPN, DTL, TICRR	731	39	19453	5.45877	0.786168	0.0329089	0.0322999		GOTERM_BP_DIRECT	GO:0007080~mitotic metaphase plate congression	6	0.769231	0.0130392	EML4, VPS4B, PINX1, RRS1, CHMP3, SPDL1	657	42	19453	4.22983	1	0.792205	0.788149		GOTERM_BP_DIRECT	GO:0006364~rRNA processing	15	1.07759	0.0278845	POP7, WDR18, DDX56, RRP1, NOC4L, NPM3, RPS15, RRP7A, EXOSC5, RPS28, EXOSC4, RPS19, RPP25, PELP1, RMRP	1129	137	19453	1.88653	1	1	1
GOTERM_BP_DIRECT	GO:0036297~interstrand cross-link repair	8	0.866739	0.000548805	RAD51AP1, DCLRE1A, NEIL3, RAD51, RAD51AP2, FANCD2, FANCA, FANCC 731	731	39	19453	5.45877	0.786168	0.0329089	0.0322999		GOTERM_BP_DIRECT	GO:1901796~regulation of signal transduction by p53 class mediator	6	0.769231	0.0130392	PRMT5, PAK1IP1, CHEK1, SMYD2, RRS1, KMT5A	657	42	19453	4.22983	1	0.792205	0.788149		GOTERM_BP_DIRECT	GO:0085020~protein K6-linked ubiquitination	4	0.287356	0.0288482	ANKRD39, UBE2S, UBE2J2, WDR24	1129	12	19453	5.74343	1	1	1
GOTERM_BP_DIRECT	GO:0007076~mitotic chromosome condensation	6	0.650054	0.000550433	CDCA5, NUSAP1, NCAPG, SMC4, NCAPH, SMC2 731	731	19	19453	8.40363	0.787145	0.0329089	0.0322999		GOTERM_BP_DIRECT	GO:0035066~positive regulation of histone acetylation	5	0.641026	0.0137886	TADA2A, IL1B, DEK, BRD7, GLYR1	657	28	19453	5.28729	1	0.81952	0.815324		GOTERM_BP_DIRECT	GO:0016558~protein import into peroxisome matrix	4	0.287356	0.0288482	PEX16, PEX6, PEX5, PEX14	1129	12	19453	5.74343	1	1	1
GOTERM_BP_DIRECT	GO:0007051~spindle organization 6	6	0.650054	0.000550433	ASPM, TTK, KIF11, KNSTRN, AURKB, AURKA	731	19	19453	8.40363	0.787145	0.0329089	0.0322999		GOTERM_BP_DIRECT	GO:0045651~positive regulation of macrophage differentiation	4	0.512821	0.0154007	CASP8, CSF1, RIPK1, PRKCA	657	16	19453	7.40221	1	0.8864	0.881861		GOTERM_BP_DIRECT	GO:0060444~branching involved in mammary gland duct morphogenesis	4	0.287356	0.0288482	DDR1, SRC, LRP5, PML	1129	12	19453	5.74343	1	1	1
GOTERM_BP_DIRECT	GO:0099072~regulation of postsynaptic specialization membrane neurotransmitter receptor levels	6	0.650054	0.000711403	DLG3, STXBP4, ZDHHC5, ERBIN, FLOT2, SNX6	731	20	19453	7.98345	0.864631	0.0398925	0.0391543		GOTERM_BP_DIRECT	GO:0043516~regulation of DNA damage response, signal transduction by p53 class mediator	3	0.384615	0.0155623	SMYD2, KMT5A, ZMPSTE24	657	6	19453	14.8044	1	0.8864	0.881861		GOTERM_BP_DIRECT	GO:1904263~positive regulation of TORC1 signaling	8	0.574713	0.0296176	SRC, SESN2, PIM1, GPR137, LAMTOR4, WDR24, TELO2, OTUB1	1129	52	19453	2.65081	1	1	1
GOTERM_BP_DIRECT	GO:0071168~protein localization to chromatin	6	0.650054	0.000711403	MMS22L, MCM8, MCM9, ZMYND8, ESCO2, EZH2 731	731	20	19453	7.98345	0.864631	0.0398925	0.0391543		GOTERM_BP_DIRECT	GO:0006406~mRNA export from nucleus	7	0.897436	0.0166012	NUP107, NCBP1, SARNP, MAGOH, HNRNPA2B1, THOC5, THOC7	657	61	19453	3.39773	1	0.92628	0.921537		GOTERM_BP_DIRECT	GO:0001505~regulation of neurotransmitter levels	3	0.215517	0.0298721	HRH3, ZNF219, DVL1	1129	5	19453	10.3382	1	1	1
GOTERM_BP_DIRECT	GO:0010165~response to X-ray	6	0.650054	0.000711403	BLM, RAD51, XRCC2, ERCC8, BRCC3, BRCA2	731	20	19453	7.98345	0.864631	0.0398925	0.0391543		GOTERM_BP_DIRECT	GO:0030866~cortical actin cytoskeleton organization	5	0.641026	0.0195782	ROCK2, EPB41, RAB13, TLN1, ARF6 657	657	31	19453	4.77562	1	1	0.995243		GOTERM_BP_DIRECT	GO:0006684~sphingomyelin metabolic process	3	0.215517	0.0298721	SMPD2, ABCA2, SMPD1	1129	5	19453	10.3382	1	1	1
GOTERM_BP_DIRECT	GO:0090267~positive regulation of mitotic cell cycle spindle assembly checkpoint	5	0.541712	0.000764971	GEN1, CDCA8, BIRC5, NDC80, AURKB	731	12	19453	11.0881	0.883562	0.0398925	0.0391543		GOTERM_BP_DIRECT	GO:0071035~nuclear polyadenylation-dependent rRNA catabolic process	3	0.384615	0.0213044	EXOSC9, EXOSC3, EXOSC2	657	7	19453	12.6895	1	1	0.995243		GOTERM_BP_DIRECT	GO:0097116~gephyrin clustering involved in postsynaptic density assembly	3	0.215517	0.0298721	NLGN2, ZDHHC12, NRXN2	1129	5	19453	10.3382	1	1	1
GOTERM_BP_DIRECT	GO:0051983~regulation of chromosome segregation	5	0.541712	0.000764971	CDCA2, KIF2C, MKI67, BUB1, AURKB	731	12	19453	11.0881	0.883562	0.0398925	0.0391543		GOTERM_BP_DIRECT	GO:0071038~nuclear polyadenylation-dependent tRNA catabolic process	3	0.384615	0.0213044	EXOSC9, EXOSC3, EXOSC2	657	7	19453	12.6895	1	1	0.995243		GOTERM_BP_DIRECT	GO:0045333~cellular respiration	7	0.502874	0.0329582	COX8A, UQCRC1, CYC1, COX5B, COX6A1, MTLN, COX6B1	1129	42	19453	2.87172	1	1	1
GOTERM_BP_DIRECT	GO:0034501~protein localization to kinetochore	5	0.541712	0.000764971	ZWILCH, CDK1, TTK, KNL1, AURKB	731	12	19453	11.0881	0.883562	0.0398925	0.0391543		GOTERM_BP_DIRECT	GO:0042773~ATP synthesis coupled electron transport	3	0.384615	0.0213044	MT-ND4L, MT-ND4, NDUFS1 657	657	7	19453	12.6895	1	1	0.995243		GOTERM_BP_DIRECT	GO:0007420~brain development	24	1.72414	0.0340331	NDRG4, KDM4B, NLGN2, SETD1A, KLHL17, ARRB2, MT3, POU6F1, GRIN2D, PYGO2, ADGRG1, SBK1, SHARPIN, CDH22, POMK, BAK1, CIC, ZNF335, KCNK3, NODAL, HES5, CDK5R2, BCL2L2, MEN1 1129	1129	264	19453	1.56639	1	1	1
GOTERM_BP_DIRECT	GO:0042752~regulation of circadian rhythm	10	1.08342	0.000766618	TOP2A, MAPK8, PRKAA2, OPN3, SRRD, TIMELESS, CDK1, RORB, EZH2, PPP1CA	731	66	19453	4.03204	0.884099	0.0398925	0.0391543		GOTERM_BP_DIRECT	GO:0000956~nuclear-transcribed mRNA catabolic process	4	0.512821	0.021351	THRAP3, EXOSC9, XRN2, LSM1	657	18	19453	6.57974	1	1	0.995243		GOTERM_BP_DIRECT	GO:0006325~chromatin organization	28	2.01149	0.0352314	HDAC5, HDAC10, PHF1, KDM8, DOT1L, KMT2B, RELA, MLLT6, HDAC7, ALKBH4, SOX15, BANF1, SAMD1, MEN1, CBX8, CBX6, KDM4B, KDM2B, CBX4, C17ORF49, KMT5C, USP21, SETD1A, CDAN1, RIOX1, THAP7, PHF13, PKN1	1129	322	19453	1.49829	1	1	1
GOTERM_BP_DIRECT	GO:0046654~tetrahydrofolate biosynthetic process	4	0.433369	0.000966816	DHFR, DHFRP1, DHFR2, GART	731	6	19453	17.741	0.933998	0.0493955	0.0484814		GOTERM_BP_DIRECT	GO:0030490~maturation of SSU-rRNA	4	0.512821	0.0247327	NOP14, LSM6, DDX52, NOL11	657	19	19453	6.23344	1	1	0.995243		GOTERM_BP_DIRECT	GO:0045807~positive regulation of endocytosis	5	0.359195	0.0356464	CLIP3, EEF2K, CD151, TFR2, SMPD1	1129	22	19453	3.91598	1	1	1
GOTERM_BP_DIRECT	GO:0000082~G1/S transition of mitotic cell cycle	10	1.08342	0.00106243	CCNA2, PPP6C, DBF4, CDK2, CDK1, ID4, CDC7, IQGAP3, CDC25A, EZH2 731	731	69	19453	3.85674	0.949562	0.0528624	0.0518841		GOTERM_BP_DIRECT	GO:0044818~mitotic G2/M transition checkpoint	4	0.512821	0.0247327	RAD50, CHEK1, RBBP8, NBN	657	19	19453	6.23344	1	1	0.995243		GOTERM_BP_DIRECT	GO:0030517~negative regulation of axon extension	5	0.359195	0.0356464	RTN4R, PTPRS, TRIM46, MT3, ARHGAP4	1129	22	19453	3.91598	1	1	1
GOTERM_BP_DIRECT	GO:1900264~positive regulation of DNA-directed DNA polymerase activity	5	0.541712	0.0010723	RFC3, PCNA, CHTF8, GINS3, DSCC1 731	731	13	19453	10.2352	0.950943	0.0528624	0.0518841		GOTERM_BP_DIRECT	GO:0006325~chromatin organization	19	2.4359	0.0255737	PRMT5, L3MBTL3, PRKAA1, USP16, CBX5, KDM1B, PRDM5, DEK, RCBTB1, ZMPSTE24, HMGN5, HLTF, SPIN1, SMYD2, HMG20A, KMT5A, ZMYND11, HMGN1, H4C5	657	322	19453	1.7471	1	1	0.995243		GOTERM_BP_DIRECT	GO:0090385~phagosome-lysosome fusion	4	0.287356	0.0359212	CLN3, RAB20, VPS33B, TMEM175	1129	13	19453	5.30163	1	1	1
GOTERM_BP_DIRECT	GO:0010389~regulation of G2/M transition of mitotic cell cycle	5	0.541712	0.0014569	RNASEH2B, CENPF, CDK2, KIF14, AURKA	731	14	19453	9.5041	0.983375	0.0705843	0.0692781		GOTERM_BP_DIRECT	GO:0070527~platelet aggregation	6	0.769231	0.026111	PDIA3, CSRP1, MYH9, TLN1, MYL9, MYL12A	657	50	19453	3.55306	1	1	0.995243		GOTERM_BP_DIRECT	GO:0043507~positive regulation of JUN kinase activity	7	0.502874	0.0364934	MAP4K2, DAB2IP, DVL2, AXIN1, MAP3K10, TRAF2, MAP2K7	1129	43	19453	2.80493	1	1	1
GOTERM_BP_DIRECT	GO:0051383~kinetochore organization	4	0.433369	0.00164477	NUF2, SMC4, NDC80, SMC2 731	731	7	19453	15.2066	0.990202	0.0783355	0.0768859		GOTERM_BP_DIRECT	GO:0014029~neural crest formation	3	0.384615	0.0277782	TCOF1, PDCD6, POLR1B	657	8	19453	11.1033	1	1	0.995243		GOTERM_BP_DIRECT	GO:0090630~activation of GTPase activity	14	1.00575	0.0366551	AGAP2, SCRIB, AGAP3, GMIP, RAP1GAP, ARHGAP45, MTSS2, SGSM3, SGSM2, TBC1D17, TBC1D22A, SIPA1, TBC1D10B, ANAPC2	1129	129	19453	1.86995	1	1	1
GOTERM_BP_DIRECT	GO:0006275~regulation of DNA replication	8	0.866739	0.00173137	CCNA2, PCNA, DSCC1, RUVBL1, JADE3, ESCO2, BAZ1A, FBXO5	731	47	19453	4.52962	0.992322	0.0810856	0.0795851		GOTERM_BP_DIRECT	GO:0000055~ribosomal large subunit export from nucleus	3	0.384615	0.0277782	RRS1, SDAD1, RAN	657	8	19453	11.1033	1	1	0.995243		GOTERM_BP_DIRECT	GO:0035176~social behavior	8	0.574713	0.0387462	NLGN2, DLG4, DVL1, NRXN2, CIC, MAPK8IP2, SHANK3, SHANK1 1129	1129	55	19453	2.50622	1	1	1
GOTERM_BP_DIRECT	GO:0051321~meiotic cell cycle	10	1.08342	0.00232008	RAD51AP1, SGO2, PIWIL4, RAD51, EXO1, PDIK1L, XRCC2, CDK2, TUBGCP4, SYCP3	731	77	19453	3.45604	0.998537	0.106876	0.104898		GOTERM_BP_DIRECT	GO:0006379~mRNA cleavage	3	0.384615	0.0277782	PCF11, CPSF3, CPSF2	657	8	19453	11.1033	1	1	0.995243		GOTERM_BP_DIRECT	GO:0006914~autophagy	16	1.14943	0.0393699	GRAMD1A, RGS19, WDR24, GABARAP, SIRT2, STK11, VPS51, STK35, ATG101, TOLLIP, ATG2A, GPR137, TBC1D17, SQSTM1, RNF166, TECPR1	1129	157	19453	1.75595	1	1	1
GOTERM_BP_DIRECT	GO:0051298~centrosome duplication	5	0.541712	0.00316693	STIL, CDK2, BRCA2, PKD2, NDC80	731	17	19453	7.82691	0.999865	0.143533	0.140877		GOTERM_BP_DIRECT	GO:0034475~U4 snRNA 3'-end processing	3	0.384615	0.0277782	EXOSC9, EXOSC3, EXOSC2	657	8	19453	11.1033	1	1	0.995243		GOTERM_BP_DIRECT	GO:0051726~regulation of cell cycle	24	1.72414	0.0393803	RBM38, JUND, CCNI, CTBP1, DOT1L, DAB2IP, PKD1, SIRT2, PML, GADD45G, FBXL12, TBRG4, PER2, STK11, MNT, RASSF1, SGSM3, CDK20, E4F1, BAK1, GAS2L1, CDK16, FBXL6, RPRM	1129	268	19453	1.54301	1	1	1
GOTERM_BP_DIRECT	GO:0006893~Golgi to plasma membrane transport	6	0.650054	0.00412273	GOPC, EXOC6, STXBP6, COMMD1, EXOC2, VPS35L	731	29	19453	5.50583	0.999991	0.183887	0.180484		GOTERM_BP_DIRECT	GO:0015031~protein transport	24	3.07692	0.0282904	RAB2A, VPS4B, SNX24, WASHC2C, PHAX, STAM, SENP2, SDAD1, RABEP1, NASP, ATG16L1, TBC1D5, DENND10, MVB12B, PPT1, CHMP3, MYH9, VPS35, AP3S2, EXOC5, CNIH4, RAN, TMED5, WASHC3	657	444	19453	1.60048	1	1	0.995243		GOTERM_BP_DIRECT	GO:2000463~positive regulation of excitatory postsynaptic potential	6	0.431034	0.0399371	NLGN2, DLG4, DVL1, SHANK3, SHANK1, GRIN2D	1129	33	19453	3.13278	1	1	1
GOTERM_BP_DIRECT	GO:0007080~mitotic metaphase plate congression	7	0.758397	0.00453337	CENPE, KIF18A, CCNB1, CDCA5, KIF14, CDCA8, KIF2C	731	42	19453	4.43525	0.999997	0.199043	0.19536		GOTERM_BP_DIRECT	GO:0000082~G1/S transition of mitotic cell cycle	7	0.897436	0.0286728	CUL4A, ITGB1, PPP3CA, NASP, RBBP8, POLE, GSPT1	657	69	19453	3.00379	1	1	0.995243		GOTERM_BP_DIRECT	GO:0007035~vacuolar acidification	5	0.359195	0.0412335	ATP6V0B, RNASEK, ATP6AP1, ATP6V0C, ATP6V1F	1129	23	19453	3.74572	1	1	1
GOTERM_BP_DIRECT	GO:0035825~reciprocal DNA recombination	4	0.433369	0.00518239	BARD1, BRIP1, UHRF1, BRCA1	731	10	19453	10.6446	1	0.220644	0.216561		GOTERM_BP_DIRECT	GO:0000132~establishment of mitotic spindle orientation	5	0.641026	0.0321483	ITGB1, GJA1, UBXN2B, BCCIP, SPDL1	657	36	19453	4.11234	1	1	0.995243		GOTERM_BP_DIRECT	GO:0000027~ribosomal large subunit assembly	5	0.359195	0.0412335	TRAF7, RPLP0P6, RPL3, RPLP0, NLE1	1129	23	19453	3.74572	1	1	1
GOTERM_BP_DIRECT	GO:0000729~DNA double-strand break processing	4	0.433369	0.00518239	BLM, SETMAR, SMARCAD1, DNA2	731	10	19453	10.6446	1	0.220644	0.216561		GOTERM_BP_DIRECT	GO:0003351~epithelial cilium movement	4	0.512821	0.0323072	RSPH4A, SPEF2, DNAAF11, DPCD	657	21	19453	5.63978	1	1	0.995243		GOTERM_BP_DIRECT	GO:0000226~microtubule cytoskeleton organization	15	1.07759	0.0421842	CUL9, SSNA1, TUBB4A, GABARAP, UXT, CAMSAP3, TUBA1C, TUBB2A, TTLL4, CCDC8, MAP7D1, MARK4, OBSL1, GAPDH, ANAPC2	1129	145	19453	1.78244	1	1	1
GOTERM_BP_DIRECT	GO:0031507~heterochromatin assembly	9	0.975081	0.00545533	RB1, H2AC11, HDAC2, RBBP4, UHRF1, HMGB1, H2AC16, LMNB1, EZH2	731	72	19453	3.32644	1	0.228798	0.224564		GOTERM_BP_DIRECT	GO:0016925~protein sumoylation	6	0.769231	0.0326024	SUMO1, NSMCE2, NSMCE1, SMC6, SAE1, SENP2	657	53	19453	3.35194	1	1	0.995243		GOTERM_BP_DIRECT	GO:0050884~neuromuscular process controlling posture	4	0.287356	0.0437965	PNKD, CNTNAP1, PRRT2, GAA	1129	14	19453	4.92294	1	1	1
GOTERM_BP_DIRECT	GO:0045653~negative regulation of megakaryocyte differentiation	5	0.541712	0.00589635	H4C8, H4C9, H4C13, H4C2, H4C1	731	20	19453	6.65287	1	0.240127	0.235683		GOTERM_BP_DIRECT	GO:1900152~negative regulation of nuclear-transcribed mRNA catabolic process, deadenylation-dependent decay	3	0.384615	0.034928	SYNCRIP, HNRNPD, IGF2BP1	657	9	19453	9.86961	1	1	0.995243		GOTERM_BP_DIRECT	GO:0001682~tRNA 5'-leader removal	4	0.287356	0.0437965	POP7, RPP21, RPP25, RPP25L	1129	14	19453	4.92294	1	1	1
GOTERM_BP_DIRECT	GO:1900227~positive regulation of NLRP3 inflammasome complex assembly	5	0.541712	0.00589635	MAPK8, STMP1, BRCC3, PRKD1, MYD88	731	20	19453	6.65287	1	0.240127	0.235683		GOTERM_BP_DIRECT	GO:1902570~protein localization to nucleolus	3	0.384615	0.034928	PINX1, RRS1, RAN	657	9	19453	9.86961	1	1	0.995243		GOTERM_BP_DIRECT	GO:0046339~diacylglycerol metabolic process	4	0.287356	0.0437965	PGS1, DGAT1, DGKQ, DGKZ 1129	1129	14	19453	4.92294	1	1	1
GOTERM_BP_DIRECT	GO:0000076~DNA replication checkpoint	4	0.433369	0.00692871	CDC45, TIMELESS, DNA2, CLSPN	731	11	19453	9.67691	1	0.270412	0.265408		GOTERM_BP_DIRECT	GO:0000467~exonucleolytic trimming to generate mature 3'-end of 5.8S rRNA from tricistronic rRNA transcript (SSU-rRNA, 5.8S rRNA, LSU-rRNA)	3	0.384615	0.034928	EXOSC9, EXOSC3, EXOSC2	657	9	19453	9.86961	1	1	0.995243		GOTERM_BP_DIRECT	GO:0021819~layer formation in cerebral cortex	4	0.287356	0.0437965	ADGRG1, MBOAT7, DAB2IP, CDK5R2	1129	14	19453	4.92294	1	1	1
GOTERM_BP_DIRECT	GO:0034058~endosomal vesicle fusion	4	0.433369	0.00692871	SAMD9, VPS33A, TGFBRAP1, VPS16	731	11	19453	9.67691	1	0.270412	0.265408		GOTERM_BP_DIRECT	GO:0051246~regulation of protein metabolic process	3	0.384615	0.034928	CUL4A, ROCK2, VPS35	657	9	19453	9.86961	1	1	0.995243		GOTERM_BP_DIRECT	GO:0048168~regulation of neuronal synaptic plasticity	5	0.359195	0.0472869	ARC, JPH3, NCDN, SYP, GRIN2D	1129	24	19453	3.58964	1	1	1
GOTERM_BP_DIRECT	GO:0035542~regulation of SNARE complex assembly	4	0.433369	0.00692871	VPS33A, TGFBRAP1, STXBP6, VPS16 731	731	11	19453	9.67691	1	0.270412	0.265408		GOTERM_BP_DIRECT	GO:0071539~protein localization to centrosome	4	0.512821	0.0364963	NEDD1, SPAG5, CCDC14, CEP83	657	22	19453	5.38342	1	1	0.995243		GOTERM_BP_DIRECT	GO:0007031~peroxisome organization	5	0.359195	0.0472869	PEX16, ABCD4, PEX6, ABCD1, PEX14	1129	24	19453	3.58964	1	1	1
GOTERM_BP_DIRECT	GO:0060236~regulation of mitotic spindle organization	5	0.541712	0.00707076	GPSM2, TPX2, STIL, TACC3, FSD1	731	21	19453	6.33607	1	0.272176	0.267139		GOTERM_BP_DIRECT	GO:0006338~chromatin remodeling	19	2.4359	0.0366365	SS18, PRMT5, PRKAA1, USP16, PRKCA, DEK, TTF2, SMARCA1, BMI1, RNF2, TAF6L, SFPQ, TADA2A, HLTF, CHEK1, SMYD2, TOP1, KMT5A, BRD7	657	336	19453	1.67431	1	1	0.995243		GOTERM_BP_DIRECT	GO:0043123~positive regulation of I-kappaB kinase/NF-kappaB signaling	19	1.36494	0.0522908	ECM1, TRIM62, EDA, SLC44A2, SHISA5, MIB2, MUL1, TRAF2, JMJD8, RELA, TRIM8, TMEM101, SHARPIN, EEF1D, IKBKG, GAPDH, LURAP1, CC2D1A, TMED4 1129	1129	205	19453	1.59695	1	1	1
GOTERM_BP_DIRECT	GO:0046452~dihydrofolate metabolic process	3	0.325027	0.00802303	DHFR, DHFRP1, DHFR2	731	4	19453	19.9586	1	0.292788	0.28737		GOTERM_BP_DIRECT	GO:0031297~replication fork processing	5	0.641026	0.0382372	TIPIN, FANCM, FBH1, RFWD3, PRIMPOL	657	38	19453	3.8959	1	1	0.995243		GOTERM_BP_DIRECT	GO:0043328~protein targeting to vacuole involved in ubiquitin-dependent protein catabolic process via the multivesicular body sorting pathway	4	0.287356	0.0524526	VPS37C, MVB12A, VPS37D, VPS28	1129	15	19453	4.59474	1	1	1
GOTERM_BP_DIRECT	GO:1901970~positive regulation of mitotic sister chromatid separation	3	0.325027	0.00802303	CDCA8, BIRC5, AURKB	731	4	19453	19.9586	1	0.292788	0.28737		GOTERM_BP_DIRECT	GO:0006302~double-strand break repair	7	0.897436	0.0385709	VCP, HPF1, RAD50, ZGRF1, PRKDC, DDX1, NBN	657	74	19453	2.80084	1	1	0.995243		GOTERM_BP_DIRECT	GO:0002091~negative regulation of receptor internalization	4	0.287356	0.0524526	ANKRD13B, LRPAP1, ANKRD13D, DLG4	1129	15	19453	4.59474	1	1	1
GOTERM_BP_DIRECT	GO:0046105~thymidine biosynthetic process	3	0.325027	0.00802303	DHFR, DHFR2, TK1	731	4	19453	19.9586	1	0.292788	0.28737		GOTERM_BP_DIRECT	GO:0010506~regulation of autophagy	7	0.897436	0.0407809	RRAGB, ERCC4, CISD1, PIP4K2B, PIP4K2C, RAB8A, ZMPSTE24	657	75	19453	2.76349	1	1	0.995243		GOTERM_BP_DIRECT	GO:0044319~wound healing, spreading of cells	4	0.287356	0.0524526	DDR1, CARMIL2, CD151, MRTFA	1129	15	19453	4.59474	1	1	1
GOTERM_BP_DIRECT	GO:0006545~glycine biosynthetic process	3	0.325027	0.00802303	DHFR, DHFRP1, DHFR2	731	4	19453	19.9586	1	0.292788	0.28737		GOTERM_BP_DIRECT	GO:0045116~protein neddylation	4	0.512821	0.0409496	UBE2F, COPS4, DCUN1D1, UBA3	657	23	19453	5.14936	1	1	0.995243		GOTERM_BP_DIRECT	GO:0030948~negative regulation of vascular endothelial growth factor receptor signaling pathway	4	0.287356	0.0524526	CADM4, NIBAN2, DAB2IP, EMILIN1	1129	15	19453	4.59474	1	1	1
GOTERM_BP_DIRECT	GO:0006338~chromatin remodeling	23	2.49187	0.00844974	RB1, NCOA1, ERCC6L, HDAC2, KDM3B, PRKAA2, PHF10, SATB1, ATRX, MBD2, ZBTB1, SETMAR, BAZ1A, BRCA2, AURKA, RBBP4, CDK2, RUVBL1, CDK1, SMARCAD1, BUB1, MYD88, KAT14 731	731	336	19453	1.82162	1	0.304407	0.298774		GOTERM_BP_DIRECT	GO:0032204~regulation of telomere maintenance	4	0.512821	0.0409496	NSMCE2, HNRNPD, NSMCE1, SMC6	657	23	19453	5.14936	1	1	0.995243		GOTERM_BP_DIRECT	GO:0016310~phosphorylation	25	1.79598	0.0527276	MVK, MAST3, PNKP, CAMKK1, RSKR, STK35, GUK1, CDK20, MLST8, PGK1, PAK6, SPEG, MAP2K7, STK32C, PAK4, KSR1, TNK2, LMTK3, UCKL1, SBK1, ADCK2, TOLLIP, SHPK, RPS6KB2, STK40	1129	291	19453	1.48027	1	1	1
GOTERM_BP_DIRECT	GO:0051315~attachment of mitotic spindle microtubules to kinetochore	4	0.433369	0.00898329	CENPE, NUF2, KIF2C, NDC80	731	12	19453	8.8705	1	0.319532	0.313619		GOTERM_BP_DIRECT	GO:0051016~barbed-end actin filament capping	4	0.512821	0.0409496	AVIL, RDX, CAPZA2, TWF1 657	657	23	19453	5.14936	1	1	0.995243		GOTERM_BP_DIRECT	GO:0031145~anaphase-promoting complex-dependent catabolic process	7	0.502874	0.053005	FZR1, PSMB5, UBE2S, PSMB10, PSMA7, ANAPC11, ANAPC2	1129	47	19453	2.56621	1	1	1
GOTERM_BP_DIRECT	GO:0006261~DNA-dependent DNA replication	6	0.650054	0.0105545	POLQ, WDHD1, RFC3, POLE2, CDK2AP1, BAZ1A	731	36	19453	4.43525	1	0.370345	0.363492		GOTERM_BP_DIRECT	GO:0010821~regulation of mitochondrion organization	4	0.512821	0.0409496	SLC30A9, VPS35, MFF, PARL	657	23	19453	5.14936	1	1	0.995243		GOTERM_BP_DIRECT	GO:0046835~carbohydrate phosphorylation	5	0.359195	0.0538049	PFKFB4, TKFC, FCSK, POMK, GALK1 1129	1129	25	19453	3.44606	1	1	1
GOTERM_BP_DIRECT	GO:0006635~fatty acid beta-oxidation	7	0.758397	0.0106754	ABCD3, ECHS1, SLC25A17, EHHADH, ECHDC2, ACADM, HADH	731	50	19453	3.72561	1	0.370345	0.363492		GOTERM_BP_DIRECT	GO:0048813~dendrite morphogenesis	5	0.641026	0.0415121	ITGB1, FARP1, PPP3CA, KIDINS220, VLDLR	657	39	19453	3.796	1	1	0.995243		GOTERM_BP_DIRECT	GO:0071526~semaphorin-plexin signaling pathway	6	0.431034	0.0551043	SEMA6B, SEMA4A, ARHGDIA, SEMA4B, SEMA4F, PLXNA3 1129	1129	36	19453	2.87172	1	1	1
GOTERM_BP_DIRECT	GO:0002052~positive regulation of neuroblast proliferation	6	0.650054	0.0118359	ASPM, VCAN, DCT, ID4, WDR62, NR2E1	731	37	19453	4.31538	1	0.400708	0.393293		GOTERM_BP_DIRECT	GO:1902966~positive regulation of protein localization to early endosome	3	0.384615	0.042701	ROCK2, RDX, NF2 657	657	10	19453	8.88265	1	1	0.995243		GOTERM_BP_DIRECT	GO:0071805~potassium ion transmembrane transport	14	1.00575	0.0575356	KCNH2, KCNF1, HCN3, KCNH4, ABCC8, ABCB8, ATP1A2, KCNAB2, TMEM175, KEL, KCNQ2, KCNN1, KCNK3, HCN2	1129	138	19453	1.748	1	1	1
GOTERM_BP_DIRECT	GO:0000077~DNA damage checkpoint	6	0.650054	0.0118359	BRIP1, DTX3L, INTS7, CLSPN, PARP9, RHNO1	731	37	19453	4.31538	1	0.400708	0.393293		GOTERM_BP_DIRECT	GO:0035562~negative regulation of chromatin binding	3	0.384615	0.042701	PPP3CA, FBH1, SENP2	657	10	19453	8.88265	1	1	0.995243		GOTERM_BP_DIRECT	GO:0071625~vocalization behavior	4	0.287356	0.0618623	DLG4, NRXN2, SHANK3, SHANK1	1129	16	19453	4.30757	1	1	1
GOTERM_BP_DIRECT	GO:0051726~regulation of cell cycle	19	2.0585	0.012742	BARD1, RB1, DDIAS, JADE3, BRCA1, LIN9, FOXM1, PKD2, TGFBR1, TFDP1, TFDP2, RUVBL1, BIRC5, E2F2, EPC2, E2F5, DTL, KAT14, PHACTR4	731	268	19453	1.88664	1	0.411718	0.404099		GOTERM_BP_DIRECT	GO:0043653~mitochondrial fragmentation involved in apoptotic process	3	0.384615	0.042701	ATG3, VPS35, MFF	657	10	19453	8.88265	1	1	0.995243		GOTERM_BP_DIRECT	GO:0018146~keratan sulfate biosynthetic process	4	0.287356	0.0618623	ST3GAL4, CHST1, CHST5, ST3GAL2	1129	16	19453	4.30757	1	1	1
GOTERM_BP_DIRECT	GO:0030148~sphingolipid biosynthetic process	7	0.758397	0.012846	PRKD3, ACER3, DEGS1, PRKD1, HACD3, PLPP1, HACD4 731	731	52	19453	3.58232	1	0.411718	0.404099		GOTERM_BP_DIRECT	GO:1901838~positive regulation of transcription of nuclear large rRNA transcript from RNA polymerase I promoter	3	0.384615	0.042701	NCL, NOL11, PWP1	657	10	19453	8.88265	1	1	0.995243		GOTERM_BP_DIRECT	GO:0006044~N-acetylglucosamine metabolic process	4	0.287356	0.0618623	AMDHD2, MGAT3, CHST1, CHST5	1129	16	19453	4.30757	1	1	1
GOTERM_BP_DIRECT	GO:0051754~meiotic sister chromatid cohesion, centromeric	3	0.325027	0.0130402	SGO2, BUB1B, BUB1	731	5	19453	15.9669	1	0.411718	0.404099		GOTERM_BP_DIRECT	GO:0000447~endonucleolytic cleavage in ITS1 to separate SSU-rRNA from 5.8S rRNA and LSU-rRNA from tricistronic rRNA transcript (SSU-rRNA, 5.8S rRNA, LSU-rRNA)	3	0.384615	0.042701	NOP14, RRS1, KRI1	657	10	19453	8.88265	1	1	0.995243		GOTERM_BP_DIRECT	GO:0070932~histone H3 deacetylation	4	0.287356	0.0618623	PER2, PER1, SIRT6, SIRT2	1129	16	19453	4.30757	1	1	1
GOTERM_BP_DIRECT	GO:0051793~medium-chain fatty acid catabolic process	3	0.325027	0.0130402	ABHD3, ABHD2, ACADM	731	5	19453	15.9669	1	0.411718	0.404099		GOTERM_BP_DIRECT	GO:0034080~CENP-A containing nucleosome assembly	3	0.384615	0.042701	CENPW, NASP, CENPP	657	10	19453	8.88265	1	1	0.995243		GOTERM_BP_DIRECT	GO:0030308~negative regulation of cell growth	13	0.933908	0.0619572	CDKN2D, BTG1, MUL1, MT3, PML, STK11, ADAM15, PPP2R1A, CCDC85B, SESN2, ST20, GAS2L1, SIPA1	1129	126	19453	1.77773	1	1	1
GOTERM_BP_DIRECT	GO:0032201~telomere maintenance via semi-conservative replication	3	0.325027	0.0130402	BLM, FEN1, DNA2 731	731	5	19453	15.9669	1	0.411718	0.404099		GOTERM_BP_DIRECT	GO:0035825~reciprocal DNA recombination	3	0.384615	0.042701	RAD50, RBBP8, NBN	657	10	19453	8.88265	1	1	0.995243		GOTERM_BP_DIRECT	GO:0006836~neurotransmitter transport	7	0.502874	0.0627162	SLC6A7, RIMS4, SLC6A8, SLC6A9, SV2A, SLC29A1, SLC1A6	1129	49	19453	2.46147	1	1	1
GOTERM_BP_DIRECT	GO:2000373~positive regulation of DNA topoisomerase (ATP-hydrolyzing) activity	3	0.325027	0.0130402	PLSCR1, UHRF1, SETMAR	731	5	19453	15.9669	1	0.411718	0.404099		GOTERM_BP_DIRECT	GO:0008033~tRNA processing	5	0.641026	0.0449407	RPPH1, LSM6, DDX1, ZBTB8OS, THG1L	657	40	19453	3.7011	1	1	0.995243		GOTERM_BP_DIRECT	GO:0006915~apoptotic process	46	3.3046	0.0697042	MTCH1, MTFP1, BRAT1, NUDT2, FAIM2, NOC2L, PDCD2L, CASP9, MRPL41, UXT, MIEN1, PPP2R1A, PEA15, PIM1, PAK6, PIM3, BAK1, IKBKG, BCL2L2-PABPN1, MAP2K7, PAK4, BCAP31, SIVA1, PEG3, HIP1R, RASSF7, AXIN1, MUL1, TRAF2, SCAF1, PML, GADD45G, MFSD10, NISCH, NFKBIA, TRAF7, ADORA2A, TRAF4, NOA1, FKBP8, MZB1, MAP3K10, PANO1, SQSTM1, BCL2L2, SLC25A6	1129	619	19453	1.28044	1	1	1
GOTERM_BP_DIRECT	GO:0006139~nucleobase-containing compound metabolic process	6	0.650054	0.0132189	PRPS2, BRIP1, MTAP, DUT, CTPS1, TK1	731	38	19453	4.20181	1	0.412724	0.405087		GOTERM_BP_DIRECT	GO:0030030~cell projection organization	6	0.769231	0.0454845	ITGB1, CEP19, NPHP1, TMEM107, CLUAP1, SDCCAG8	657	58	19453	3.06298	1	1	0.995243		GOTERM_BP_DIRECT	GO:0035418~protein localization to synapse	4	0.287356	0.0719939	NLGN2, DLG4, BSN, SHANK1	1129	17	19453	4.05419	1	1	1
GOTERM_BP_DIRECT	GO:0072711~cellular response to hydroxyurea	4	0.433369	0.0140565	BLM, RAD51, ATRX, TIMELESS	731	14	19453	7.60328	1	0.434052	0.42602		GOTERM_BP_DIRECT	GO:0007052~mitotic spindle organization	6	0.769231	0.0454845	DCTN6, INTS13, KIF3B, BCCIP, CKAP5, RAN 657	657	58	19453	3.06298	1	1	0.995243		GOTERM_BP_DIRECT	GO:0044790~negative regulation by host of viral release from host cell	4	0.287356	0.0719939	TRIM8, MARCHF2, TRIM11, PML	1129	17	19453	4.05419	1	1	1
GOTERM_BP_DIRECT	GO:0000079~regulation of cyclin-dependent protein serine/threonine kinase activity	7	0.758397	0.0153082	CCNA2, CCNB2, BLM, CCNB1, CCNJ, CCNY, CDC25A	731	54	19453	3.44964	1	0.467567	0.458914		GOTERM_BP_DIRECT	GO:1902600~hydrogen ion transmembrane transport	10	1.28205	0.049529	MT-ATP6, SLC46A1, ATP6V0E1, ATP5PD, ATP5PB, NNT, ATP5PO, ATP6V1B2, ATP6V1H, ATP5MF	657	141	19453	2.09992	1	1	0.995243		GOTERM_BP_DIRECT	GO:0007172~signal complex assembly	3	0.215517	0.0745075	SRC, PXN, MAPK8IP2	1129	8	19453	6.46136	1	1	1
GOTERM_BP_DIRECT	GO:0006915~apoptotic process	35	3.79198	0.0173585	MINDY3, CDCA7, SLC40A1, BUB1B, NR2E1, AURKA, TP53AIP1, BABAM2, TMEM14A, BUB1, BCL2L14, BCL2L15, HELLS, AREL1, DDIAS, CKAP2, GLRX2, NSG1, TGFBR1, NFKB1, TRAIP, AIMP2, TPX2, PLSCR1, MARCKS, MELK, TMBIM4, PSME3, CDK1, BIRC5, CLPTM1L, PRKD1, MYD88, MCM2, FAIM 731	731	619	19453	1.50469	1	0.519187	0.50958		GOTERM_BP_DIRECT	GO:0045216~cell-cell junction organization	4	0.512821	0.0506321	TJP1, GJA1, NF2, LIMS1	657	25	19453	4.73741	1	1	0.995243		GOTERM_BP_DIRECT	GO:0006012~galactose metabolic process	3	0.215517	0.0745075	GALT, CHST1, GALK1	1129	8	19453	6.46136	1	1	1
GOTERM_BP_DIRECT	GO:0007205~protein kinase C-activating G-protein coupled receptor signaling pathway	5	0.541712	0.0173678	PRKD3, F2R, HTR2B, PLPP1, DGKI	731	27	19453	4.92805	1	0.519187	0.50958		GOTERM_BP_DIRECT	GO:0051256~mitotic spindle midzone assembly	3	0.384615	0.0510471	MAP10, RACGAP1, PRC1	657	11	19453	8.07513	1	1	0.995243		GOTERM_BP_DIRECT	GO:0006517~protein deglycosylation	3	0.215517	0.0745075	MAN2A2, MAN2B1, ENGASE	1129	8	19453	6.46136	1	1	1
GOTERM_BP_DIRECT	GO:0051661~maintenance of centrosome location	3	0.325027	0.0190769	ASPM, GPSM2, TBCCD1	731	6	19453	13.3057	1	0.547	0.536877		GOTERM_BP_DIRECT	GO:0036010~protein localization to endosome	3	0.384615	0.0510471	WASHC2C, VPS35, ARF6	657	11	19453	8.07513	1	1	0.995243		GOTERM_BP_DIRECT	GO:0032049~cardiolipin biosynthetic process	3	0.215517	0.0745075	PGS1, SLC27A1, TAFAZZIN 1129	1129	8	19453	6.46136	1	1	1
GOTERM_BP_DIRECT	GO:0010571~positive regulation of nuclear cell cycle DNA replication	3	0.325027	0.0190769	DBF4, ATRX, CDC7	731	6	19453	13.3057	1	0.547	0.536877		GOTERM_BP_DIRECT	GO:0050658~RNA transport	3	0.384615	0.0510471	HNRNPA2B1, CKAP5, RTRAF 657	657	11	19453	8.07513	1	1	0.995243		GOTERM_BP_DIRECT	GO:0048843~negative regulation of axon extension involved in axon guidance	5	0.359195	0.0760927	SEMA6B, SEMA4A, SEMA4B, SEMA4F, PLXNA3	1129	28	19453	3.07684	1	1	1
GOTERM_BP_DIRECT	GO:1903490~positive regulation of mitotic cytokinesis	3	0.325027	0.0190769	CDCA8, BIRC5, AURKB	731	6	19453	13.3057	1	0.547	0.536877		GOTERM_BP_DIRECT	GO:0070934~CRD-mediated mRNA stabilization	3	0.384615	0.0510471	SYNCRIP, HNRNPD, IGF2BP1	657	11	19453	8.07513	1	1	0.995243		GOTERM_BP_DIRECT	GO:0060071~Wnt signaling pathway, planar cell polarity pathway	7	0.502874	0.079119	PSMB5, DVL1, DVL2, CELSR2, PSMB10, PSMA7, CELSR3	1129	52	19453	2.31946	1	1	1
GOTERM_BP_DIRECT	GO:0070318~positive regulation of G0 to G1 transition	3	0.325027	0.0190769	MED1, RRM1, RHNO1	731	6	19453	13.3057	1	0.547	0.536877		GOTERM_BP_DIRECT	GO:0046627~negative regulation of insulin receptor signaling pathway	5	0.641026	0.0522579	PRKAA1, IL1B, NCL, PIP4K2B, PIP4K2C	657	42	19453	3.52486	1	1	0.995243		GOTERM_BP_DIRECT	GO:1900182~positive regulation of protein localization to nucleus	6	0.431034	0.0798216	TRIM8, STK11, SRC, SESN2, TYK2, GLIS2	1129	40	19453	2.58454	1	1	1
GOTERM_BP_DIRECT	GO:0006839~mitochondrial transport	5	0.541712	0.019676	ABCB10, SLC25A17, MTX2, TMEM14A, SLC25A24	731	28	19453	4.75205	1	0.557271	0.546959		GOTERM_BP_DIRECT	GO:0048511~rhythmic process	7	0.897436	0.0557054	CUL4A, SFPQ, PRKAA1, ROCK2, PSPC1, PRKDC, CREM	657	81	19453	2.55879	1	1	0.995243		GOTERM_BP_DIRECT	GO:1901222~regulation of NIK/NF-kappaB signaling	4	0.287356	0.0828117	NFKBIA, EDA, LIME1, RELA	1129	18	19453	3.82895	1	1	1
GOTERM_BP_DIRECT	GO:0032465~regulation of cytokinesis	6	0.650054	0.0198317	PLK4, KIF20A, FSD1, BRCA2, AURKB, AURKA 731	731	42	19453	3.80164	1	0.557271	0.546959		GOTERM_BP_DIRECT	GO:0000226~microtubule cytoskeleton organization	10	1.28205	0.0571965	TTLL7, EML4, IQCA1, SS18, WEE1, PRC1, TTLL1, ULK4, BCCIP, CFAP44	657	145	19453	2.04199	1	1	0.995243		GOTERM_BP_DIRECT	GO:0000956~nuclear-transcribed mRNA catabolic process	4	0.287356	0.0828117	UPF1, EXOSC4, DHX34, NBDY	1129	18	19453	3.82895	1	1	1
GOTERM_BP_DIRECT	GO:0007019~microtubule depolymerization 4	4	0.433369	0.0204563	KIF18A, STMN1, KIF24, KIF2C	731	16	19453	6.65287	1	0.569131	0.558599		GOTERM_BP_DIRECT	GO:0006613~cotranslational protein targeting to membrane	3	0.384615	0.059919	SRP19, SSR1, SRP14	657	12	19453	7.40221	1	1	0.995243		GOTERM_BP_DIRECT	GO:0001944~vasculature development	4	0.287356	0.0828117	STK11, NOTCH4, NODAL, TMEM231	1129	18	19453	3.82895	1	1	1
GOTERM_BP_DIRECT	GO:0001556~oocyte maturation	5	0.541712	0.0221645	WASHC5, TRIP13, FBXO5, BRCA2, H3-3A	731	29	19453	4.58819	1	0.610611	0.599311		GOTERM_BP_DIRECT	GO:0006388~tRNA splicing, via endonucleolytic cleavage and ligation	3	0.384615	0.059919	DDX1, ZBTB8OS, RTRAF	657	12	19453	7.40221	1	1	0.995243		GOTERM_BP_DIRECT	GO:0043085~positive regulation of catalytic activity	5	0.359195	0.0844048	PSENEN, B3GAT3, AZIN2, SLC37A4, MT3	1129	29	19453	2.97074	1	1	1
GOTERM_BP_DIRECT	GO:0032466~negative regulation of cytokinesis	3	0.325027	0.0260497	E2F7, AURKB, E2F8	731	7	19453	11.4049	1	0.690563	0.677784		GOTERM_BP_DIRECT	GO:0035194~posttranscriptional gene silencing by RNA	3	0.384615	0.059919	TSNAX, NCBP1, TSN	657	12	19453	7.40221	1	1	0.995243		GOTERM_BP_DIRECT	GO:0034614~cellular response to reactive oxygen species	7	0.502874	0.0850728	PRDX5, PXN, PEX5, AGAP3, MT3, SQSTM1, PEX14	1129	53	19453	2.2757	1	1	1
GOTERM_BP_DIRECT	GO:0010032~meiotic chromosome condensation	3	0.325027	0.0260497	SMC4, NCAPH, SMC2	731	7	19453	11.4049	1	0.690563	0.677784		GOTERM_BP_DIRECT	GO:0001778~plasma membrane repair	4	0.512821	0.0613162	VPS4B, MYH9, CHMP3, SYTL4	657	27	19453	4.38649	1	1	0.995243		GOTERM_BP_DIRECT	GO:0071902~positive regulation of protein serine/threonine kinase activity	6	0.431034	0.0867895	SLC27A1, MAP2K2, SRC, DAB2IP, PIM1, TELO2	1129	41	19453	2.52151	1	1	1
GOTERM_BP_DIRECT	GO:0006269~DNA replication, synthesis of RNA primer	3	0.325027	0.0260497	PRIM2, POLA2, PRIM1	731	7	19453	11.4049	1	0.690563	0.677784		GOTERM_BP_DIRECT	GO:0071049~nuclear retention of pre-mRNA with aberrant 3'-ends at the site of transcription	2	0.25641	0.0663091	EXOSC3, EXOSC2	657	2	19453	29.6088	1	1	0.995243		GOTERM_BP_DIRECT	GO:0002931~response to ischemia	8	0.574713	0.0868903	PER2, CASP9, PANX2, EEF2K, FAIM2, SQSTM1, RELA, BCL2L2	1129	66	19453	2.08852	1	1	1
GOTERM_BP_DIRECT	GO:0071459~protein localization to chromosome, centromeric region	3	0.325027	0.0260497	RB1, BUB1B, CENPA	731	7	19453	11.4049	1	0.690563	0.677784		GOTERM_BP_DIRECT	GO:1905663~positive regulation of telomerase RNA reverse transcriptase activity	2	0.25641	0.0663091	HNRNPA2B1, HNRNPD	657	2	19453	29.6088	1	1	0.995243		GOTERM_BP_DIRECT	GO:0090129~positive regulation of synapse maturation	3	0.215517	0.0922109	DAB2IP, ADGRL1, ANAPC2	1129	9	19453	5.74343	1	1	1
GOTERM_BP_DIRECT	GO:0034644~cellular response to UV	7	0.758397	0.0264627	USP47, PCNA, PBK, ZBTB1, CDC25A, AURKB, RHNO1	731	61	19453	3.05378	1	0.694955	0.682094		GOTERM_BP_DIRECT	GO:0000965~mitochondrial RNA 3'-end processing	2	0.25641	0.0663091	SUPV3L1, PNPT1	657	2	19453	29.6088	1	1	0.995243		GOTERM_BP_DIRECT	GO:0021680~cerebellar Purkinje cell layer development	3	0.215517	0.0922109	B4GALT2, FAIM2, SEZ6L2	1129	9	19453	5.74343	1	1	1
GOTERM_BP_DIRECT	GO:0016310~phosphorylation	19	2.0585	0.0267797	PRPS2, PI4K2B, LRGUK, BMPR2, HUNK, HTR2B, BUB1B, TTK, CDC7, AK8, PDIK1L, GRK4, PPIP5K2, PBK, PIP4K2A, ALDH18A1, TK1, SEPHS1, BUB1	731	291	19453	1.73752	1	0.696769	0.683875		GOTERM_BP_DIRECT	GO:0006270~DNA replication initiation	4	0.512821	0.0670195	ORC5, GMNC, MCM10, CDC6 657	657	28	19453	4.22983	1	1	0.995243		GOTERM_BP_DIRECT	GO:1905719~protein localization to perinuclear region of cytoplasm	3	0.215517	0.0922109	FHIP1B, RNF26, SQSTM1	1129	9	19453	5.74343	1	1	1
GOTERM_BP_DIRECT	GO:0015031~protein transport	26	2.8169	0.0287512	DENND1B, WASHC5, MLC1, VPS50, STXBP5, NUP88, SNX7, NDC1, DTX3L, MTX2, VPS33A, CMTM6, ATG10, COMMD1, UEVLD, PARP11, KIF18A, CENPF, RABIF, SNX19, RP2, GOPC, KIF20A, ARL8A, EXOC2, VPS35L 731	731	444	19453	1.55833	1	0.741201	0.727485		GOTERM_BP_DIRECT	GO:0006997~nucleus organization	4	0.512821	0.0670195	GOLM1, VPS4B, CHEK1, CHMP3	657	28	19453	4.22983	1	1	0.995243		GOTERM_BP_DIRECT	GO:0006625~protein targeting to peroxisome	3	0.215517	0.0922109	PEX16, PEX6, PEX5	1129	9	19453	5.74343	1	1	1
GOTERM_BP_DIRECT	GO:0045739~positive regulation of DNA repair	6	0.650054	0.0307311	BABAM2, PCNA, RUVBL1, ERCC8, BRCA1, BRCC3	731	47	19453	3.39721	1	0.785041	0.770513		GOTERM_BP_DIRECT	GO:0006412~translation	13	1.66667	0.067633	MRPS14, MRPL16, GATB, EIF2AK2, MRPL13, MRPL35, GSPT1, WARS1, MRPL30, MRPS9, MRPL1, EEF1E1, FARSB	657	219	19453	1.7576	1	1	0.995243		GOTERM_BP_DIRECT	GO:0051248~negative regulation of protein metabolic process	3	0.215517	0.0922109	AXIN1, MIF, LDLR	1129	9	19453	5.74343	1	1	1
GOTERM_BP_DIRECT	GO:0048511~rhythmic process	8	0.866739	0.0323023	TOP2A, MAPK8, PRKAA2, SRRD, CDK1, RORB, DTL, EZH2	731	81	19453	2.6283	1	0.806807	0.791876		GOTERM_BP_DIRECT	GO:1900264~positive regulation of DNA-directed DNA polymerase activity	3	0.384615	0.0692719	GINS1, GINS2, RFC4	657	13	19453	6.83281	1	1	0.995243		GOTERM_BP_DIRECT	GO:0006621~protein retention in ER lumen	3	0.215517	0.0922109	KDELR1, GPAA1, GRIK5	1129	9	19453	5.74343	1	1	1
GOTERM_BP_DIRECT	GO:0044818~mitotic G2/M transition checkpoint	4	0.433369	0.0325799	BARD1, BABAM2, BRCA1, BRCC3	731	19	19453	5.60242	1	0.806807	0.791876		GOTERM_BP_DIRECT	GO:0043928~exonucleolytic nuclear-transcribed mRNA catabolic process involved in deadenylation-dependent decay	3	0.384615	0.0692719	EXOSC9, EXOSC3, EXOSC2	657	13	19453	6.83281	1	1	0.995243		GOTERM_BP_DIRECT	GO:0010833~telomere maintenance via telomere lengthening	3	0.215517	0.0922109	CTC1, ZBTB48, SLX1A	1129	9	19453	5.74343	1	1	1
GOTERM_BP_DIRECT	GO:0006631~fatty acid metabolic process 9	9	0.975081	0.0326425	ALDH3A2, ACBD7, GNPAT, LYPLA1, PRKAR2B, EHHADH, ACOX3, HADH, ACSF3	731	99	19453	2.41923	1	0.806807	0.791876		GOTERM_BP_DIRECT	GO:0009303~rRNA transcription	3	0.384615	0.0692719	POLR1B, GTF3A, SPIN1	657	13	19453	6.83281	1	1	0.995243		GOTERM_BP_DIRECT	GO:0040011~locomotion	3	0.215517	0.0922109	JPH3, ATP1A2, SHANK3	1129	9	19453	5.74343	1	1	1
GOTERM_BP_DIRECT	GO:0006729~tetrahydrobiopterin biosynthetic process	3	0.325027	0.0338801	DHFR, DHFRP1, PCBD2	731	8	19453	9.97931	1	0.806807	0.791876		GOTERM_BP_DIRECT	GO:0090305~nucleic acid phosphodiester bond hydrolysis	3	0.384615	0.0692719	RAD50, ATAD5, DDX1	657	13	19453	6.83281	1	1	0.995243		GOTERM_BP_DIRECT	GO:0032471~negative regulation of endoplasmic reticulum calcium ion concentration	3	0.215517	0.0922109	BCAP31, FIS1, BAK1	1129	9	19453	5.74343	1	1	1
GOTERM_BP_DIRECT	GO:1902425~positive regulation of attachment of mitotic spindle microtubules to kinetochore	3	0.325027	0.0338801	CDCA8, BIRC5, AURKB	731	8	19453	9.97931	1	0.806807	0.791876		GOTERM_BP_DIRECT	GO:0090161~Golgi ribbon formation	3	0.384615	0.0692719	PRMT5, VTI1A, TMED5	657	13	19453	6.83281	1	1	0.995243		GOTERM_BP_DIRECT	GO:0006626~protein targeting to mitochondrion	5	0.359195	0.0931395	BCAP31, FIS1, TOMM40, AIP, TIMM17B	1129	30	19453	2.87172	1	1	1
GOTERM_BP_DIRECT	GO:0048227~plasma membrane to endosome transport	3	0.325027	0.0338801	USP6NL, SORT1, COMMD1	731	8	19453	9.97931	1	0.806807	0.791876		GOTERM_BP_DIRECT	GO:0006310~DNA recombination	7	0.897436	0.0703554	SUPV3L1, KIN, RAD50, RAD51C, NSMCE1, RECQL, TSN 657	657	86	19453	2.41002	1	1	0.995243		GOTERM_BP_DIRECT	GO:0045930~negative regulation of mitotic cell cycle	5	0.359195	0.0931395	BTG1, SCRIB, DGKZ, NLE1, PML	1129	30	19453	2.87172	1	1	1
GOTERM_BP_DIRECT	GO:0006271~DNA strand elongation involved in DNA replication	3	0.325027	0.0338801	RFC3, MCM3, MCM4	731	8	19453	9.97931	1	0.806807	0.791876		GOTERM_BP_DIRECT	GO:0042752~regulation of circadian rhythm	6	0.769231	0.0715951	SFPQ, PRKAA1, ROCK2, PSPC1, PRKDC, HNRNPD	657	66	19453	2.69171	1	1	0.995243		GOTERM_BP_DIRECT	GO:0006119~oxidative phosphorylation	4	0.287356	0.0942772	UQCRC1, CHCHD10, COX6A1, COX6B1 1129	1129	19	19453	3.62743	1	1	1
GOTERM_BP_DIRECT	GO:0098815~modulation of excitatory postsynaptic potential	3	0.325027	0.0338801	CHRNA7, ZMYND8, GRIK2	731	8	19453	9.97931	1	0.806807	0.791876		GOTERM_BP_DIRECT	GO:0035082~axoneme assembly	4	0.512821	0.0729551	RP1L1, SPAG16, RSPH4A, CLUAP1	657	29	19453	4.08398	1	1	0.995243		GOTERM_BP_DIRECT	GO:0032469~endoplasmic reticulum calcium ion homeostasis	4	0.287356	0.0942772	WFS1, BAK1, PML, GRINA	1129	19	19453	3.62743	1	1	1
GOTERM_BP_DIRECT	GO:0021987~cerebral cortex development	8	0.866739	0.0342211	NCOA1, ASPM, CDH2, KIF14, TACC3, TRAPPC9, WDR62, GART	731	82	19453	2.59624	1	0.808079	0.793125		GOTERM_BP_DIRECT	GO:0000462~maturation of SSU-rRNA from tricistronic rRNA transcript (SSU-rRNA, 5.8S rRNA, LSU-rRNA)	4	0.512821	0.0729551	UTP6, NOP14, RRP36, WDR46	657	29	19453	4.08398	1	1	0.995243		GOTERM_BP_DIRECT	GO:0061001~regulation of dendritic spine morphogenesis	4	0.287356	0.0942772	ARHGAP33, ARC, SRCIN1, SHANK3	1129	19	19453	3.62743	1	1	1
GOTERM_BP_DIRECT	GO:0008283~cell proliferation	13	1.40845	0.0364392	SETMAR, NRG1, MKI67, NR2E3, CDC25A, AURKB, MELK, CDK1, TACC3, FAM83D, BUB1, H3-3A, E2F8 731	731	178	19453	1.94354	1	0.847552	0.831868		GOTERM_BP_DIRECT	GO:0019985~translesion synthesis	3	0.384615	0.0790633	VCP, SPRTN, PRIMPOL	657	14	19453	6.34475	1	1	0.995243		GOTERM_BP_DIRECT	GO:0002098~tRNA wobble uridine modification	4	0.287356	0.0942772	CTU1, KTI12, ELP5, GTPBP3	1129	19	19453	3.62743	1	1	1
GOTERM_BP_DIRECT	GO:0014070~response to organic cyclic compound	7	0.758397	0.0370896	DUT, ABCD3, ANGPT2, PSMB2, ACSL1, CDK1, MYD88	731	66	19453	2.82243	1	0.847552	0.831868		GOTERM_BP_DIRECT	GO:0006369~termination of RNA polymerase II transcription	3	0.384615	0.0790633	PCF11, XRN2, TTF2	657	14	19453	6.34475	1	1	0.995243		GOTERM_BP_DIRECT	GO:0006487~protein N-linked glycosylation	7	0.502874	0.0976978	PMM1, DOLPP1, MGAT5B, MGAT3, MOGS, ALG12, MGAT2 1129	1129	55	19453	2.19295	1	1	1
GOTERM_BP_DIRECT	GO:0006284~base-excision repair	5	0.541712	0.0374009	POLQ, USP47, FEN1, NEIL3, DNA2	731	34	19453	3.91345	1	0.847552	0.831868		GOTERM_BP_DIRECT	GO:0006914~autophagy	10	1.28205	0.084605	TM9SF1, VCP, PRKAA1, TIGAR, TBC1D5, VPS4B, VTI1A, CHMP3, RAB8A, ARSB	657	157	19453	1.88591	1	1	0.995243
GOTERM_BP_DIRECT	GO:0010033~response to organic substance	5	0.541712	0.0374009	CREB1, CDK2, GLRX2, GART, TJP2	731	34	19453	3.91345	1	0.847552	0.831868		GOTERM_BP_DIRECT	GO:0006446~regulation of translational initiation	4	0.512821	0.0854951	IMPACT, NCBP1, DDX1, MTIF2	657	31	19453	3.82049	1	1	0.995243
GOTERM_BP_DIRECT	GO:0071897~DNA biosynthetic process	5	0.541712	0.0374009	POLQ, CENPF, TK1, LIN9, TYMS	731	34	19453	3.91345	1	0.847552	0.831868		GOTERM_BP_DIRECT	GO:0043162~ubiquitin-dependent protein catabolic process via the multivesicular body sorting pathway	4	0.512821	0.0854951	VPS4B, NEDD4, MVB12B, CHMP3	657	31	19453	3.82049	1	1	0.995243
GOTERM_BP_DIRECT	GO:0008333~endosome to lysosome transport	6	0.650054	0.0387743	UEVLD, DTX3L, SORT1, VPS33A, TGFBRAP1, VPS16	731	50	19453	3.19338	1	0.871647	0.855517		GOTERM_BP_DIRECT	GO:0042789~mRNA transcription from RNA polymerase II promoter	5	0.641026	0.0875031	TFCP2, NCBP1, HLTF, HNRNPD, TAF2	657	50	19453	2.96088	1	1	0.995243
GOTERM_BP_DIRECT	GO:0032147~activation of protein kinase activity	5	0.541712	0.0410176	TPX2, PPP2R3C, KIF14, CLSPN, MARK2	731	35	19453	3.80164	1	0.901049	0.884375		GOTERM_BP_DIRECT	GO:0000302~response to reactive oxygen species	3	0.384615	0.0892532	NUDT15, COA8, HIF1A	657	15	19453	5.92177	1	1	0.995243
GOTERM_BP_DIRECT	GO:0007264~small GTPase mediated signal transduction	10	1.08342	0.0420961	TIAM2, DOCK11, RABIF, OPN3, RASGRF2, RHOBTB3, PLCE1, ARHGAP18, HACD3, PLD2	731	123	19453	2.16354	1	0.901049	0.884375		GOTERM_BP_DIRECT	GO:2000001~regulation of DNA damage checkpoint	3	0.384615	0.0892532	CUL4A, RFWD3, WDR76	657	15	19453	5.92177	1	1	0.995243
GOTERM_BP_DIRECT	GO:0005978~glycogen biosynthetic process	4	0.433369	0.0423251	EPM2A, UGP2, AGL, ACADM 731	731	21	19453	5.06886	1	0.901049	0.884375		GOTERM_BP_DIRECT	GO:2000767~positive regulation of cytoplasmic translation	3	0.384615	0.0892532	SYNCRIP, HNRNPD, IGF2BP1	657	15	19453	5.92177	1	1	0.995243
GOTERM_BP_DIRECT	GO:0007091~metaphase/anaphase transition of mitotic cell cycle	3	0.325027	0.0424942	ANAPC7, TACC3, BUB1B	731	9	19453	8.8705	1	0.901049	0.884375		GOTERM_BP_DIRECT	GO:2000434~regulation of protein neddylation	3	0.384615	0.0892532	COPS4, DCUN1D1, HIF1A	657	15	19453	5.92177	1	1	0.995243
GOTERM_BP_DIRECT	GO:0048478~replication fork protection	3	0.325027	0.0424942	BLM, TIMELESS, BRCA2	731	9	19453	8.8705	1	0.901049	0.884375		GOTERM_BP_DIRECT	GO:0030948~negative regulation of vascular endothelial growth factor receptor signaling pathway	3	0.384615	0.0892532	PDCD6, NEDD4, EPN2	657	15	19453	5.92177	1	1	0.995243
GOTERM_BP_DIRECT	GO:0006868~glutamine transport	3	0.325027	0.0424942	SLC38A1, SLC38A7, SLC38A9	731	9	19453	8.8705	1	0.901049	0.884375		GOTERM_BP_DIRECT	GO:0019079~viral genome replication	3	0.384615	0.0892532	VCP, DEK, HTATSF1	657	15	19453	5.92177	1	1	0.995243
GOTERM_BP_DIRECT	GO:0015866~ADP transport	3	0.325027	0.0424942	SLC25A17, SLC35B1, SLC25A24	731	9	19453	8.8705	1	0.901049	0.884375		GOTERM_BP_DIRECT	GO:0048026~positive regulation of mRNA splicing, via spliceosome	4	0.512821	0.0920848	PRMT5, NCBP1, THRAP3, NCL	657	32	19453	3.7011	1	1	0.995243
GOTERM_BP_DIRECT	GO:0006310~DNA recombination	8	0.866739	0.0426475	BLM, RAD51, NSMCE4A, EXO1, RUVBL1, HMGB3, BRCA1, HMGB1	731	86	19453	2.47549	1	0.901049	0.884375		GOTERM_BP_DIRECT	GO:1901224~positive regulation of NIK/NF-kappaB signaling	6	0.769231	0.0955673	IL1B, EIF2AK2, RIPK1, ZNF268, TLR3, LIMS1	657	72	19453	2.4674	1	1	0.995243
GOTERM_BP_DIRECT	GO:0006633~fatty acid biosynthetic process	6	0.650054	0.0447856	ABCD3, PRKAA2, SCD5, BRCA1, HACD3, ACSF3	731	52	19453	3.0705566663159 1.0	1	0.93916	0.921781		GOTERM_BP_DIRECT	GO:1902635~1-phosphatidyl-1D-myo-inositol 4,5-bisphosphate biosynthetic process	2	0.25641	0.0977985	PIP4K2B, PIP4K2C	657	3	19453	19.7392	1	1	0.995243
GOTERM_BP_DIRECT	GO:0034472~snRNA 3'-end processing	4	0.433369	0.0476833	TOE1, INTS14, INTS7, INTS6L	731	22	19453	4.83845	1	0.985222	0.96699		GOTERM_BP_DIRECT	GO:0046952~ketone body catabolic process	2	0.25641	0.0977985	OXCT1, ACAT1	657	3	19453	19.7392	1	1	0.995243
GOTERM_BP_DIRECT	GO:0006998~nuclear envelope organization	4	0.433369	0.0476833	PARP11, TOR1A, NUP155, LMNB1	731	22	19453	4.83845	1	0.985222	0.96699		GOTERM_BP_DIRECT	GO:0000962~positive regulation of mitochondrial RNA catabolic process	2	0.25641	0.0977985	SUPV3L1, PNPT1	657	3	19453	19.7392	1	1	0.995243
GOTERM_BP_DIRECT	GO:0046653~tetrahydrofolate metabolic process	3	0.325027	0.0518221	DHFR, DHFRP1, DHFR2	731	10	19453	7.98345	1	1	0.981844		GOTERM_BP_DIRECT	GO:0090217~negative regulation of 1-phosphatidylinositol-4-phosphate 5-kinase activity	2	0.25641	0.0977985	PIP4K2B, PIP4K2C	657	3	19453	19.7392	1	1	0.995243
GOTERM_BP_DIRECT	GO:0051272~positive regulation of cellular component movement	3	0.325027	0.0518221	STMN1, ETS1, TGFBR1	731	10	19453	7.98345	1	1	0.981844		GOTERM_BP_DIRECT	GO:0000958~mitochondrial mRNA catabolic process	2	0.25641	0.0977985	SUPV3L1, PNPT1	657	3	19453	19.7392	1	1	0.995243
GOTERM_BP_DIRECT	GO:0034080~CENP-A containing nucleosome assembly	3	0.325027	0.0518221	OIP5, CENPN, CENPA	731	10	19453	7.98345	1	1	0.981844		GOTERM_BP_DIRECT	GO:0090204~protein localization to nuclear pore	2	0.25641	0.0977985	SUMO1, NUTF2	657	3	19453	19.7392	1	1	0.995243
GOTERM_BP_DIRECT	GO:0046578~regulation of Ras protein signal transduction	3	0.325027	0.0518221	RABL3, PLCE1, FOXM1	731	10	19453	7.98345	1	1	0.981844		GOTERM_BP_DIRECT	GO:1905684~regulation of plasma membrane repair	2	0.25641	0.0977985	MYH9, SYTL4	657	3	19453	19.7392	1	1	0.995243
GOTERM_BP_DIRECT	GO:0033314~mitotic DNA replication checkpoint	3	0.325027	0.0518221	ORC1, CLSPN, TICRR	731	10	19453	7.98345	1	1	0.981844		GOTERM_BP_DIRECT	GO:0046034~ATP metabolic process	4	0.512821	0.0988775	VCP, OLA1, ATP6V1B2, NDUFS1	657	33	19453	3.58895	1	1	0.995243
GOTERM_BP_DIRECT	GO:0018345~protein palmitoylation	4	0.433369	0.0533569	ZDHHC5, ZDHHC23, ZDHHC21, ZDHHC15	731	23	19453	4.62809	1	1	0.981844		GOTERM_BP_DIRECT	GO:0030488~tRNA methylation	4	0.512821	0.0988775	METTL2A, TRMT6, THUMPD3, METTL6 657	657	33	19453	3.58895	1	1	0.995243
GOTERM_BP_DIRECT	GO:0030261~chromosome condensation	4	0.433369	0.0533569	H1-5, NCAPG2, CDK1, SMC2	731	23	19453	4.62809	1	1	0.981844		GOTERM_BP_DIRECT	GO:0035633~maintenance of permeability of blood-brain barrier	4	0.512821	0.0988775	ITGB1, TJP1, SLC12A2, GJA1	657	33	19453	3.58895	1	1	0.995243
GOTERM_BP_DIRECT	GO:0043547~positive regulation of GTPase activity	13	1.40845	0.0549719	ARHGAP11A, USP6NL, DENND1B, RALGAPA2, RASGRF2, F2R, RAP1GDS1, ASAP1, ASAP2, DOCK11, RP2, FERMT2, EZH2	731	190	19453	1.82079	1	1	0.981844		GOTERM_BP_DIRECT	GO:0050684~regulation of mRNA processing	3	0.384615	0.0998035	NCBP1, MAGOH, SRPK1	657	16	19453	5.55166	1	1	0.995243
GOTERM_BP_DIRECT	GO:0051090~regulation of sequence-specific DNA binding transcription factor activity	4	0.433369	0.0593382	MAPK8, FANCD2, FANCA, CARF	731	24	19453	4.43525	1	1	0.981844		GOTERM_BP_DIRECT	GO:0030970~retrograde protein transport, ER to cytosol	3	0.384615	0.0998035	VCP, NPLOC4, SEL1L	657	16	19453	5.55166	1	1	0.995243
GOTERM_BP_DIRECT	GO:0097150~neuronal stem cell population maintenance	4	0.433369	0.0593382	ASPM, CDH2, FANCD2, FANCC	731	24	19453	4.43525	1	1	0.981844
GOTERM_BP_DIRECT	GO:1990918~double-strand break repair involved in meiotic recombination 3	3	0.325027	0.0617984	BRIP1, RAD51, FANCD2	731	11	19453	7.25768	1	1	0.981844
GOTERM_BP_DIRECT	GO:0006098~pentose-phosphate shunt	3	0.325027	0.0617984	PRPS2, RPE, DERA	731	11	19453	7.25768	1	1	0.981844
GOTERM_BP_DIRECT	GO:0015867~ATP transport	3	0.325027	0.0617984	SLC25A17, SLC35B1, SLC25A24	731	11	19453	7.25768	1	1	0.981844
GOTERM_BP_DIRECT	GO:0031100~animal organ regeneration	5	0.541712	0.0619563	PRPS2, CCNA2, MED1, ANGPT2, CDK1	731	40	19453	3.32644	1	1	0.981844
GOTERM_BP_DIRECT	GO:0044772~mitotic cell cycle phase transition	4	0.433369	0.0656192	CCNA2, CCNB2, CCNB1, CCNJ	731	25	19453	4.25784	1	1	0.981844
GOTERM_BP_DIRECT	GO:0010212~response to ionizing radiation	5	0.541712	0.0667071	BABAM2, RRM1, BRCA1, BRCC3, TICRR	731	41	19453	3.2453	1	1	0.981844
GOTERM_BP_DIRECT	GO:0032467~positive regulation of cytokinesis	5	0.541712	0.0667071	SPAST, TAS2R13, KIF14, KIF23, AURKB	731	41	19453	3.2453	1	1	0.981844
GOTERM_BP_DIRECT	GO:0006352~DNA-templated transcription, initiation	5	0.541712	0.0667071	H4C8, H4C9, H4C13, H4C2, H4C1	731	41	19453	3.2453	1	1	0.981844
GOTERM_BP_DIRECT	GO:0090656~t-circle formation	3	0.325027	0.0723614	BLM, EXO1, DNA2 731	731	12	19453	6.65287	1	1	0.981844
GOTERM_BP_DIRECT	GO:0050925~negative regulation of negative chemotaxis	2	0.216685	0.0736463	ROBO2, ROBO1	731	2	19453	26.6115	1	1	0.981844
GOTERM_BP_DIRECT	GO:0044210~'de novo' CTP biosynthetic process	2	0.216685	0.0736463	CTPS2, CTPS1	731	2	19453	26.6115	1	1	0.981844
GOTERM_BP_DIRECT	GO:1990426~mitotic recombination-dependent replication fork processing	2	0.216685	0.0736463	RAD51, BRCA2	731	2	19453	26.6115	1	1	0.981844
GOTERM_BP_DIRECT	GO:0019878~lysine biosynthetic process via aminoadipic acid	2	0.216685	0.0736463	AASDHPPT, AASS	731	2	19453	26.6115	1	1	0.981844
GOTERM_BP_DIRECT	GO:0036298~recombinational interstrand cross-link repair	2	0.216685	0.0736463	MCM8, MCM9	731	2	19453	26.6115	1	1	0.981844
GOTERM_BP_DIRECT	GO:0070716~mismatch repair involved in maintenance of fidelity involved in DNA-dependent DNA replication	2	0.216685	0.0736463	MCM8, MCM9	731	2	19453	26.6115	1	1	0.981844
GOTERM_BP_DIRECT	GO:0008315~meiotic G2/MI transition	2	0.216685	0.0736463	CCNB2, NDC80	731	2	19453	26.6115	1	1	0.981844
GOTERM_BP_DIRECT	GO:0032877~positive regulation of DNA endoreduplication 2	2	0.216685	0.0736463	E2F7, E2F8	731	2	19453	26.6115	1	1	0.981844
GOTERM_BP_DIRECT	GO:0043113~receptor clustering	4	0.433369	0.0790437	DLG3, LRRC7, ITGB1BP1, GRIK2	731	27	19453	3.94244	1	1	0.981844
GOTERM_BP_DIRECT	GO:0000122~negative regulation of transcription from RNA polymerase II promoter 48	48	5.20043	0.0796184	RB1, ZNF254, HDAC2, PCNA, UHRF1, SATB1, ZMYND8, ZBTB1, HMGB1, NR2E1, ZNF3, FOXM1, ZNF69, NR2E3, AURKB, RBBP4, ZNF85, E2F6, E2F7, AASS, KAT14, ZNF641, E2F8, TLE4, MED1, TGIF2, ZBTB14, MBD2, ZFP69B, ZNF180, PARP9, ZNF75A, ESR2, NFKB1, ETV6, SAP30, H1-5, ZFP69, EID2, ZNF93, ZNF439, CDK2, ID4, TIMELESS, ZNF559, ZNF599, EZH2, PHF19	731	1016	19453	1.25724	1	1	0.981844
GOTERM_BP_DIRECT	GO:0003300~cardiac muscle hypertrophy	3	0.325027	0.0834532	HDAC2, RAP1GDS1, HTR2B	731	13	19453	6.1411133326318 1.0	1	1	0.981844
GOTERM_BP_DIRECT	GO:0051444~negative regulation of ubiquitin-protein transferase activity	3	0.325027	0.0834532	DTX3L, BUB1B, FBXO5	731	13	19453	6.1411133326318 1.0	1	1	0.981844
GOTERM_BP_DIRECT	GO:2000009~negative regulation of protein localization to cell surface	3	0.325027	0.0834532	GOPC, TAX1BP3, COMMD1	731	13	19453	6.1411133326318 1.0	1	1	0.981844
GOTERM_BP_DIRECT	GO:0090305~nucleic acid phosphodiester bond hydrolysis	3	0.325027	0.0834532	FEN1, SETMAR, DNA2	731	13	19453	6.1411133326318 1.0	1	1	0.981844
GOTERM_BP_DIRECT	GO:0030518~intracellular steroid hormone receptor signaling pathway	3	0.325027	0.0834532	MED1, PLPP1, ESR2	731	13	19453	6.1411133326318 1.0	1	1	0.981844
GOTERM_BP_DIRECT	GO:0045740~positive regulation of DNA replication	4	0.433369	0.0861678	PCNA, CDK1, DNA2, BAZ1A 731	731	28	19453	3.80164	1	1	0.981844
GOTERM_BP_DIRECT	GO:0018105~peptidyl-serine phosphorylation	12	1.30011	0.0868762	MAPK8, STK38, CDK2, PBK, CDK1, TTK, CDC7, PRKD1, CLSPN, TGFBR1, MARK2, AURKA	731	184	19453	1.73553	1	1	0.981844
GOTERM_BP_DIRECT	GO:0006605~protein targeting	5	0.541712	0.0875174	STXBP4, YWHAB, KIF13B, ERBIN, TRAK2	731	45	19453	2.95683	1	1	0.981844
GOTERM_BP_DIRECT	GO:0045071~negative regulation of viral genome replication	5	0.541712	0.0875174	IFIH1, FAM111A, PLSCR1, IFIT5, ZC3HAV1	731	45	19453	2.95683	1	1	0.981844
GOTERM_BP_DIRECT	GO:0022008~neurogenesis 6	6	0.650054	0.0918783	MARCKS, XRCC2, NAV1, WDR62, ETV6, TRAK2 731	731	64	19453	2.49483	1	1	0.981844
GOTERM_BP_DIRECT	GO:0045197~establishment or maintenance of epithelial cell apical/basal polarity	4	0.433369	0.0935528	DLG3, LRRC7, ERBIN, MARK2	731	29	19453	3.67055	1	1	0.981844
GOTERM_BP_DIRECT	GO:0032732~positive regulation of interleukin-1 production	3	0.325027	0.0950193	PANX1, HDAC2, HMGB1	731	14	19453	5.70246	1	1	0.981844
GOTERM_BP_DIRECT	GO:0045842~positive regulation of mitotic metaphase/anaphase transition 3	3	0.325027	0.0950193	RB1, ANAPC7, DLGAP5	731	14	19453	5.70246	1	1	0.981844
GOTERM_BP_DIRECT	GO:0003222~ventricular trabecula myocardium morphogenesis	3	0.325027	0.0950193	MED1, NRG1, TGFBR1	731	14	19453	5.70246	1	1	0.981844
GOTERM_BP_DIRECT	GO:0019985~translesion synthesis	3	0.325027	0.0950193	PCNA, ZBTB1, DTL	731	14	19453	5.70246	1	1	0.981844
GOTERM_BP_DIRECT	GO:0031509~telomeric heterochromatin assembly	3	0.325027	0.0950193	ATRX, H3-3A, EZH2	731	14	19453	5.70246	1	1	0.981844
